# Supplementary material for: An optogenetic-phosphoproteomic study reveals dynamic Akt1 signaling profiles in endothelial cells
Source: Nat Commun. 2023 Jun 26;14:3803. doi: 10.1038/s41467-023-39514-1 (PMC10293293; doi:10.1038/s41467-023-39514-1)
Supplement: Supplementary file 5 — Supplementary Data 1 [file 41467_2023_39514_MOESM5_ESM.xlsx]

## Sheet: Supplementary Data 1
SwissprotAccession	GeneName	ProteinDescription	ProteinPTMLocations	PeptideSequence	PrecursorID	Gene_site	Seqwindows	R-x-R-x-x-S*/T*?	R-x-x-S*/T*	Ctrl	Pe_005_10min	Pe_005_20min	Pe_005_30min	Pu_005_10min	Pu_005_20min	Pu_005_30min	Su_005_10min	Su_005_20min	Su_005_30min	Pe_010_10min	Pe_010_20min	Pe_010_30min	Pu_010_10min	Pu_010_20min	Pu_010_30min	Su_010_10min	Su_010_20min	Su_010_30min	Pe_025_10min	Pe_025_20min	Pe_025_30min	Pu_025_10min	Pu_025_20min	Pu_025_30min	Su_025_10min	Su_025_20min	Su_025_30min	Ang_10min	Ang_20min	Ang_30min	Pearson_toAktT308	hC1-hC5 (Figure 2)	fC1-fC4 (Figure 3)	afC1-afC12(Figure 4)	mC1-mC4 (Figure5)	OptoCore(Pearson_0.85 to Akt_pT308)	PSPdb_Akt1_substrate	AKT1_percentile (kinome paper,Johnson et al)
O75822	EIF3J	Eukaryotic translation initiation factor 3 subunit J	(S11)	_[Acetyl (Protein N-term)]AAAAAAAGDS[Phospho (STY)]DSWDADAFSVEDPVR_	_[Acetyl (Protein N-term)]AAAAAAAGDS[Phospho (STY)]DSWDADAFSVEDPVR_.3	EIF3J_(S11)	AAAAAGDSDSWDADA	No	No	21.6828	21.4052	21.398	21.7779	20.6956	21.5837	20.0192	20.5993	21.2257	20.9066	21.4102	21.5234	21.1308	21.8319	20.5956	21.3748	20.4975	22.0037	21.0244	20.7549	20.3072	19.7598	21.521	19.8951	21.2677	21.1947	21.3441	21.6065	21.3555	21.3236	21.2256	-0.0480828	NotIncluded	NotIncluded	NotIncluded	NotIncluded	Out	Out	28.76
O75822	EIF3J	Eukaryotic translation initiation factor 3 subunit J	(S13)	_[Acetyl (Protein N-term)]AAAAAAAGDSDS[Phospho (STY)]WDADAFSVEDPVR_	_[Acetyl (Protein N-term)]AAAAAAAGDSDS[Phospho (STY)]WDADAFSVEDPVR_.3	EIF3J_(S13)	AAAGDSDSWDADAFS	No	No	21.797	20.8166	21.5035	20.3412	19.4889	20.4501	21.3118	21.1446	20.8658	21.0955	20.2918	21.1633	20.1918	21.4767	21.3454	20.4927	21.3216	20.5882	20.6527	21.3225	21.2774	20.3883	21.1871	21.0352	19.249	20.8351	21.2939	17.9145	20.3449	20.5331	21.3241	-0.096333	NotIncluded	NotIncluded	NotIncluded	NotIncluded	Out	Out	18.97
O75822	EIF3J	Eukaryotic translation initiation factor 3 subunit J	(S20)	_[Acetyl (Protein N-term)]AAAAAAAGDSDSWDADAFS[Phospho (STY)]VEDPVR_	_[Acetyl (Protein N-term)]AAAAAAAGDSDSWDADAFS[Phospho (STY)]VEDPVR_.3	EIF3J_(S20)	SWDADAFSVEDPVRK	No	No	21.3016	21.021	19.5233	19.6828	19.9484	20.6796	20.7353	20.1012	19.4915	18.8116	20.5266	20.6664	19.3318	19.8426	20.6975	20.9451	19.8839	20.319	20.051	20.7646	19.446	19.8814	19.9191	20.1139	20.2852	19.7809	19.4551	20.7029	19.6851	14.8614	19.8707	-0.256476	NotIncluded	NotIncluded	NotIncluded	NotIncluded	Out	Out	25.05
Q9UID3	VPS51	Vacuolar protein sorting-associated protein 51 homolog	(S10)	_[Acetyl (Protein N-term)]AAAAAAGPS[Phospho (STY)]PGSGPGDSPEGPEGEAPER_	_[Acetyl (Protein N-term)]AAAAAAGPS[Phospho (STY)]PGSGPGDSPEGPEGEAPER_.3	VPS51_(S10)	AAAAAGPSPGSGPGD	No	No	20.5713	16.0076	19.5324	19.3362	19.6746	20.5244	16.0624	20.5822	19.6456	20.6603	20.4406	20.121	15.8894	19.5038	20.4157	20.3715	19.3082	19.453	20.3865	19.5211	20.2245	20.4643	19.3179	19.3386	19.4382	20.383	20.3428	19.4336	15.9709	19.5706	19.3444	0.131568	NotIncluded	NotIncluded	NotIncluded	NotIncluded	Out	Out	50.77
Q9UID3	VPS51	Vacuolar protein sorting-associated protein 51 homolog	(S13)	_[Acetyl (Protein N-term)]AAAAAAGPSPGS[Phospho (STY)]GPGDSPEGPEGEAPER_	_[Acetyl (Protein N-term)]AAAAAAGPSPGS[Phospho (STY)]GPGDSPEGPEGEAPER_.3	VPS51_(S13)	AAGPSPGSGPGDSPE	No	No	20.5712	20.4195	20.4873	20.3963	20.5066	20.524	20.416	20.5823	20.5943	20.6601	20.4406	20.1211	20.3434	20.3556	20.4158	20.3699	20.3176	20.3557	19.5578	20.457	20.2245	20.4647	20.2635	20.1815	20.2909	19.2999	20.3428	20.2986	20.532	20.5446	20.4416	-0.400579	NotIncluded	NotIncluded	NotIncluded	NotIncluded	Out	Out	37.14
Q9UID3	VPS51	Vacuolar protein sorting-associated protein 51 homolog	(S18)	_[Acetyl (Protein N-term)]AAAAAAGPSPGSGPGDS[Phospho (STY)]PEGPEGEAPER_	_[Acetyl (Protein N-term)]AAAAAAGPSPGSGPGDS[Phospho (STY)]PEGPEGEAPER_.3	VPS51_(S18)	PGSGPGDSPEGPEGE	No	No	20.9199	20.7693	20.8366	20.7436	20.864	20.8719	20.7616	20.9211	20.9254	21.0079	20.7839	20.4693	20.6974	20.7023	20.7775	20.7138	20.6648	20.7059	20.7284	20.8083	20.5692	20.793	20.6055	20.5376	20.6365	20.7336	20.6876	20.654	20.8754	20.899	20.784	-0.377221	NotIncluded	NotIncluded	NotIncluded	NotIncluded	Out	Out	35.59
Q9NR33	POLE4	DNA polymerase epsilon subunit 4	(S9)	_[Acetyl (Protein N-term)]AAAAAAGS[Phospho (STY)]GTPR_	_[Acetyl (Protein N-term)]AAAAAAGS[Phospho (STY)]GTPR_.2	POLE4_(S9)	AAAAAAGSGTPREEE	No	No	13.7731	12.5779	12.3997	12.3668	12.373	12.528	12.1531	11.4689	12.1775	12.844	13.427	13.2179	13.1065	13.7977	13.8206	13.6126	13.536	13.547	13.8314	13.3182	13.3782	13.234	12.5695	12.792	12.6302	13.1001	13.5888	12.5216	13.6762	13.7018	13.9462	0.520445	NotIncluded	NotIncluded	NotIncluded	NotIncluded	Out	Out	77.51
Q9NR33	POLE4	DNA polymerase epsilon subunit 4	(T11)	_[Acetyl (Protein N-term)]AAAAAAGSGT[Phospho (STY)]PR_	_[Acetyl (Protein N-term)]AAAAAAGSGT[Phospho (STY)]PR_.2	POLE4_(T11)	AAAAGSGTPREEEGP	No	No	18.6495	18.9952	19.0535	18.9107	18.8418	18.8806	18.9971	18.8824	18.9499	18.4752	18.735	18.8038	18.661	18.8638	18.7816	19.0719	18.6061	18.7629	18.7998	18.9471	18.8502	18.5429	18.7179	18.8076	18.5155	18.72	18.7511	18.6669	18.7688	18.8628	18.7518	-0.331032	NotIncluded	NotIncluded	NotIncluded	NotIncluded	Out	Out	25.3
Q01167	FOXK2	Forkhead box protein K2	(S9,T13)	_[Acetyl (Protein N-term)]AAAAAALS[Phospho (STY)]GAGT[Phospho (STY)]PPAGGGAGGGGAGGGGSPPGGWAVAR_	_[Acetyl (Protein N-term)]AAAAAALS[Phospho (STY)]GAGT[Phospho (STY)]PPAGGGAGGGGAGGGGSPPGGWAVAR_.4	FOXK2_(S9,T13)	AAAAAALSGAGZPPA;AALZGAGTPPAGGGA	No	No	17.1184	17.0735	16.9007	17.1092	16.6716	16.9329	16.8233	17.1722	17.2115	16.9041	16.8666	16.8439	16.6906	16.7048	16.4025	16.5173	16.8864	16.8442	16.4156	16.8049	16.8457	16.757	16.1265	16.9654	16.7493	16.6965	16.6619	16.986	16.9521	16.943	17.0021	-0.293042	NotIncluded	NotIncluded	NotIncluded	NotIncluded	Out	Out	52.425
Q01167	FOXK2	Forkhead box protein K2	(S9)	_[Acetyl (Protein N-term)]AAAAAALS[Phospho (STY)]GAGTPPAGGGAGGGGAGGGGSPPGGWAVAR_	_[Acetyl (Protein N-term)]AAAAAALS[Phospho (STY)]GAGTPPAGGGAGGGGAGGGGSPPGGWAVAR_.3	FOXK2_(S9)	AAAAAALSGAGTPPA	No	No	16.6485	16.5589	16.7268	16.6009	16.7579	16.8747	16.6608	16.8893	16.9328	16.9598	16.8938	16.5349	16.5961	16.6337	16.5882	16.5528	16.7755	16.6629	16.8203	16.5695	16.4764	16.7984	16.438	16.5598	16.6407	16.9189	16.8157	16.8547	16.8872	16.9176	16.7855	0.0838116	NotIncluded	NotIncluded	NotIncluded	NotIncluded	Out	Out	67.63
Q01167	FOXK2	Forkhead box protein K2	(T13)	_[Acetyl (Protein N-term)]AAAAAALSGAGT[Phospho (STY)]PPAGGGAGGGGAGGGGSPPGGWAVAR_	_[Acetyl (Protein N-term)]AAAAAALSGAGT[Phospho (STY)]PPAGGGAGGGGAGGGGSPPGGWAVAR_.3	FOXK2_(T13)	AALSGAGTPPAGGGA	No	No	16.6486	16.5854	16.726	16.6077	16.7579	16.8719	16.6521	16.856	16.932	16.9449	16.9017	16.5366	16.6047	16.6339	16.5946	16.5175	16.7686	16.6692	16.804	16.5819	16.4764	16.7927	16.4993	16.5614	16.6395	16.9129	16.856	16.8529	16.9083	16.9361	16.7839	0.125014	NotIncluded	NotIncluded	NotIncluded	NotIncluded	Out	Out	37.22
Q01167	FOXK2	Forkhead box protein K2	(S30)	_[Acetyl (Protein N-term)]AAAAAALSGAGTPPAGGGAGGGGAGGGGS[Phospho (STY)]PPGGWAVAR_	_[Acetyl (Protein N-term)]AAAAAALSGAGTPPAGGGAGGGGAGGGGS[Phospho (STY)]PPGGWAVAR_.3	FOXK2_(S30)	GGAGGGGSPPGGWAV	No	No	21.8868	21.5993	21.7481	21.6028	21.8241	21.9252	21.7544	21.9898	22.037	21.9681	21.8173	21.2953	21.6095	21.6512	21.8147	21.6765	21.7532	21.7302	22.0948	21.539	21.3978	21.8825	21.4391	21.4617	21.6263	21.898	21.7527	21.684	21.8792	21.7273	21.6375	-0.231964	NotIncluded	NotIncluded	NotIncluded	NotIncluded	Out	Out	51.91
Q13049	TRIM32	E3 ubiquitin-protein ligase TRIM32	(S7)	_[Acetyl (Protein N-term)]AAAAAS[Phospho (STY)]HLNLDALR_	_[Acetyl (Protein N-term)]AAAAAS[Phospho (STY)]HLNLDALR_.2	TRIM32_(S7)	_MAAAAASHLNLDAL	No	No	16.763	15.8089	16.0017	15.7678	15.2194	15.5764	16.1999	15.4077	15.8083	15.7069	15.5747	15.5681	15.5489	16.3847	16.2544	16.1623	16.8427	16.2901	14.817	16.224	16.4829	16.8229	17.1113	16.9656	14.4616	16.0614	16.3494	16.9761	15.3118	16.5082	15.9853	0.350103	NotIncluded	NotIncluded	NotIncluded	NotIncluded	Out	Out	66.73
Q9Y2U8	LEMD3	Inner nuclear membrane protein Man1	(S13)	_[Acetyl (Protein N-term)]AAAAASAPQQLS[Phospho (STY)]DEELFSQLR_	_[Acetyl (Protein N-term)]AAAAASAPQQLS[Phospho (STY)]DEELFSQLR_.3	LEMD3_(S13)	ASAPQQLSDEELFSQ	No	No	14.3977	14.3319	14.469	14.2207	14.4338	14.3571	14.2377	14.296	14.1516	14.071	14.2024	13.9912	14.1407	14.2545	14.3695	14.378	14.6596	14.3713	14.1362	14.147	13.9121	14.2578	13.9403	13.7906	13.8485	13.8718	13.9976	14.2356	14.1206	14.1724	14.4927	-0.218569	NotIncluded	NotIncluded	NotIncluded	NotIncluded	Out	Out	11.17
Q8WUB8	PHF10	PHD finger protein 10	(S12)	_[Acetyl (Protein N-term)]AAAAGPGAALS[Phospho (STY)]PR_	_[Acetyl (Protein N-term)]AAAAGPGAALS[Phospho (STY)]PR_.2	PHF10_(S12)	AGPGAALSPRPCDSD	No	No	17.8836	17.7762	17.6108	17.2979	17.3012	17.3128	17.3574	17.2071	17.2696	18.1328	17.2628	18.5569	18.3392	18.8323	18.2136	18.8047	17.4164	18.3088	17.8381	18.6628	18.7123	18.0327	18.3286	18.5127	18.739	18.4708	18.8181	18.0825	17.2669	17.6753	17.025	0.294875	NotIncluded	NotIncluded	NotIncluded	NotIncluded	Out	Out	67.91
Q8WUB8	PHF10	PHD finger protein 10	(S12,C16,S18,T22,S27)	_[Acetyl (Protein N-term)]AAAAGPGAALS[Phospho (STY)]PRPC[Carbamidomethyl (C)]DS[Phospho (STY)]DPAT[Phospho (STY)]PGAQS[Phospho (STY)]PK_	_[Acetyl (Protein N-term)]AAAAGPGAALS[Phospho (STY)]PRPC[Carbamidomethyl (C)]DS[Phospho (STY)]DPAT[Phospho (STY)]PGAQS[Phospho (STY)]PK_.3	PHF10_(S12,C16,S18,T22,S27)	AGPGAALSPRPCDZD;LZPRPCDSDPAZPGA;PCDZDPATPGAQZPK;PAZPGAQSPKDDNED	No	No	16.7271	15.3901	15.4466	14.9268	15.7055	15.7251	14.9507	14.9319	NAN	15.7403	15.5021	16.1127	15.9174	16.443	15.7628	16.2344	15.6168	15.8869	16.1343	16.5079	16.3782	16.1626	16.2497	16.7718	16.1584	15.4064	16.0085	16.3459	15.3515	14.9795	15.2657	0.181631	NotIncluded	NotIncluded	NotIncluded	NotIncluded	Out	Out	49.19
Q8WUB8	PHF10	PHD finger protein 10	(S12,C16,S18,S27)	_[Acetyl (Protein N-term)]AAAAGPGAALS[Phospho (STY)]PRPC[Carbamidomethyl (C)]DS[Phospho (STY)]DPATPGAQS[Phospho (STY)]PK_	_[Acetyl (Protein N-term)]AAAAGPGAALS[Phospho (STY)]PRPC[Carbamidomethyl (C)]DS[Phospho (STY)]DPATPGAQS[Phospho (STY)]PK_.3	PHF10_(S12,C16,S18,S27)	AGPGAALSPRPCDZD;LZPRPCDSDPATPGA;PATPGAQSPKDDNED	No	No	NAN	13.8681	13.7981	NAN	14.194	14.2321	13.1494	13.947	NAN	NAN	13.8765	13.1605	13.9261	13.6956	15.1234	14.4294	14.5262	14.3715	15.0175	14.3662	14.2177	14.0676	14.0088	14.0159	14.0466	13.5717	13.7919	17.4257	14.1989	14.3241	14.9244	0.283662	NotIncluded	NotIncluded	NotIncluded	NotIncluded	Out	Out	59.88
Q8WUB8	PHF10	PHD finger protein 10	(S12,C16,T22)	_[Acetyl (Protein N-term)]AAAAGPGAALS[Phospho (STY)]PRPC[Carbamidomethyl (C)]DSDPAT[Phospho (STY)]PGAQSPK_	_[Acetyl (Protein N-term)]AAAAGPGAALS[Phospho (STY)]PRPC[Carbamidomethyl (C)]DSDPAT[Phospho (STY)]PGAQSPK_.3	PHF10_(S12,C16,T22)	AGPGAALSPRPCDSD;PCDSDPATPGAQSPK	No	No	14.5205	13.9489	13.8108	13.9611	14.5749	14.1953	14.1767	14.4733	14.2616	14.2984	14.5767	NAN	14.3419	15.4594	14.3776	13.8492	14.3943	14.5306	14.5574	14.5237	14.4063	15.6613	14.9206	NAN	NAN	13.1059	NAN	14.102	14.3628	14.3934	14.4377	0.200328	NotIncluded	NotIncluded	NotIncluded	NotIncluded	Out	Out	36.275
Q8WUB8	PHF10	PHD finger protein 10	(S12,C16,S27)	_[Acetyl (Protein N-term)]AAAAGPGAALS[Phospho (STY)]PRPC[Carbamidomethyl (C)]DSDPATPGAQS[Phospho (STY)]PK_	_[Acetyl (Protein N-term)]AAAAGPGAALS[Phospho (STY)]PRPC[Carbamidomethyl (C)]DSDPATPGAQS[Phospho (STY)]PK_.3	PHF10_(S12,C16,S27)	AGPGAALSPRPCDSD;PATPGAQSPKDDNED	No	No	13.5873	13.2991	13.6396	14.1524	13.8123	13.7531	13.828	13.626	12.8561	NAN	13.3337	NAN	13.3205	13.6291	14.0855	13.468	14.2715	14.222	13.8997	13.6826	14.3968	13.1996	13.2595	13.5833	13.0023	13.2985	13.9327	13.3347	13.744	14.2254	13.996	0.194447	NotIncluded	NotIncluded	NotIncluded	NotIncluded	Out	Out	53.205
Q8WUB8	PHF10	PHD finger protein 10	(S12,C16)	_[Acetyl (Protein N-term)]AAAAGPGAALS[Phospho (STY)]PRPC[Carbamidomethyl (C)]DSDPATPGAQSPK_	_[Acetyl (Protein N-term)]AAAAGPGAALS[Phospho (STY)]PRPC[Carbamidomethyl (C)]DSDPATPGAQSPK_.3	PHF10_(S12,C16)	AGPGAALSPRPCDSD	No	No	15.8799	15.499	15.5915	15.6203	15.8333	15.7171	15.641	15.8117	15.8564	15.6517	15.8126	15.3898	15.6628	15.5398	15.8396	15.6293	15.9565	15.5948	15.9716	15.2434	15.215	15.6104	15.2796	15.2562	15.3604	15.6785	15.4474	15.5562	15.8363	15.7273	15.7837	-0.212592	NotIncluded	NotIncluded	NotIncluded	NotIncluded	Out	Out	67.91
Q8WUB8	PHF10	PHD finger protein 10	(C16,S18,T22)	_[Acetyl (Protein N-term)]AAAAGPGAALSPRPC[Carbamidomethyl (C)]DS[Phospho (STY)]DPAT[Phospho (STY)]PGAQSPK_	_[Acetyl (Protein N-term)]AAAAGPGAALSPRPC[Carbamidomethyl (C)]DS[Phospho (STY)]DPAT[Phospho (STY)]PGAQSPK_.3	PHF10_(C16,S18,T22)	LSPRPCDSDPAZPGA;PCDZDPATPGAQSPK	No	No	14.5805	14.276	14.0158	14.552	14.3999	14.4571	14.273	14.4925	13.8298	14.4826	14.5473	14.4462	14.7747	14.1746	14.3771	14.3764	14.2631	14.1608	14.0719	14.4424	14.7041	14.6564	14.4054	14.6525	13.8104	14.9192	14.2672	14.3762	14.4882	14.765	14.7059	0.384761	NotIncluded	NotIncluded	NotIncluded	NotIncluded	Out	Out	32.26
Q8WUB8	PHF10	PHD finger protein 10	(C16,S18,S27)	_[Acetyl (Protein N-term)]AAAAGPGAALSPRPC[Carbamidomethyl (C)]DS[Phospho (STY)]DPATPGAQS[Phospho (STY)]PK_	_[Acetyl (Protein N-term)]AAAAGPGAALSPRPC[Carbamidomethyl (C)]DS[Phospho (STY)]DPATPGAQS[Phospho (STY)]PK_.3	PHF10_(C16,S18,S27)	LSPRPCDSDPATPGA;PATPGAQSPKDDNED	No	No	17.7534	17.2742	17.2506	16.9345	15.6592	16.9124	16.2916	17.0019	16.2867	15.8567	NAN	16.7078	17.3919	15.6034	16.1941	17.5513	17.5045	15.1106	16.1886	15.8517	16.9404	17.1898	18.0227	16.6426	18.1103	17.0605	14.9949	17.8292	17.2288	17.2087	17.6525	0.0286681	NotIncluded	NotIncluded	NotIncluded	NotIncluded	Out	Out	49.19
Q8WUB8	PHF10	PHD finger protein 10	(C16,S18)	_[Acetyl (Protein N-term)]AAAAGPGAALSPRPC[Carbamidomethyl (C)]DS[Phospho (STY)]DPATPGAQSPK_	_[Acetyl (Protein N-term)]AAAAGPGAALSPRPC[Carbamidomethyl (C)]DS[Phospho (STY)]DPATPGAQSPK_.3	PHF10_(C16,S18)	LSPRPCDSDPATPGA	No	No	15.7673	15.2434	15.3054	15.4155	15.6157	15.3791	15.3635	15.5536	15.6037	15.4042	15.5638	15.1451	15.3432	15.3117	15.5543	15.3669	15.7151	15.365	15.6523	15.0574	14.9349	15.3692	14.9939	15.2006	15.0902	15.5241	15.1677	15.3955	15.5693	15.5166	15.4998	-0.203045	NotIncluded	NotIncluded	NotIncluded	NotIncluded	Out	Out	59.88
Q9Y3B9	RRP15	RRP15-like protein	(S8)	_[Acetyl (Protein N-term)]AAAAPDS[Phospho (STY)]RVSEEENLKK_	_[Acetyl (Protein N-term)]AAAAPDS[Phospho (STY)]RVSEEENLKK_.3	RRP15_(S8)	MAAAAPDSRVSEEEN	No	No	15.3201	15.1152	15.1647	15.4637	16.1397	15.9306	15.9579	15.7313	15.7945	14.9265	15.5965	13.079	14.7917	NAN	15.9607	13.004	15.4893	13.7534	15.0628	NAN	NAN	14.4831	13.2745	12.8846	12.188	14.4436	12.3795	15.4074	15.7083	15.0173	15.8881	-0.273884	NotIncluded	NotIncluded	NotIncluded	NotIncluded	Out	Out	35.96
P42566	EPS15	Epidermal growth factor receptor substrate 15	(S8)	_[Acetyl (Protein N-term)]AAAAQLS[Phospho (STY)]LTQLSSGNPVYEK_	_[Acetyl (Protein N-term)]AAAAQLS[Phospho (STY)]LTQLSSGNPVYEK_.3	EPS15_(S8)	MAAAAQLSLTQLSSG	No	No	12.1957	12.6897	12.5784	12.4186	12.6771	12.5808	12.7643	13.1045	12.9185	12.8547	12.6403	12.7805	12.6205	12.764	12.6561	12.3144	12.7593	12.4476	12.5201	11.2277	12.3816	12.173	12.7012	12.7602	12.9298	12.6074	12.5326	12.7247	12.6989	12.4553	12.971	-0.271943	NotIncluded	NotIncluded	NotIncluded	NotIncluded	Out	Out	64.25
A6NHR9	SMCHD1	Structural maintenance of chromosomes flexible hinge domain-containing protein 1	(S13)	_[Acetyl (Protein N-term)]AAADGGGPGGAS[Phospho (STY)]VGTEEDGGGVGHR_	_[Acetyl (Protein N-term)]AAADGGGPGGAS[Phospho (STY)]VGTEEDGGGVGHR_.3	SMCHD1_(S13)	GGGPGGASVGTEEDG	No	No	12.2843	12.3794	12.5934	12.5596	12.7771	12.6319	13.1153	13.2666	13.3856	12.801	13.1078	13.0773	12.8472	12.8317	12.7125	13.058	12.9761	12.6773	12.843	12.9978	12.8615	12.6864	12.1876	12.3472	12.2827	12.5027	12.6394	12.3164	12.5675	12.3348	12.6932	-0.182239	NotIncluded	NotIncluded	NotIncluded	NotIncluded	Out	Out	56.78
A6NHR9	SMCHD1	Structural maintenance of chromosomes flexible hinge domain-containing protein 1	(T16)	_[Acetyl (Protein N-term)]AAADGGGPGGASVGT[Phospho (STY)]EEDGGGVGHR_	_[Acetyl (Protein N-term)]AAADGGGPGGASVGT[Phospho (STY)]EEDGGGVGHR_.3	SMCHD1_(T16)	PGGASVGTEEDGGGV	No	No	13.0261	12.8164	12.8299	12.8816	13.2983	12.7674	13.4298	13.4197	13.4846	13.183	13.513	13.3806	13.0089	13.0888	12.9834	13.1722	13.3946	12.9207	12.8137	13.0946	13.2877	12.8017	12.4926	12.8987	12.8535	12.9479	12.7243	12.8255	13.0619	12.9739	13.1095	-0.234219	NotIncluded	NotIncluded	NotIncluded	NotIncluded	Out	Out
Q53H96	PYCR3	Pyrroline-5-carboxylate reductase 3	(S7)	_[Acetyl (Protein N-term)]AAAEPS[Phospho (STY)]PR_	_[Acetyl (Protein N-term)]AAAEPS[Phospho (STY)]PR_.2	PYCR3_(S7)	_MAAAEPSPRRVGFV	No	No	13.3451	12.645	13.3352	12.9931	13.0893	12.6048	12.8017	NAN	12.961	12.8717	13.0087	12.5226	12.9991	13.1564	13.2209	13.1172	12.7669	12.6766	13.284	12.6546	12.9408	12.8282	12.8165	12.5818	12.7505	12.8383	12.7776	12.8019	12.5964	12.3476	NAN	-0.368204	NotIncluded	NotIncluded	NotIncluded	NotIncluded	Out	Out
Q13523	PRPF4B	Serine/threonine-protein kinase PRP4 homolog	(S8)	_[Acetyl (Protein N-term)]AAAETQS[Phospho (STY)]LR_	_[Acetyl (Protein N-term)]AAAETQS[Phospho (STY)]LR_.2	PRPF4B_(S8)	MAAAETQSLREQPEM	No	No	16.657	16.1264	16.4286	16.2794	16.3795	16.42	16.4714	16.5676	16.5127	16.2768	16.3128	16.3357	16.4841	16.4085	16.444	16.5328	16.2687	16.376	16.638	16.3965	16.1906	16.4546	16.3005	16.3844	16.3427	16.3276	16.2034	16.6402	15.5628	16.2698	15.9675	-0.230444	NotIncluded	NotIncluded	NotIncluded	NotIncluded	Out	Out	51.85
Q6ZN18	AEBP2	Zinc finger protein AEBP2	(M8,S18,S24)	_[Acetyl (Protein N-term)]AAAITDM[Oxidation (M)]ADLEELSRLS[Phospho (STY)]PLPPGS[Phospho (STY)]PGSAAR_	_[Acetyl (Protein N-term)]AAAITDM[Oxidation (M)]ADLEELSRLS[Phospho (STY)]PLPPGS[Phospho (STY)]PGSAAR_.3	AEBP2_(M8,S18,S24)	LEELSRLSPLPPGZP;LZPLPPGSPGSAARG	No	No	15.9615	15.6697	14.8049	16.4303	14.7574	16.2054	15.8189	14.5831	15.8188	15.4025	15.2857	14.8591	14.4075	13.9804	15.866	15.6709	15.117	16.204	14.9446	14.2736	13.9453	15.502	15.4704	14.3484	14.2718	12.5075	14.517	15.4924	14.4955	16.6316	15.8639	-0.24979	NotIncluded	NotIncluded	NotIncluded	NotIncluded	Out	Out	56.625
Q6ZN18	AEBP2	Zinc finger protein AEBP2	(S24,S27)	_[Acetyl (Protein N-term)]AAAITDMADLEELSRLSPLPPGS[Phospho (STY)]PGS[Phospho (STY)]AAR_	_[Acetyl (Protein N-term)]AAAITDMADLEELSRLSPLPPGS[Phospho (STY)]PGS[Phospho (STY)]AAR_.3	AEBP2_(S24,S27)	LSPLPPGSPGZAARG;LPPGZPGSAARGRAE	No	No	14.6839	14.6131	13.7087	14.294	13.3562	14.3887	14.0903	14.8332	14.4803	13.7436	13.71	14.0723	13.4669	14.2485	14.0255	14.2408	13.8277	14.5569	13.9685	14.2818	14.3277	13.8989	13.9246	14.4178	14.0959	13.2284	14.5712	13.751	13.7271	14.6986	14.3844	-0.124274	NotIncluded	NotIncluded	NotIncluded	NotIncluded	Out	Out	44.525
P62877	RBX1	E3 ubiquitin-protein ligase RBX1	(T9,S11,T13,S15)	_[Acetyl (Protein N-term)]AAAMDVDT[Phospho (STY)]PS[Phospho (STY)]GT[Phospho (STY)]NS[Phospho (STY)]GAGK_	_[Acetyl (Protein N-term)]AAAMDVDT[Phospho (STY)]PS[Phospho (STY)]GT[Phospho (STY)]NS[Phospho (STY)]GAGK_.2	RBX1_(T9,S11,T13,S15)	AAAMDVDTPZGZNZG;AMDVDZPSGZNZGAG;DVDZPZGTNZGAGKK;DZPZGZNSGAGKKRF	No	No	17.9498	16.6635	17.1323	16.0802	13.9061	16.6247	13.7757	17.939	17.4772	16.9641	17.0107	17.093	14.5276	17.7356	16.8538	17.104	17.6169	16.6268	17.3215	17.411	17.732	15.6902	17.8883	15.642	15.2037	17.3716	14.6371	16.9026	16.8815	17.6523	17.1799	0.13493	NotIncluded	NotIncluded	NotIncluded	NotIncluded	Out	Out	50.51
P62877	RBX1	E3 ubiquitin-protein ligase RBX1	(T9)	_[Acetyl (Protein N-term)]AAAMDVDT[Phospho (STY)]PSGTNSGAGK_	_[Acetyl (Protein N-term)]AAAMDVDT[Phospho (STY)]PSGTNSGAGK_.2	RBX1_(T9)	AAAMDVDTPSGTNSG	No	No	15.2719	15.2486	15.2921	15.2505	15.2752	15.3571	15.332	15.4188	15.2664	15.3798	14.9561	14.8647	15.1855	15.0178	15.0762	14.8771	14.7553	15.2227	15.1774	15.1277	15.1266	14.9666	15.2423	15.1303	15.3912	15.2812	15.1128	15.263	14.9488	15.1475	15.1073	-0.395543	NotIncluded	NotIncluded	NotIncluded	NotIncluded	Out	Out	8.44
P62877	RBX1	E3 ubiquitin-protein ligase RBX1	(S11)	_[Acetyl (Protein N-term)]AAAMDVDTPS[Phospho (STY)]GTNSGAGK_	_[Acetyl (Protein N-term)]AAAMDVDTPS[Phospho (STY)]GTNSGAGK_.2	RBX1_(S11)	AMDVDTPSGTNSGAG	No	No	14.5596	14.5619	14.6348	14.4575	14.4671	14.5759	14.6444	14.7268	14.6356	14.6636	14.1009	14.0679	14.441	14.2069	14.1517	14.0069	13.7976	14.3619	13.6413	14.3046	14.2673	13.8071	14.451	14.3405	14.6196	14.4362	14.5738	14.3715	14.1349	14.48	14.2126	-0.441315	NotIncluded	NotIncluded	NotIncluded	NotIncluded	Out	Out
Q12933	TRAF2	TNF receptor-associated factor 2	(S5,S11)	_[Acetyl (Protein N-term)]AAAS[Phospho (STY)]VTPPGS[Phospho (STY)]LELLQPGFSK_	_[Acetyl (Protein N-term)]AAAS[Phospho (STY)]VTPPGS[Phospho (STY)]LELLQPGFSK_.3	TRAF2_(S5,S11)	___MAAASVTPPGZL;AZVTPPGSLELLQPG	No	No	15.2033	14.7846	14.7634	14.6808	15.3365	15.7882	15.236	14.9255	14.5036	14.8179	14.6737	14.445	14.6423	14.4595	14.8983	14.6716	14.8881	14.5258	14.0205	13.2445	14.6601	13.0532	13.7908	14.4354	14.3698	14.5072	14.5076	14.1363	15.2874	15.6007	14.4275	-0.458548	NotIncluded	NotIncluded	NotIncluded	NotIncluded	Out	Out	54.39
Q12933	TRAF2	TNF receptor-associated factor 2	(T7,S11)	_[Acetyl (Protein N-term)]AAASVT[Phospho (STY)]PPGS[Phospho (STY)]LELLQPGFSK_	_[Acetyl (Protein N-term)]AAASVT[Phospho (STY)]PPGS[Phospho (STY)]LELLQPGFSK_.3	TRAF2_(T7,S11)	_MAAASVTPPGZLEL;ASVZPPGSLELLQPG	No	No	14.1809	14.8021	14.6834	14.7668	15.2503	14.8605	14.9942	15.184	15.1307	15.2476	14.0176	14.5035	14.7283	14.3915	14.9767	14.727	14.5619	14.5842	14.1561	12.7104	14.5824	13.1315	14.5997	14.5865	14.3958	14.472	14.5218	13.7877	15.1623	15.3354	14.5126	-0.490179	NotIncluded	NotIncluded	NotIncluded	NotIncluded	Out	Out	22.8
Q12933	TRAF2	TNF receptor-associated factor 2	(T7)	_[Acetyl (Protein N-term)]AAASVT[Phospho (STY)]PPGSLELLQPGFSK_	_[Acetyl (Protein N-term)]AAASVT[Phospho (STY)]PPGSLELLQPGFSK_.2	TRAF2_(T7)	_MAAASVTPPGSLEL	No	No	19.355	19.3493	19.3865	19.2257	19.5865	19.5247	19.2735	19.2	18.9904	19.4232	18.9225	18.6566	19.118	19.2015	19.3342	19.1743	19.1557	19.4279	18.3865	18.8624	18.9509	18.7455	19.1503	19.0035	19.4207	19.1473	19.0538	18.8002	19.1431	19.0611	19.1054	-0.557343	NotIncluded	NotIncluded	NotIncluded	NotIncluded	Out	Out	15.23
Q6VN20	RANBP10	Ran-binding protein 10	(S29)	_[Acetyl (Protein N-term)]AAATADPGAGNPQPGDSSGGGAGGGLPS[Phospho (STY)]PGEQELSR_	_[Acetyl (Protein N-term)]AAATADPGAGNPQPGDSSGGGAGGGLPS[Phospho (STY)]PGEQELSR_.3	RANBP10_(S29)	GAGGGLPSPGEQELS	No	No	16.1321	15.7881	15.8182	15.6989	16.0052	16.155	15.9603	16.2494	15.8693	15.7322	15.9293	15.6171	15.846	15.9793	15.9026	15.909	15.948	15.8397	15.796	15.3902	15.4715	15.6751	15.6362	15.7125	15.6042	15.8687	15.8702	15.9208	15.7968	15.9033	15.7175	-0.356366	NotIncluded	NotIncluded	NotIncluded	NotIncluded	Out	Out	55.25
Q6VN20	RANBP10	Ran-binding protein 10	(S36)	_[Acetyl (Protein N-term)]AAATADPGAGNPQPGDSSGGGAGGGLPSPGEQELS[Phospho (STY)]R_	_[Acetyl (Protein N-term)]AAATADPGAGNPQPGDSSGGGAGGGLPSPGEQELS[Phospho (STY)]R_.3	RANBP10_(S36)	SPGEQELSRRLQRLY	No	No	16.0094	15.9655	15.9348	15.8109	15.9671	16.1609	16.0371	16.1085	15.9299	15.8925	16.0315	15.9063	15.9266	16.1735	16.095	16.1263	16.0694	16.0577	15.8103	15.6277	15.7272	15.7342	15.8756	16.0154	15.8685	16.0568	16.0579	16.1273	15.9087	16.0355	15.8228	-0.217119	NotIncluded	NotIncluded	NotIncluded	NotIncluded	Out	Out	49.24
Q9NS69	TOMM22	Mitochondrial import receptor subunit TOM22 homolog	(S15)	_[Acetyl (Protein N-term)]AAAVAAAGAGEPQS[Phospho (STY)]PDELLPK_	_[Acetyl (Protein N-term)]AAAVAAAGAGEPQS[Phospho (STY)]PDELLPK_.3	TOMM22_(S15)	AGAGEPQSPDELLPK	No	No	19.6369	19.0434	18.8925	18.9826	18.8566	19.0175	18.6344	19.6288	19.4474	19.4455	19.7117	19.8662	19.2385	19.4908	19.4952	19.4296	19.9343	19.4914	19.5589	19.5258	19.641	19.7086	19.5325	19.795	19.3603	19.5324	19.6677	19.551	20.0965	19.9531	20.1756	0.616673	NotIncluded	NotIncluded	NotIncluded	NotIncluded	Out	Out	3.24
O75427	LRCH4	Leucine-rich repeat and calponin homology domain-containing protein 4	(S21,S25)	_[Acetyl (Protein N-term)]AAAVAAPLAAGGEEAAATTS[Phospho (STY)]VPGS[Phospho (STY)]PGLPGR_	_[Acetyl (Protein N-term)]AAAVAAPLAAGGEEAAATTS[Phospho (STY)]VPGS[Phospho (STY)]PGLPGR_.3	LRCH4_(S21,S25)	EEAAATTSVPGZPGL;ATTZVPGSPGLPGRR	No	No	17.2664	17.2675	17.4169	17.3344	17.2853	17.5608	17.2553	16.9814	16.9525	17.0107	17.28	17.0395	17.1093	17.1339	17.1976	17.1856	17.2588	17.1138	17.2092	17.194	16.9583	16.8113	16.9531	16.9746	16.7267	16.9276	16.8795	16.8006	17.3209	17.47	17	-0.353954	NotIncluded	NotIncluded	NotIncluded	NotIncluded	Out	Out	47.51
O75427	LRCH4	Leucine-rich repeat and calponin homology domain-containing protein 4	(S25)	_[Acetyl (Protein N-term)]AAAVAAPLAAGGEEAAATTSVPGS[Phospho (STY)]PGLPGR_	_[Acetyl (Protein N-term)]AAAVAAPLAAGGEEAAATTSVPGS[Phospho (STY)]PGLPGR_.3	LRCH4_(S25)	ATTSVPGSPGLPGRR	No	No	20.6609	20.7481	20.6901	20.7648	20.6935	20.7675	20.5301	20.5742	20.4271	20.502	20.7067	20.5763	20.5554	20.5707	20.5257	20.5125	20.7976	20.6656	20.8837	20.571	20.5748	20.8315	20.4402	20.4582	20.3931	20.6225	20.6056	20.6188	20.9303	20.8781	20.7827	0.282745	NotIncluded	NotIncluded	NotIncluded	NotIncluded	Out	Out	28.35
Q05397	PTK2	Focal adhesion kinase 1	(T13)	_[Acetyl (Protein N-term)]AAAYLDPNLNHT[Phospho (STY)]PNSSTK_	_[Acetyl (Protein N-term)]AAAYLDPNLNHT[Phospho (STY)]PNSSTK_.3	PTK2_(T13)	LDPNLNHTPNSSTKT	No	No	15.0873	15.3253	15.4045	15.3413	15.5903	15.3957	15.5539	15.788	15.8286	15.5989	14.908	14.9037	15.1124	14.9529	14.6812	14.7379	14.6483	14.9956	14.5976	14.8705	14.9346	14.946	14.9982	14.9489	15.1914	15.1095	15.1121	15.1279	15.3131	15.1055	15.1893	-0.52499	NotIncluded	NotIncluded	NotIncluded	mC2	Out	Out	21.12
Q9UKL3	CASP8AP2	CASP8-associated protein 2	(S20)	_[Acetyl (Protein N-term)]AADDDNGDGTSLFDVFSAS[Phospho (STY)]PLK_	_[Acetyl (Protein N-term)]AADDDNGDGTSLFDVFSAS[Phospho (STY)]PLK_.2	CASP8AP2_(S20)	LFDVFSASPLKNNDE	No	No	13.8991	14.2571	14.403	14.9214	13.9889	13.5697	13.7279	12.7919	13.8383	15.433	14.4168	12.7201	15.1216	12.5887	13.7927	14.368	13.3185	13.1282	14.0175	14.4279	13.7467	14.32	13.55	13.2518	12.8987	13.1956	13.5979	13.8081	13.6751	13.9993	14.0867	-0.14521	NotIncluded	NotIncluded	NotIncluded	NotIncluded	Out	Out	26.29
O43583	DENR	Density-regulated protein	(S6,C13)	_[Acetyl (Protein N-term)]AADIS[Phospho (STY)]ESSGADC[Carbamidomethyl (C)]K_	_[Acetyl (Protein N-term)]AADIS[Phospho (STY)]ESSGADC[Carbamidomethyl (C)]K_.2	DENR_(S6,C13)	__MAADISESSGADC	No	No	13.8935	13.6416	13.7582	13.8752	13.628	13.9079	13.7331	13.7869	13.9671	13.7047	13.6121	13.7191	13.8023	14.0203	13.9047	14.0041	13.7658	13.749	13.9534	13.9005	13.747	13.9002	13.6892	13.8175	13.7062	13.8378	13.4938	13.7967	14.2106	14.1277	13.9785	0.0276263	NotIncluded	NotIncluded	NotIncluded	NotIncluded	Out	Out	4.39
O43583	DENR	Density-regulated protein	(S8,C13)	_[Acetyl (Protein N-term)]AADISES[Phospho (STY)]SGADC[Carbamidomethyl (C)]K_	_[Acetyl (Protein N-term)]AADISES[Phospho (STY)]SGADC[Carbamidomethyl (C)]K_.2	DENR_(S8,C13)	MAADISESSGADCKG	No	No	14.335	14.245	14.2531	14.2072	14.0742	14.2573	14.2238	14.3607	14.3794	14.17	14.2851	14.1287	14.2202	14.4678	14.3051	14.4403	14.2383	14.1824	14.4375	14.3432	14.1063	14.3318	14.181	14.1884	14.1976	14.4231	14.1233	14.1945	14.7229	14.5149	14.369	0.0842572	NotIncluded	NotIncluded	NotIncluded	NotIncluded	Out	Out	13.79
O43583	DENR	Density-regulated protein	(S9,C13)	_[Acetyl (Protein N-term)]AADISESS[Phospho (STY)]GADC[Carbamidomethyl (C)]K_	_[Acetyl (Protein N-term)]AADISESS[Phospho (STY)]GADC[Carbamidomethyl (C)]K_.2	DENR_(S9,C13)	AADISESSGADCKGD	No	No	14.3572	14.1707	14.2428	14.2374	13.9887	14.2442	14.2713	14.3607	14.3989	14.1866	14.2162	14.1673	14.2827	14.5026	14.3103	14.4295	14.2169	14.2399	14.4371	14.2657	14.1793	14.3472	14.1803	14.2012	14.2334	14.4313	14.3149	14.2145	14.7407	14.5647	14.4137	0.195958	NotIncluded	NotIncluded	NotIncluded	NotIncluded	Out	Out	4.05
Q9HAP2	MLXIP	MLX-interacting protein	(M7,C8,S9)	_[Acetyl (Protein N-term)]AADVFM[Oxidation (M)]C[Carbamidomethyl (C)]S[Phospho (STY)]PR_	_[Acetyl (Protein N-term)]AADVFM[Oxidation (M)]C[Carbamidomethyl (C)]S[Phospho (STY)]PR_.2	MLXIP_(M7,C8,S9)	AADVFMCSPRRPRSR	No	No	13.8355	14.8127	14.0362	14.276	16.4668	13.4813	14.0818	14.7295	14.3979	15.0373	15.4112	13.8344	13.6674	14.4215	15.4128	14.8103	15.5493	13.7196	14.1819	13.8113	13.657	14.0171	13.3685	12.5868	13.2405	15.0277	13.7872	13.891	14.9737	14.483	15.9534	-0.0498157	NotIncluded	NotIncluded	NotIncluded	NotIncluded	Out	Out	50.28
Q9HAP2	MLXIP	MLX-interacting protein	(C8,S9)	_[Acetyl (Protein N-term)]AADVFMC[Carbamidomethyl (C)]S[Phospho (STY)]PR_	_[Acetyl (Protein N-term)]AADVFMC[Carbamidomethyl (C)]S[Phospho (STY)]PR_.2	MLXIP_(C8,S9)	AADVFMCSPRRPRSR	No	No	18.7355	18.3185	18.349	18.151	18.0489	18.459	18.3809	18.3038	18.205	18.2783	18.1201	18.0899	18.395	18.1177	18.1552	18.175	18.1147	18.2049	18.0739	18.1345	18.1149	18.1168	18.0436	18.0729	18.1424	18.1591	18.233	18.236	18.082	18.0564	17.5406	-0.49038	NotIncluded	NotIncluded	NotIncluded	NotIncluded	Out	Out	50.28
Q8IY67	RAVER1	Ribonucleoprotein PTB-binding 1	(S14)	_[Acetyl (Protein N-term)]AADVSVTHRPPLS[Phospho (STY)]PK_	_[Acetyl (Protein N-term)]AADVSVTHRPPLS[Phospho (STY)]PK_.3	RAVER1_(S14)	VTHRPPLSPKSGAEV	No	No	23.3064	23.2766	23.3171	23.3275	23.5477	23.3411	23.4147	23.3704	23.5751	23.4684	23.5707	23.586	23.5699	23.5924	23.5528	23.5519	23.4174	23.2928	23.5008	23.4591	23.4258	23.4991	23.4865	23.4042	23.5216	23.4488	23.5414	23.4616	23.5215	23.2659	23.4163	0.112423	NotIncluded	NotIncluded	NotIncluded	NotIncluded	Out	Out	64.52
P30566	ADSL	Adenylosuccinate lyase	(S9,Y13)	_[Acetyl (Protein N-term)]AAGGDHGS[Phospho (STY)]PDSY[Phospho (STY)]RSPLASR_	_[Acetyl (Protein N-term)]AAGGDHGS[Phospho (STY)]PDSY[Phospho (STY)]RSPLASR_.3	ADSL_(S9,Y13)	AAGGDHGSPDSZRSP;DHGZPDSYRSPLASR	No	No	11.524	11.9831	12.0387	11.9865	11.8789	11.6837	11.7389	12.0343	12.0042	11.9209	11.8083	11.6018	11.5213	12.0002	11.7632	11.7593	11.8415	11.7545	11.4319	NAN	11.8525	11.4617	11.3699	11.2173	11.5801	11.5492	11.1185	11.2304	10.7917	11.7685	11.9166	-0.457308	NotIncluded	NotIncluded	NotIncluded	NotIncluded	Out	Out	18.34
P30566	ADSL	Adenylosuccinate lyase	(S9)	_[Acetyl (Protein N-term)]AAGGDHGS[Phospho (STY)]PDSYR_	_[Acetyl (Protein N-term)]AAGGDHGS[Phospho (STY)]PDSYR_.2	ADSL_(S9)	AAGGDHGSPDSYRSP	No	No	19.2716	19.0454	19.0987	19	19.1888	19.2131	19.1597	19.1738	19.2536	19.1893	19.2535	19.189	19.1961	19.1668	19.1493	19.0796	19.3006	19.2176	19.1975	19.268	19.1994	19.1443	19.1908	19.0329	19.0961	19.1693	19.1013	19.1933	19.302	19.2075	19.1354	0.244857	NotIncluded	NotIncluded	NotIncluded	NotIncluded	Out	Out	18.34
P30566	ADSL	Adenylosuccinate lyase	(S12)	_[Acetyl (Protein N-term)]AAGGDHGSPDS[Phospho (STY)]YRSPLASR_	_[Acetyl (Protein N-term)]AAGGDHGSPDS[Phospho (STY)]YRSPLASR_.3	ADSL_(S12)	GDHGSPDSYRSPLAS	No	No	14.3246	14.1908	14.2963	14.1743	14.2531	14.2571	14.2547	14.2317	14.3863	14.0568	14.1948	14.0485	14.0572	14.0554	14.0139	14.0111	14.2864	14.1128	14.0102	14.0292	14.0217	14.0699	14.0614	13.878	14.1129	14.1393	13.8081	13.9344	14.199	14.044	14.2585	-0.482233	NotIncluded	NotIncluded	NotIncluded	NotIncluded	Out	Out	65.63
P30566	ADSL	Adenylosuccinate lyase	(S15)	_[Acetyl (Protein N-term)]AAGGDHGSPDSYRS[Phospho (STY)]PLASR_	_[Acetyl (Protein N-term)]AAGGDHGSPDSYRS[Phospho (STY)]PLASR_.3	ADSL_(S15)	GSPDSYRSPLASRYA	No	No	14.3235	14.1989	14.3027	14.2002	14.2606	14.2649	14.2556	14.2458	14.3926	14.0705	14.1956	14.0419	14.059	14.0612	14.0159	14.0187	14.288	14.1144	14.0095	14.0378	14.023	14.069	14.065	13.8951	14.1238	14.1667	13.8103	13.938	14.1966	14.0691	14.2499	-0.496884	NotIncluded	NotIncluded	NotIncluded	NotIncluded	Out	Out	29.46
O75607	NPM3	Nucleoplasmin-3	(S13,S16)	_[Acetyl (Protein N-term)]AAGTAAALAFLS[Phospho (STY)]QES[Phospho (STY)]R_	_[Acetyl (Protein N-term)]AAGTAAALAFLS[Phospho (STY)]QES[Phospho (STY)]R_.2	NPM3_(S13,S16)	AAALAFLSQEZRTRA;LAFLZQESRTRAGGV	No	No	14.7349	14.6824	14.9387	14.8783	14.3347	14.946	14.9419	14.7259	13.7187	13.8755	15.1223	14.7903	14.8695	14.4881	14.8393	14.6383	15.0409	15.0454	14.6998	14.9482	14.4553	15.1094	14.2889	13.8348	14.5908	14.9988	14.0999	14.1977	14.4931	14.553	14.9175	0.164892	NotIncluded	NotIncluded	NotIncluded	NotIncluded	Out	Out	49.765
O75607	NPM3	Nucleoplasmin-3	(S16)	_[Acetyl (Protein N-term)]AAGTAAALAFLSQES[Phospho (STY)]R_	_[Acetyl (Protein N-term)]AAGTAAALAFLSQES[Phospho (STY)]R_.2	NPM3_(S16)	LAFLSQESRTRAGGV	No	No	14.7205	15.2804	15.3241	14.4049	15.4988	14.5547	14.5483	14.6012	15.5543	15.2179	14.6869	15.2124	14.7514	15.4931	15.6731	15.651	14.9952	15.4865	15.4079	15.6556	15.48	15.242	14.7357	14.7973	14.7732	14.9509	14.7922	14.763	14.6048	15.142	13.033	-0.148468	NotIncluded	NotIncluded	NotIncluded	NotIncluded	Out	Out	42.37
Q9H7E9	C8orf33	UPF0488 protein C8orf33	(T19,C21)	_[Acetyl (Protein N-term)]AALGHLAGEAAAAPGPGT[Phospho (STY)]PC[Carbamidomethyl (C)]ASR_	_[Acetyl (Protein N-term)]AALGHLAGEAAAAPGPGT[Phospho (STY)]PC[Carbamidomethyl (C)]ASR_.3	C8orf33_(T19,C21)	AAAPGPGTPCASRGA	No	No	18.9598	19.2504	19.2155	19.2512	19.3273	19.279	19.1864	19.0943	18.993	18.9413	19.1138	18.4031	18.7414	18.4449	18.6022	18.2286	18.8755	18.5443	18.5608	18.3445	18.3503	18.7463	18.661	18.4975	18.4497	18.687	18.3971	18.7214	18.623	18.4014	18.4634	-0.609885	NotIncluded	NotIncluded	NotIncluded	NotIncluded	Out	Out	24.75
A6NFI3	ZNF316	Zinc finger protein 316	(S10)	_[Acetyl (Protein N-term)]AALHTTPDS[Phospho (STY)]PAAQLER_	_[Acetyl (Protein N-term)]AALHTTPDS[Phospho (STY)]PAAQLER_.2	ZNF316_(S10)	ALHTTPDSPAAQLER	No	No	19.4221	19.1754	19.2028	19.0187	19.4731	19.2828	19.3697	19.3281	19.2723	19.4077	19.553	19.3198	19.4149	19.4925	19.6928	19.492	19.4258	19.3693	19.6721	19.156	19.2432	19.3635	19.2491	19.3478	19.47	19.5481	19.5029	19.5825	19.2602	19.553	19.3663	0.278518	NotIncluded	NotIncluded	NotIncluded	NotIncluded	Out	Out	21.53
Q96PQ6	ZNF317	Zinc finger protein 317	(S5,C17)	_[Acetyl (Protein N-term)]AALS[Phospho (STY)]PTFATSTQDSTC[Carbamidomethyl (C)]LQDSEFPVSSK_	_[Acetyl (Protein N-term)]AALS[Phospho (STY)]PTFATSTQDSTC[Carbamidomethyl (C)]LQDSEFPVSSK_.3	ZNF317_(S5,C17)	___MAALSPTFATST	No	No	15.9407	15.865	15.8083	15.743	15.6895	15.583	15.6288	15.6416	15.4531	15.5476	15.7595	15.5684	15.6071	15.7645	15.8159	15.8475	15.9327	16.1336	16.1431	15.457	15.627	15.8574	15.2589	15.637	15.3126	15.4917	15.445	15.3816	15.9526	15.8675	15.8987	-0.0196084	NotIncluded	NotIncluded	NotIncluded	NotIncluded	Out	Out
Q6P1R3	MSANTD2	Myb/SANT-like DNA-binding domain-containing protein 2	(C5,S13)	_[Acetyl (Protein N-term)]AAPC[Carbamidomethyl (C)]GSELPANS[Phospho (STY)]PLK_	_[Acetyl (Protein N-term)]AAPC[Carbamidomethyl (C)]GSELPANS[Phospho (STY)]PLK_.2	MSANTD2_(C5,S13)	GSELPANSPLKIPKM	No	No	16.3107	16.8738	16.866	17.0235	16.8318	16.9775	16.695	16.8556	16.7456	16.8476	16.0733	16.0931	16.0927	16.1009	15.9213	16.1072	16.0218	16.2126	15.9209	16.2582	16.0559	16.17	16.1863	16.191	16.1516	16.387	16.1934	16.2412	16.1034	16.1654	15.8993	-0.665242	NotIncluded	NotIncluded	NotIncluded	NotIncluded	Out	Out	56.07
Q9H0S4	DDX47	Probable ATP-dependent RNA helicase DDX47	(S9,S14)	_[Acetyl (Protein N-term)]AAPEEHDS[Phospho (STY)]PTEAS[Phospho (STY)]QPIVEEEETK_	_[Acetyl (Protein N-term)]AAPEEHDS[Phospho (STY)]PTEAS[Phospho (STY)]QPIVEEEETK_.3	DDX47_(S9,S14)	AAPEEHDSPTEAZQP;HDZPTEASQPIVEEE	No	No	16.1682	15.9274	15.8677	15.8498	15.7181	15.7844	15.8046	15.8642	15.8131	15.7434	16.013	15.8072	15.7761	15.988	15.8627	15.9942	16.0264	16.0322	15.8155	16.1626	15.9116	15.9018	15.653	15.5434	15.6332	15.8963	15.8304	15.6277	16.0171	15.8478	15.9108	0.106501	NotIncluded	NotIncluded	NotIncluded	NotIncluded	Out	Out	10.39
Q9H0S4	DDX47	Probable ATP-dependent RNA helicase DDX47	(S9)	_[Acetyl (Protein N-term)]AAPEEHDS[Phospho (STY)]PTEASQPIVEEEETK_	_[Acetyl (Protein N-term)]AAPEEHDS[Phospho (STY)]PTEASQPIVEEEETK_.3	DDX47_(S9)	AAPEEHDSPTEASQP	No	No	20.7846	20.7158	20.6922	20.6315	20.7716	20.6294	20.7521	20.7554	20.8476	20.6821	20.8844	20.5238	20.7807	20.7515	20.8897	20.8331	20.8694	20.7263	20.9369	20.864	20.6371	20.8034	20.7025	20.6195	20.6665	20.9335	20.7586	20.7847	20.7406	20.7511	20.7129	0.213664	NotIncluded	NotIncluded	NotIncluded	NotIncluded	Out	Out	9.38
Q9H0S4	DDX47	Probable ATP-dependent RNA helicase DDX47	(T11,S14)	_[Acetyl (Protein N-term)]AAPEEHDSPT[Phospho (STY)]EAS[Phospho (STY)]QPIVEEEETK_	_[Acetyl (Protein N-term)]AAPEEHDSPT[Phospho (STY)]EAS[Phospho (STY)]QPIVEEEETK_.3	DDX47_(T11,S14)	PEEHDSPTEAZQPIV;HDSPZEASQPIVEEE	No	No	16.175	15.9156	15.8659	15.8028	15.7147	15.7615	15.8073	15.8752	15.8104	15.7522	15.9936	15.7392	15.7627	16.0021	15.8465	15.9936	16.0217	16.0257	15.8002	16.1301	15.9124	15.9043	15.6372	15.5076	15.5614	15.8421	15.69	15.6026	15.9933	15.7907	15.9047	0.0224236	NotIncluded	NotIncluded	NotIncluded	NotIncluded	Out	Out	10.81
Q9H0S4	DDX47	Probable ATP-dependent RNA helicase DDX47	(S14)	_[Acetyl (Protein N-term)]AAPEEHDSPTEAS[Phospho (STY)]QPIVEEEETK_	_[Acetyl (Protein N-term)]AAPEEHDSPTEAS[Phospho (STY)]QPIVEEEETK_.3	DDX47_(S14)	HDSPTEASQPIVEEE	No	No	16.6629	16.3335	16.5071	16.2805	16.3294	16.1383	16.2054	16.3559	16.3292	16.4039	16.4739	16.2039	16.2154	16.4152	16.4845	16.4683	16.4916	16.5105	16.6279	16.246	15.9919	16.1982	15.9812	15.7416	15.7553	16.1236	16.081	16.0565	16.3141	16.2457	16.5604	-0.175502	NotIncluded	NotIncluded	NotIncluded	NotIncluded	Out	Out	11.4
Q8N594	MPND	MPN domain-containing protein	(S8)	_[Acetyl (Protein N-term)]AAPEPLS[Phospho (STY)]PAGGAGEEAPEEDEDEAEAEDPERPNAGAGGGR_	_[Acetyl (Protein N-term)]AAPEPLS[Phospho (STY)]PAGGAGEEAPEEDEDEAEAEDPERPNAGAGGGR_.3	MPND_(S8)	MAAPEPLSPAGGAGE	No	No	15.6719	16.6827	16.6736	16.7577	16.8658	16.9254	16.7816	16.7203	16.6269	16.699	16.6711	16.7187	16.7704	17.1196	16.6944	16.9058	16.8892	16.766	16.8068	16.8742	17.0126	16.3751	16.7751	16.8468	16.9187	16.9561	16.7849	16.8124	16.8916	17.097	17.1037	0.292692	NotIncluded	fC4	afC10	NotIncluded	Out	Out	14.59
Q15942	ZYX	Zyxin	(S7)	_[Acetyl (Protein N-term)]AAPRPS[Phospho (STY)]PAISVSVSAPAFYAPQK_	_[Acetyl (Protein N-term)]AAPRPS[Phospho (STY)]PAISVSVSAPAFYAPQK_.3	ZYX_(S7)	_MAAPRPSPAISVSV	No	No	13.7799	13.7608	13.9272	13.9123	14.1915	14.0217	14.1375	13.869	13.8846	13.8496	13.6179	13.5523	13.415	13.2404	14.0075	13.6383	13.5239	13.8133	13.5127	13.5686	13.4539	13.3273	13.9349	13.6411	13.5173	13.2426	13.2824	13.6483	13.578	14.0745	14.4079	-0.361348	NotIncluded	NotIncluded	NotIncluded	NotIncluded	Out	Out	81
Q15942	ZYX	Zyxin	(S13)	_[Acetyl (Protein N-term)]AAPRPSPAISVS[Phospho (STY)]VSAPAFYAPQK_	_[Acetyl (Protein N-term)]AAPRPSPAISVS[Phospho (STY)]VSAPAFYAPQK_.3	ZYX_(S13)	PSPAISVSVSAPAFY	No	No	13.3803	13.7035	13.9417	13.8031	14.1737	14.0715	14.1121	13.7874	13.7802	13.6901	13.6178	13.5213	13.4872	13.1925	13.9021	13.4577	13.5153	13.8613	13.4766	13.4566	13.379	13.2146	13.7535	13.6255	13.4884	13.0948	13.124	13.5188	13.5379	13.9289	14.4087	-0.341139	NotIncluded	NotIncluded	NotIncluded	NotIncluded	Out	Out	45.65
Q92979	EMG1	Ribosomal RNA small subunit methyltransferase NEP1	(S5)	_[Acetyl (Protein N-term)]AAPS[Phospho (STY)]DGFKPR_	_[Acetyl (Protein N-term)]AAPS[Phospho (STY)]DGFKPR_.2	EMG1_(S5)	___MAAPSDGFKPRE	No	No	14.4	14.7253	14.7304	14.7375	14.8153	14.7426	14.6761	14.234	14.151	14.1771	14.2059	14.1627	14.3236	14.3344	14.3168	14.2941	14.3743	14.3942	14.2113	14.2655	14.165	14.2591	14.0171	14.0045	14.3797	14.0564	14.1427	14.1229	14.486	14.5073	14.3524	-0.485562	NotIncluded	NotIncluded	NotIncluded	NotIncluded	Out	Out	70.64
P45985	MAP2K4	Dual specificity mitogen-activated protein kinase kinase 4	(S26)	_[Acetyl (Protein N-term)]AAPSPSGGGGSGGGSGSGTPGPVGS[Phospho (STY)]PAPGHPAVSSMQGK_	_[Acetyl (Protein N-term)]AAPSPSGGGGSGGGSGSGTPGPVGS[Phospho (STY)]PAPGHPAVSSMQGK_.3	MAP2K4_(S26)	GTPGPVGSPAPGHPA	No	No	15.5274	15.4237	15.4318	15.1648	15.4973	15.396	15.4165	15.4638	15.2173	15.3821	15.0083	15.0422	15.1412	15.0828	14.9325	14.8404	15.1049	14.9686	15.7551	16.001	14.9138	14.2405	14.9554	14.7809	14.9749	15.0601	15.0011	16.9626	14.898	14.81	14.4672	-0.137445	NotIncluded	NotIncluded	NotIncluded	NotIncluded	Out	Out	46.21
P45985	MAP2K4	Dual specificity mitogen-activated protein kinase kinase 4	(S35)	_[Acetyl (Protein N-term)]AAPSPSGGGGSGGGSGSGTPGPVGSPAPGHPAVS[Phospho (STY)]SMQGK_	_[Acetyl (Protein N-term)]AAPSPSGGGGSGGGSGSGTPGPVGSPAPGHPAVS[Phospho (STY)]SMQGK_.3	MAP2K4_(S35)	APGHPAVSSMQGKRK	No	No	16.3242	16.3713	15.5087	16.3756	15.3936	15.5496	16.1506	15.2116	15.215	15.17	15.7269	16.2412	15.9351	15.8028	15.5537	16.0024	15.8916	15.6633	15.3096	15.3047	15.4786	15.6171	15.429	15.6922	15.7269	15.5148	15.9652	15.9568	15.1906	15.3999	15.157	-0.189169	NotIncluded	NotIncluded	NotIncluded	NotIncluded	Out	Out
Q9H7Z6	KAT8	Histone acetyltransferase KAT8	(S37)	_[Acetyl (Protein N-term)]AAQGAAAAVAAGTSGVAGEGEPGPGENAAAEGTAPS[Phospho (STY)]PGR_	_[Acetyl (Protein N-term)]AAQGAAAAVAAGTSGVAGEGEPGPGENAAAEGTAPS[Phospho (STY)]PGR_.3	KAT8_(S37)	AAEGTAPSPGRVSPP	No	No	18.6974	18.5676	18.5468	18.5393	18.7298	18.5424	18.5681	18.4896	18.4888	18.5831	18.2458	18.2165	18.3021	18.448	18.3794	18.5582	18.5405	18.3729	18.6818	18.5001	18.1161	18.405	18.0636	18.236	18.1977	18.1483	18.1573	18.2461	18.3249	18.2849	18.3707	-0.596468	NotIncluded	NotIncluded	NotIncluded	NotIncluded	Out	Out	53.39
Q9H7Z6	KAT8	Histone acetyltransferase KAT8	(S37,S42,T45)	_[Acetyl (Protein N-term)]AAQGAAAAVAAGTSGVAGEGEPGPGENAAAEGTAPS[Phospho (STY)]PGRVS[Phospho (STY)]PPT[Phospho (STY)]PAR_	_[Acetyl (Protein N-term)]AAQGAAAAVAAGTSGVAGEGEPGPGENAAAEGTAPS[Phospho (STY)]PGRVS[Phospho (STY)]PPT[Phospho (STY)]PAR_.4	KAT8_(S37,S42,T45)	AAEGTAPSPGRVZPP;APZPGRVSPPZPARG;PGRVZPPTPARGEPE	No	No	18.2394	17.8487	18.1441	18.0235	17.9121	17.9963	18.0131	18.1372	18.0447	18.0462	17.9341	17.5377	17.6377	17.91	17.7078	17.818	17.8879	17.82	17.9478	17.6551	17.5455	17.9395	17.6679	17.7105	17.6336	17.5977	17.9104	17.8867	17.8313	17.9071	17.9069	-0.453856	NotIncluded	NotIncluded	NotIncluded	NotIncluded	Out	Out	53.39
Q9H7Z6	KAT8	Histone acetyltransferase KAT8	(S37,S42)	_[Acetyl (Protein N-term)]AAQGAAAAVAAGTSGVAGEGEPGPGENAAAEGTAPS[Phospho (STY)]PGRVS[Phospho (STY)]PPTPAR_	_[Acetyl (Protein N-term)]AAQGAAAAVAAGTSGVAGEGEPGPGENAAAEGTAPS[Phospho (STY)]PGRVS[Phospho (STY)]PPTPAR_.4	KAT8_(S37,S42)	AAEGTAPSPGRVZPP;APZPGRVSPPTPARG	No	No	21.6474	21.4349	21.6006	21.486	21.5994	21.5164	21.6005	21.679	21.6671	21.6141	21.7213	21.2458	21.4168	21.4941	21.6842	21.4403	21.7525	21.5435	21.9078	21.1976	21.2127	21.6357	21.2577	21.2291	21.3154	21.4056	21.5681	21.5261	21.5965	21.6044	21.568	-0.143545	NotIncluded	NotIncluded	NotIncluded	NotIncluded	Out	Out	64.865
Q9H7Z6	KAT8	Histone acetyltransferase KAT8	(S42,T45)	_[Acetyl (Protein N-term)]AAQGAAAAVAAGTSGVAGEGEPGPGENAAAEGTAPSPGRVS[Phospho (STY)]PPT[Phospho (STY)]PAR_	_[Acetyl (Protein N-term)]AAQGAAAAVAAGTSGVAGEGEPGPGENAAAEGTAPSPGRVS[Phospho (STY)]PPT[Phospho (STY)]PAR_.4	KAT8_(S42,T45)	APSPGRVSPPZPARG;PGRVZPPTPARGEPE	No	No	15.8105	19.2424	19.3778	16.0722	16.2482	19.6486	16.1014	16.0893	19.5739	19.3473	15.8132	20.114	20.3385	20.4124	20.6309	20.3134	20.6551	20.4377	15.7626	20.0689	20.1165	20.4891	20.1573	20.1129	20.2337	20.3236	20.4953	20.4088	19.6967	19.5979	16.0398	0.296377	NotIncluded	fC3	afC10	NotIncluded	Out	Out	61.68
Q9H7Z6	KAT8	Histone acetyltransferase KAT8	(S42)	_[Acetyl (Protein N-term)]AAQGAAAAVAAGTSGVAGEGEPGPGENAAAEGTAPSPGRVS[Phospho (STY)]PPTPAR_	_[Acetyl (Protein N-term)]AAQGAAAAVAAGTSGVAGEGEPGPGENAAAEGTAPSPGRVS[Phospho (STY)]PPTPAR_.4	KAT8_(S42)	APSPGRVSPPTPARG	No	No	19.7575	19.4905	19.6979	19.7696	20.1042	19.8368	19.9507	20.0879	20.1423	19.6599	20.1502	18.7475	19.3441	18.8639	19.8343	18.9426	20.1078	19.3591	19.9775	18.5039	18.3565	19.4039	18.7858	18.7928	18.7685	19.3814	18.9485	19.5397	19.9426	19.7699	20.0457	-0.299327	NotIncluded	NotIncluded	NotIncluded	NotIncluded	Out	Out	76.34
Q6PI98	INO80C	INO80 complex subunit C	(T13)	_[Acetyl (Protein N-term)]AAQIPIVATTST[Phospho (STY)]PGIVR_	_[Acetyl (Protein N-term)]AAQIPIVATTST[Phospho (STY)]PGIVR_.2	INO80C_(T13)	PIVATTSTPGIVRNS	No	No	15.6548	15.9124	16.0295	15.92	16.169	15.9737	15.9659	16.0946	15.9877	15.9716	15.1005	14.9471	15.3588	15.1836	14.8952	14.9278	14.786	15.3903	14.8628	15.1173	15.0499	15.7433	15.3084	15.3834	15.6153	15.4562	15.397	15.2416	15.1876	15.224	15.0159	-0.608209	hC5	NotIncluded	NotIncluded	NotIncluded	Out	Out	14.81
Q9BRR8	GPATCH1	G patch domain-containing protein 1	(S6,S8)	_[Acetyl (Protein N-term)]AARDS[Phospho (STY)]DS[Phospho (STY)]EEDLVSYGTGLEPLEEGERPK_	_[Acetyl (Protein N-term)]AARDS[Phospho (STY)]DS[Phospho (STY)]EEDLVSYGTGLEPLEEGERPK_.3	GPATCH1_(S6,S8)	__MAARDSDZEEDLV;MAARDZDSEEDLVSY	No	No	17.8844	18.0322	18.111	17.9857	17.622	18.1946	18.4543	18.1591	16.855	17.3654	18.4156	17.8569	17.2346	17.8806	18.2989	18.0299	18.4657	18.3922	17.969	17.3211	16.5391	17.676	17.9053	17.1175	18.1367	16.5229	17.5282	18.0981	17.4747	18.2983	18.4832	-0.106549	NotIncluded	NotIncluded	NotIncluded	NotIncluded	Out	Out	33.355
Q7L4I2	RSRC2	Arginine/serine-rich coiled-coil protein 2	(S4)	_[Acetyl (Protein N-term)]AAS[Phospho (STY)]DTERDGLAPEK_	_[Acetyl (Protein N-term)]AAS[Phospho (STY)]DTERDGLAPEK_.2	RSRC2_(S4)	____MAASDTERDGL	No	No	14.5904	14.1645	13.556	14.391	14.9587	14.7788	14.4611	14.9953	14.749	14.4051	15.0102	13.6377	14.8937	13.7305	14.364	13.8708	14.6179	13.8107	13.675	13.908	13.182	13.6812	14.0436	13.5412	12.9961	12.9375	13.564	14.6682	14.7103	13.7075	14.9779	-0.306644	NotIncluded	NotIncluded	NotIncluded	NotIncluded	Out	Out	35.15
Q6UUV7	CRTC3	CREB-regulated transcription coactivator 3	(S4)	_[Acetyl (Protein N-term)]AAS[Phospho (STY)]PGSGSANPR_	_[Acetyl (Protein N-term)]AAS[Phospho (STY)]PGSGSANPR_.2	CRTC3_(S4)	____MAASPGSGSAN	No	No	15.5267	15.6632	15.6985	15.6304	15.464	15.7579	15.512	15.6832	15.7383	15.5807	15.2615	15.5612	15.7459	15.4044	15.3071	15.7881	15.2204	15.5156	15.3199	15.6354	15.63	15.5794	15.2475	15.6259	15.5793	15.6914	15.3922	15.6925	15.2367	15.2771	14.9086	-0.413421	NotIncluded	NotIncluded	NotIncluded	NotIncluded	Out	Out	42.85
O15160	POLR1C	DNA-directed RNA polymerases I and III subunit RPAC1	(S4)	_[Acetyl (Protein N-term)]AAS[Phospho (STY)]QAVEEMR_	_[Acetyl (Protein N-term)]AAS[Phospho (STY)]QAVEEMR_.2	POLR1C_(S4)	____MAASQAVEEMR	No	No	14.7932	14.6889	14.6299	14.5463	14.6092	14.6632	14.6205	14.5041	14.1147	14.2648	14.6796	14.569	14.4247	14.5962	14.5871	14.756	14.7077	14.7854	14.7047	14.5858	14.3653	13.9024	14.1918	14.1744	14.3323	13.9934	14.0481	14.25	14.2212	14.4036	14.2921	-0.412221	NotIncluded	NotIncluded	NotIncluded	NotIncluded	Out	Out	44.51
Q13263	TRIM28	Transcription intermediary factor 1-beta	(S9)	_[Acetyl (Protein N-term)]AASAAAAS[Phospho (STY)]AAAASAASGSPGPGEGSAGGEK_	_[Acetyl (Protein N-term)]AASAAAAS[Phospho (STY)]AAAASAASGSPGPGEGSAGGEK_.3	TRIM28_(S9)	AASAAAASAAAASAA	No	No	16.6043	14.1976	14.8507	15.8996	14.655	14.5324	15.1556	15.3464	15.6277	15.2799	14.7484	14.5668	15.3698	14.6868	16.501	15.7695	14.9927	15.5661	13.775	15.9855	15.6442	15.7095	15.5107	15.879	NAN	13.7735	14.6557	15.3426	14.6153	13.7701	15.7219	-0.215013	NotIncluded	NotIncluded	NotIncluded	NotIncluded	Out	Out	47.66
Q13263	TRIM28	Transcription intermediary factor 1-beta	(S14)	_[Acetyl (Protein N-term)]AASAAAASAAAAS[Phospho (STY)]AASGSPGPGEGSAGGEK_	_[Acetyl (Protein N-term)]AASAAAASAAAAS[Phospho (STY)]AASGSPGPGEGSAGGEK_.3	TRIM28_(S14)	AASAAAASAASGSPG	No	No	18.4214	17.795	18.3059	18.7463	18.2985	18.5356	18.5119	18.5578	18.3764	18.8082	17.9757	18.4681	18.8157	18.0835	18.765	18.4554	17.8628	19.4498	18.8177	17.969	18.3291	18.1605	17.8877	18.346	18.5613	17.4134	16.954	18.347	18.1387	18.0991	18.0302	-0.443957	NotIncluded	NotIncluded	NotIncluded	NotIncluded	Out	Out	55.14
Q13263	TRIM28	Transcription intermediary factor 1-beta	(S17)	_[Acetyl (Protein N-term)]AASAAAASAAAASAAS[Phospho (STY)]GSPGPGEGSAGGEKR_	_[Acetyl (Protein N-term)]AASAAAASAAAASAAS[Phospho (STY)]GSPGPGEGSAGGEKR_.3	TRIM28_(S17)	AAAASAASGSPGPGE	No	No	17.9017	20.055	17.8661	17.0292	18.7487	19.9615	19.1955	18.4786	17.516	17.1352	19.959	17.9174	19.4739	16.0914	18.9619	18.6157	19.6359	19.0102	16.5335	18.8973	18.0842	17.1192	17.9635	18.2238	16.6514	18.871	18.4884	18.4218	18.6211	18.8071	19.0179	0.120831	NotIncluded	NotIncluded	NotIncluded	NotIncluded	Out	Out	50.43
Q13263	TRIM28	Transcription intermediary factor 1-beta	(S19)	_[Acetyl (Protein N-term)]AASAAAASAAAASAASGS[Phospho (STY)]PGPGEGSAGGEK_	_[Acetyl (Protein N-term)]AASAAAASAAAASAASGS[Phospho (STY)]PGPGEGSAGGEK_.3	TRIM28_(S19)	AASAASGSPGPGEGS	No	No	23.6196	23.4416	23.5154	23.39	23.6727	23.4893	23.6589	23.7999	23.8077	23.6015	23.6933	23.508	23.4888	23.5939	23.7587	23.6288	23.7589	23.4768	23.8257	23.2294	23.2693	23.6327	23.2804	23.3463	23.3665	23.3141	23.5138	23.4925	23.3882	23.4831	23.5441	-0.315328	NotIncluded	NotIncluded	NotIncluded	NotIncluded	Out	Out	47.63
Q13263	TRIM28	Transcription intermediary factor 1-beta	(S26)	_[Acetyl (Protein N-term)]AASAAAASAAAASAASGSPGPGEGS[Phospho (STY)]AGGEKR_	_[Acetyl (Protein N-term)]AASAAAASAAAASAASGSPGPGEGS[Phospho (STY)]AGGEKR_.3	TRIM28_(S26)	SPGPGEGSAGGEKRS	No	No	17.1356	17.5317	18.1143	18.1442	16.6278	17.0864	17.8498	17.56	17.9617	18.1133	17.5684	18.0312	17.8475	17.5888	17.0835	17.4897	17.3942	17.9384	17.1875	17.6294	17.9719	17.6028	17.4879	18.1515	16.673	17.76	16.7567	17.7254	17.2527	17.8265	18.272	0.0436787	NotIncluded	NotIncluded	NotIncluded	NotIncluded	Out	Out	20.57
Q8WWH5	TRUB1	Probable tRNA pseudouridine synthase 1	(S11)	_[Acetyl (Protein N-term)]AASEAAVVSS[Phospho (STY)]PSLK_	_[Acetyl (Protein N-term)]AASEAAVVSS[Phospho (STY)]PSLK_.2	TRUB1_(S11)	SEAAVVSSPSLKTDT	No	No	17.8503	18.0543	18.0978	18.0296	18.1655	18.0509	18.0902	17.9284	17.9089	17.985	17.6217	17.6064	17.8067	17.7402	17.5635	17.7465	17.4891	17.6807	17.6454	17.6279	17.5874	17.8968	17.7219	17.741	17.8731	17.8349	17.7451	17.8706	17.6405	17.7874	17.8854	-0.524728	NotIncluded	NotIncluded	NotIncluded	NotIncluded	Out	Out	33.01
Q8WWH5	TRUB1	Probable tRNA pseudouridine synthase 1	(S13)	_[Acetyl (Protein N-term)]AASEAAVVSSPS[Phospho (STY)]LK_	_[Acetyl (Protein N-term)]AASEAAVVSSPS[Phospho (STY)]LK_.2	TRUB1_(S13)	AAVVSSPSLKTDTSP	No	No	17.5863	17.7644	17.8412	17.7528	17.897	17.7767	17.8149	17.6573	17.6184	17.7184	17.3488	17.3219	17.5172	17.4682	17.3031	17.4633	17.216	17.4145	17.3665	17.3525	17.3203	17.6345	17.4288	17.4616	17.5935	17.5539	17.5	17.5859	17.3712	17.5154	17.6064	-0.519838	NotIncluded	NotIncluded	NotIncluded	NotIncluded	Out	Out	52.69
Q8ND24	RNF214	RING finger protein 214	(S15,C23)	_[Acetyl (Protein N-term)]AASEVAGVVANAPS[Phospho (STY)]PPESSSLC[Carbamidomethyl (C)]ASK_	_[Acetyl (Protein N-term)]AASEVAGVVANAPS[Phospho (STY)]PPESSSLC[Carbamidomethyl (C)]ASK_.3	RNF214_(S15,C23)	GVVANAPSPPESSSL	No	No	19.4187	19.2391	19.2749	19.2322	19.1547	19.2122	19.1811	19.3762	19.2916	19.2961	19.0999	19.1191	19.201	19.3764	19.1538	19.283	19.2905	19.3604	19.2091	19.2628	19.2557	19.3188	19.2586	19.1791	19.3159	19.3162	19.2253	19.2818	19.2484	19.2437	19.2006	-0.0557853	NotIncluded	NotIncluded	NotIncluded	NotIncluded	Out	Out	20.65
O75312	ZPR1	Zinc finger protein ZPR1	(S19)	_[Acetyl (Protein N-term)]AASGAVEPGPPGAAVAPS[Phospho (STY)]PAPAPPPAPDHLFR_	_[Acetyl (Protein N-term)]AASGAVEPGPPGAAVAPS[Phospho (STY)]PAPAPPPAPDHLFR_.3	ZPR1_(S19)	PGAAVAPSPAPAPPP	No	No	19.8949	19.3905	19.443	19.1167	19.1429	19.0305	19.0076	19.0021	19.0098	19.4624	19.1892	19.8351	19.838	20.0444	19.5936	20.0843	19.3571	19.9521	19.6847	20.1013	20.0244	20.1859	19.8038	19.7275	19.9549	19.9341	20.1882	19.524	19.055	19.3257	18.956	0.408605	NotIncluded	NotIncluded	NotIncluded	NotIncluded	Out	Out	31.71
P57086	SCAND1	SCAN domain-containing protein 1	(T11)	_[Acetyl (Protein N-term)]AATEPILAAT[Phospho (STY)]GSPAAVPPEK_	_[Acetyl (Protein N-term)]AATEPILAAT[Phospho (STY)]GSPAAVPPEK_.2	SCAND1_(T11)	TEPILAATGSPAAVP	No	No	18.4961	18.3528	18.5949	18.3818	18.2846	18.6285	18.4312	18.6428	18.5723	18.6643	18.2443	18.0745	18.261	18.34	18.2657	18.3201	18.3017	18.471	18.341	18.2731	18.1875	18.3632	18.1866	18.1459	18.2626	18.4489	18.5027	18.4173	18.3403	18.3318	18.1673	-0.391069	NotIncluded	NotIncluded	NotIncluded	NotIncluded	Out	Out	28.24
P57086	SCAND1	SCAN domain-containing protein 1	(S13)	_[Acetyl (Protein N-term)]AATEPILAATGS[Phospho (STY)]PAAVPPEK_	_[Acetyl (Protein N-term)]AATEPILAATGS[Phospho (STY)]PAAVPPEK_.2	SCAND1_(S13)	PILAATGSPAAVPPE	No	No	18.3101	18.1671	18.4251	18.1603	18.4297	18.4914	17.6483	18.3636	18.3733	18.4856	18.0505	17.8712	18.0167	18.1549	18.1168	18.1465	18.0598	18.1854	18.2581	18.041	17.9087	18.3158	17.9871	17.9571	18.0478	18.3287	18.2903	18.2426	18.1144	17.9926	17.9223	-0.274384	NotIncluded	NotIncluded	NotIncluded	NotIncluded	Out	Out	33.63
Q9H6E5	TUT1	Speckle targeted PIP5K1A-regulated poly(A) polymerase	(S6)	_[Acetyl (Protein N-term)]AAVDS[Phospho (STY)]DVESLPR_	_[Acetyl (Protein N-term)]AAVDS[Phospho (STY)]DVESLPR_.2	TUT1_(S6)	__MAAVDSDVESLPR	No	No	15.1041	15.2174	15.1782	15.1501	15.0854	15.1673	15.0466	15.0643	14.9004	14.9795	14.9489	14.8488	14.8604	15.0545	15.0082	15.029	15.0265	15.0792	15.1245	14.9518	14.8894	14.9728	14.7849	14.7819	14.8853	14.9594	14.8596	14.941	15.1048	15.1196	15.0971	-0.328131	NotIncluded	NotIncluded	NotIncluded	NotIncluded	Out	Out	16.77
Q6AI08	HEATR6	HEAT repeat-containing protein 6	(S9)	_[Acetyl (Protein N-term)]AAVQVVGS[Phospho (STY)]WPSVQPR_	_[Acetyl (Protein N-term)]AAVQVVGS[Phospho (STY)]WPSVQPR_.2	HEATR6_(S9)	AAVQVVGSWPSVQPR	No	No	0	13.0372	13.0769	12.8156	13.4408	13.0308	13.0294	13.5393	13.621	13.4166	NAN	12.7407	12.7868	12.0698	13.0543	12.8693	12.8713	13.229	12.3611	12.2354	12.9988	13.3768	13.0453	12.8536	12.9291	13.7271	13.5789	13.5704	13.3792	13.5264	13.542	0.211114	NotIncluded	NotIncluded	NotIncluded	NotIncluded	Out	Out	34.76
Q6AI08	HEATR6	HEAT repeat-containing protein 6	(S12)	_[Acetyl (Protein N-term)]AAVQVVGSWPS[Phospho (STY)]VQPR_	_[Acetyl (Protein N-term)]AAVQVVGSWPS[Phospho (STY)]VQPR_.2	HEATR6_(S12)	QVVGSWPSVQPREAP	No	No	NAN	12.309	13.1451	12.6084	13.2032	13.1547	13.2946	13.5784	13.2081	13.0689	13.1083	11.9315	12.8158	12.8359	12.012	11.8546	13.0697	12.6358	13.3907	11.9588	12.451	13.2169	13.1822	12.6916	12.5854	13.3283	13.6187	13.6168	13.2996	13.4811	13.5008	0.238776	NotIncluded	NotIncluded	NotIncluded	NotIncluded	Out	Out
P55210	CASP7	Caspase-7	(C7,S16)	_[Acetyl (Protein N-term)]ADDQGC[Carbamidomethyl (C)]IEEQGVEDS[Phospho (STY)]ANEDSVDAKPDR_	_[Acetyl (Protein N-term)]ADDQGC[Carbamidomethyl (C)]IEEQGVEDS[Phospho (STY)]ANEDSVDAKPDR_.3	CASP7_(C7,S16)	EEQGVEDSANEDSVD	No	No	17.5059	17.2595	17.0488	17.0683	17.1117	17.1044	17.3513	17.3371	17.2285	17.2504	17.4291	17.1768	17.5194	17.438	17.4634	17.4246	17.321	17.474	17.5568	17.1948	17.3179	17.6213	17.2074	17.2462	17.3021	17.0271	17.5638	17.3015	17.4858	17.3533	17.3612	0.29792	NotIncluded	NotIncluded	NotIncluded	NotIncluded	Out	Out	3.43
P55210	CASP7	Caspase-7	(C7,S21)	_[Acetyl (Protein N-term)]ADDQGC[Carbamidomethyl (C)]IEEQGVEDSANEDS[Phospho (STY)]VDAKPDR_	_[Acetyl (Protein N-term)]ADDQGC[Carbamidomethyl (C)]IEEQGVEDSANEDS[Phospho (STY)]VDAKPDR_.2	CASP7_(C7,S21)	EDSANEDSVDAKPDR	No	No	16.5993	16.208	15.7134	15.9129	16.0587	15.7857	16.3295	16.0504	15.1179	15.8725	16.2408	16.5375	16.1685	16.3384	16.0252	16.1071	16.1602	16.4671	16.085	16.3794	16.1788	16.0254	16.3231	16.8898	16.4802	15.8432	15.6869	16.1419	16.0868	16.2915	16.2769	0.178802	NotIncluded	NotIncluded	NotIncluded	NotIncluded	Out	Out	24.64
Q96EB6	SIRT1	NAD-dependent protein deacetylase sirtuin-1	(S14)	_[Acetyl (Protein N-term)]ADEAALALQPGGS[Phospho (STY)]PSAAGADR_	_[Acetyl (Protein N-term)]ADEAALALQPGGS[Phospho (STY)]PSAAGADR_.2	SIRT1_(S14)	LALQPGGSPSAAGAD	No	No	21.4402	20.9907	20.9745	20.8661	21.3926	21.2061	21.2497	20.9206	20.8389	21.1435	21.0878	20.9631	21.2608	21.2209	21.267	21.267	21.1452	21.1679	21.5048	20.8676	20.9805	21.0985	20.8442	20.9698	21.1564	21.159	21.2301	21.2086	20.8199	20.9609	20.7961	-0.103454	NotIncluded	NotIncluded	NotIncluded	NotIncluded	Out	Out	40
P52907	CAPZA1	F-actin-capping protein subunit alpha-1	(S9)	_[Acetyl (Protein N-term)]ADFDDRVS[Phospho (STY)]DEEK_	_[Acetyl (Protein N-term)]ADFDDRVS[Phospho (STY)]DEEK_.2	CAPZA1_(S9)	ADFDDRVSDEEKVRI	No	No	16.2722	16.3722	16.4605	16.3694	16.3102	16.4252	16.2615	16.2419	16.2165	16.2411	16.1239	16.158	16.0904	16.378	16.3647	16.2588	16.3708	16.4877	16.5102	16.1903	16.2466	16.3507	16.1277	16.1614	16.1587	16.2302	16.0643	16.1029	16.0741	16.2058	16.1603	-0.328797	NotIncluded	NotIncluded	NotIncluded	NotIncluded	Out	Out	26.59
Q96QR8	PURB	Transcriptional activator protein Pur-beta	(S6,S8,C17)	_[Acetyl (Protein N-term)]ADGDS[Phospho (STY)]GS[Phospho (STY)]ERGGGGGPC[Carbamidomethyl (C)]GFQPASR_	_[Acetyl (Protein N-term)]ADGDS[Phospho (STY)]GS[Phospho (STY)]ERGGGGGPC[Carbamidomethyl (C)]GFQPASR_.3	PURB_(S6,S8,C17)	__MADGDSGZERGGG;MADGDZGSERGGGGG	No	No	14.9776	15.2421	14.1671	14.2726	14.9276	15.1686	14.9619	15.3924	14.7763	14.6553	15.556	13.6162	15.0189	NAN	14.7636	14.2869	15.0369	13.7401	13.2789	14.787	13.2963	13.4153	13.3163	13.4153	12.8207	14.5844	13.8348	14.3172	15.1506	14.4462	15.2476	-0.273965	NotIncluded	NotIncluded	NotIncluded	NotIncluded	Out	Out	29.86
Q8NEM2	SHCBP1	SHC SH2 domain-binding protein 1	(S5)	_[Acetyl (Protein N-term)]ADGS[Phospho (STY)]LTGGGLEAAAMAPER_	_[Acetyl (Protein N-term)]ADGS[Phospho (STY)]LTGGGLEAAAMAPER_.2	SHCBP1_(S5)	___MADGSLTGGGLE	No	No	15.1645	14.857	14.7975	14.7233	14.7817	15.0576	14.9323	15.0246	15.188	15.0274	14.2128	14.3659	14.6085	14.47	14.2932	14.4876	14.2524	14.6789	14.3727	14.389	14.332	14.6477	14.3794	14.5869	14.5016	14.7024	14.497	14.3915	14.5761	14.4565	14.2411	-0.664576	NotIncluded	NotIncluded	NotIncluded	NotIncluded	Out	Out	54.67
Q96BT3	CENPT	Centromere protein T	(S10)	_[Acetyl (Protein N-term)]ADHNPDSDS[Phospho (STY)]TPR_	_[Acetyl (Protein N-term)]ADHNPDSDS[Phospho (STY)]TPR_.2	CENPT_(S10)	DHNPDSDSTPRTLLR	No	No	13.2727	14.4408	14.0508	14.4544	14.5588	14.3978	14.1896	14.4563	14.0071	14.5456	12.9102	13.0249	13.054	13.1872	12.9533	12.9967	12.7581	13.2639	12.5719	13.6574	13.245	13.0615	13.3635	13.2255	13.4023	13.4072	13.1041	13.4558	12.5154	12.8378	12.6001	-0.650767	NotIncluded	NotIncluded	NotIncluded	NotIncluded	Out	Out
Q96BT3	CENPT	Centromere protein T	(T11)	_[Acetyl (Protein N-term)]ADHNPDSDST[Phospho (STY)]PR_	_[Acetyl (Protein N-term)]ADHNPDSDST[Phospho (STY)]PR_.2	CENPT_(T11)	HNPDSDSTPRTLLRR	No	No	13.2727	14.4408	14.0432	14.454	14.5554	14.396	14.1911	14.4617	14.0066	14.539	12.9044	13.0245	13.0542	13.2004	12.9509	12.9843	12.7631	13.267	12.5718	13.6583	13.2438	13.0977	13.3493	13.2307	13.4082	13.4072	13.1041	13.4557	12.5295	12.8374	12.5953	-0.649718	NotIncluded	NotIncluded	NotIncluded	NotIncluded	Out	Out	8.97
Q99733	NAP1L4	Nucleosome assembly protein 1-like 4	(S5)	_[Acetyl (Protein N-term)]ADHS[Phospho (STY)]FSDGVPSDSVEAAK_	_[Acetyl (Protein N-term)]ADHS[Phospho (STY)]FSDGVPSDSVEAAK_.2	NAP1L4_(S5)	___MADHSFSDGVPS	No	No	18.6349	18.6598	18.8073	18.7317	18.9078	18.9733	18.8554	18.9937	18.9205	18.8778	18.0608	18.1265	18.0883	18.2603	18.1495	18.1462	17.7684	18.2772	17.9452	17.8057	17.8031	18.1558	18.3364	18.1441	18.3643	18.0997	18.1148	18.1997	17.9248	18.1407	17.7065	-0.783841	NotIncluded	NotIncluded	NotIncluded	NotIncluded	Out	Out	46.58
Q99733	NAP1L4	Nucleosome assembly protein 1-like 4	(S7,S12)	_[Acetyl (Protein N-term)]ADHSFS[Phospho (STY)]DGVPS[Phospho (STY)]DSVEAAK_	_[Acetyl (Protein N-term)]ADHSFS[Phospho (STY)]DGVPS[Phospho (STY)]DSVEAAK_.2	NAP1L4_(S7,S12)	_MADHSFSDGVPZDS;SFZDGVPSDSVEAAK	No	No	16.9978	16.493	16.5017	16.6578	16.7096	16.6064	16.52	16.5433	16.723	16.8514	16.4877	16.4779	16.3972	16.5454	16.5372	16.4876	16.4267	16.4621	16.3675	16.8723	16.6696	16.6113	16.5451	17.1925	16.6464	16.6185	16.3693	16.3095	16.459	16.2263	16.5285	-0.37955	NotIncluded	NotIncluded	NotIncluded	NotIncluded	Out	Out	26.19
Q99733	NAP1L4	Nucleosome assembly protein 1-like 4	(S7)	_[Acetyl (Protein N-term)]ADHSFS[Phospho (STY)]DGVPSDSVEAAK_	_[Acetyl (Protein N-term)]ADHSFS[Phospho (STY)]DGVPSDSVEAAK_.2	NAP1L4_(S7)	_MADHSFSDGVPSDS	No	No	18.9757	18.9339	19.0004	18.861	18.9446	18.9867	18.918	18.8424	18.9547	18.8927	18.9028	18.7948	18.7881	18.9008	18.9559	18.9481	18.7944	18.8757	18.9527	18.8673	18.7954	18.8789	18.6561	18.6881	18.8109	18.8229	18.7997	18.7747	18.8234	18.887	18.8347	-0.501357	NotIncluded	NotIncluded	NotIncluded	NotIncluded	Out	Out	42.1
Q99733	NAP1L4	Nucleosome assembly protein 1-like 4	(S12)	_[Acetyl (Protein N-term)]ADHSFSDGVPS[Phospho (STY)]DSVEAAK_	_[Acetyl (Protein N-term)]ADHSFSDGVPS[Phospho (STY)]DSVEAAK_.2	NAP1L4_(S12)	SFSDGVPSDSVEAAK	No	No	17.4451	15.0012	18.373	18.0272	18.2485	17.3639	18.0511	17.2463	17.3053	18.0806	17.9737	18.1514	17.5257	17.4876	17.5453	18.2816	17.5969	18.093	17.5152	17.8898	18.0881	17.7864	18.0734	17.8002	17.9397	17.6397	17.18	17.6589	18.0157	17.5578	17.8069	0.104992	NotIncluded	NotIncluded	NotIncluded	NotIncluded	Out	Out	10.28
Q99733	NAP1L4	Nucleosome assembly protein 1-like 4	(S14)	_[Acetyl (Protein N-term)]ADHSFSDGVPSDS[Phospho (STY)]VEAAK_	_[Acetyl (Protein N-term)]ADHSFSDGVPSDS[Phospho (STY)]VEAAK_.2	NAP1L4_(S14)	SDGVPSDSVEAAKNA	No	No	18.4308	15.5195	17.5202	17.6673	18.2286	17.5102	15.3688	17.7328	17.5295	18.0744	17.091	18.0235	17.859	15.5488	17.1647	15.7821	17.8151	17.9296	16.8904	17.4525	15.7264	17.1443	17.3917	16.8922	17.6284	17.31	17.0833	16.9141	15.4037	16.896	17.5439	-0.0417766	NotIncluded	NotIncluded	NotIncluded	NotIncluded	Out	Out	35.73
P63313	TMSB10	Thymosin beta-10	(S12)	_[Acetyl (Protein N-term)]ADKPDMGEIAS[Phospho (STY)]FDK_	_[Acetyl (Protein N-term)]ADKPDMGEIAS[Phospho (STY)]FDK_.2	TMSB10_(S12)	PDMGEIASFDKAKLK	No	No	17.2167	17.1571	17.1216	17.0642	16.8017	17.1623	17.1267	17.2074	17.117	17.1629	17.0796	17.2765	17.3029	17.1354	16.9982	17.106	16.9953	17.1214	16.9901	17.2647	17.308	17.2264	17.1839	17.0331	17.145	17.1391	17.0533	17.1131	17.65	17.2573	17.0183	0.1487	NotIncluded	NotIncluded	NotIncluded	NotIncluded	Out	Out	42.63
Q9H9E3	COG4	Conserved oligomeric Golgi complex subunit 4	(S6)	_[Acetyl (Protein N-term)]ADLDS[Phospho (STY)]PPK_	_[Acetyl (Protein N-term)]ADLDS[Phospho (STY)]PPK_.2	COG4_(S6)	__MADLDSPPKLSGV	No	No	18.3755	18.3226	18.4913	18.3907	18.2276	18.339	18.3029	18.5828	18.646	18.4161	18.3236	18.365	18.328	18.5074	18.4334	18.477	18.5515	18.4161	18.1669	18.3847	18.3685	18.2014	18.3959	18.4565	18.2752	18.5002	18.4568	18.4436	18.4584	18.3608	18.3294	-0.168727	NotIncluded	NotIncluded	NotIncluded	NotIncluded	Out	Out	24.18
P47755	CAPZA2	F-actin-capping protein subunit alpha-2	(S9)	_[Acetyl (Protein N-term)]ADLEEQLS[Phospho (STY)]DEEK_	_[Acetyl (Protein N-term)]ADLEEQLS[Phospho (STY)]DEEK_.2	CAPZA2_(S9)	ADLEEQLSDEEKVRI	No	No	17.1324	17.046	17.0296	16.9964	16.8847	16.9552	16.9523	16.9982	16.9721	17.0001	16.8505	16.9806	17.0004	17.2901	17.0028	17.1813	17.039	17.098	17.0354	17.3012	17.0494	17.1186	17.041	16.927	16.9903	17.1577	17.0781	16.9651	17.1356	17.1133	17.1097	0.343998	NotIncluded	NotIncluded	NotIncluded	NotIncluded	Out	Out	5.01
P27816	MAP4	Microtubule-associated protein 4	(S14)	_[Acetyl (Protein N-term)]ADLSLADALTEPS[Phospho (STY)]PDIEGEIKR_	_[Acetyl (Protein N-term)]ADLSLADALTEPS[Phospho (STY)]PDIEGEIKR_.3	MAP4_(S14)	ADALTEPSPDIEGEI	No	No	14.8398	13.6043	13.4719	13.7775	14.1943	13.8055	14.0509	14.2744	14.0483	13.4655	13.8488	11.9225	14.355	11.4097	14.0612	12.4611	14.0192	12.8266	13.5566	11.2149	NAN	12.6101	11.7432	12.4327	11.677	13.4165	11.5888	13.3924	14.0289	13.7579	14.9573	-0.281146	NotIncluded	NotIncluded	NotIncluded	NotIncluded	Out	Out	2.19
Q8WVC0	LEO1	RNA polymerase-associated protein LEO1	(M4,S10,S14)	_[Acetyl (Protein N-term)]ADM[Oxidation (M)]EDLFGS[Phospho (STY)]DADS[Phospho (STY)]EAER_	_[Acetyl (Protein N-term)]ADM[Oxidation (M)]EDLFGS[Phospho (STY)]DADS[Phospho (STY)]EAER_.2	LEO1_(M4,S10,S14)	DMEDLFGSDADZEAE;LFGZDADSEAERKDS	No	No	16.7309	15.8877	15.5062	15.6943	16.9421	15.2719	15.0162	15.4891	13.5635	17.3265	17.1502	16.2056	14.3453	16.9582	18.0441	16.632	16.5703	16.0763	15.1432	16.7948	16.32	15.6983	16.1485	16.6531	16.2745	16.2722	16.1681	15.4506	16.3915	16.2796	16.992	0.143707	NotIncluded	NotIncluded	NotIncluded	NotIncluded	Out	Out	14.41
Q8WVC0	LEO1	RNA polymerase-associated protein LEO1	(S10,S14)	_[Acetyl (Protein N-term)]ADMEDLFGS[Phospho (STY)]DADS[Phospho (STY)]EAER_	_[Acetyl (Protein N-term)]ADMEDLFGS[Phospho (STY)]DADS[Phospho (STY)]EAER_.2	LEO1_(S10,S14)	DMEDLFGSDADZEAE;LFGZDADSEAERKDS	No	No	18.6372	15.8847	18.9989	16.2409	14.6182	17.3242	17.4168	NAN	NAN	13.4485	13.4627	18.0898	12.255	18.4776	17.3406	18.3951	13.0078	18.5579	13.9769	16.4602	19.339	18.1916	17.2999	17.83	19.1204	9.48457	11.9342	18.3963	11.1118	15.3013	14.1907	-0.290943	NotIncluded	NotIncluded	NotIncluded	NotIncluded	Out	Out	14.41
Q8WVC0	LEO1	RNA polymerase-associated protein LEO1	(S10)	_[Acetyl (Protein N-term)]ADMEDLFGS[Phospho (STY)]DADSEAER_	_[Acetyl (Protein N-term)]ADMEDLFGS[Phospho (STY)]DADSEAER_.2	LEO1_(S10)	DMEDLFGSDADSEAE	No	No	14.4509	14.387	14.1588	14.0081	14.0347	14.2854	14.2112	14.2758	14.8483	14.2423	13.5488	14.1342	14.4921	14.6044	13.6209	14.3529	13.8918	14.3022	14.0052	14.6691	14.9005	14.1094	14.1655	13.8855	13.076	13.9328	14.2549	14.1726	14.1158	14.1692	13.5422	-0.0782465	NotIncluded	NotIncluded	NotIncluded	NotIncluded	Out	Out	6.97
Q8WVC0	LEO1	RNA polymerase-associated protein LEO1	(S14)	_[Acetyl (Protein N-term)]ADMEDLFGSDADS[Phospho (STY)]EAER_	_[Acetyl (Protein N-term)]ADMEDLFGSDADS[Phospho (STY)]EAER_.2	LEO1_(S14)	LFGSDADSEAERKDS	No	No	16.7727	15.9283	15.6631	15.3646	14.6363	15.4375	15.3006	15.4525	14.9992	15.6927	15.515	16.3116	16.1286	16.4208	15.8092	16.3891	15.5494	16.3692	14.9851	16.8557	16.6586	16.4207	16.4515	16.1868	16.0728	16.4427	16.7068	16.1088	15.5395	16.2492	15.2341	0.442393	NotIncluded	NotIncluded	NotIncluded	NotIncluded	Out	Out	21.85
Q9NQC8	IFT46	Intraflagellar transport protein 46 homolog	(S5,S6,C9)	_[Acetyl (Protein N-term)]ADNS[Phospho (STY)]S[Phospho (STY)]DEC[Carbamidomethyl (C)]EEENNKEK_	_[Acetyl (Protein N-term)]ADNS[Phospho (STY)]S[Phospho (STY)]DEC[Carbamidomethyl (C)]EEENNKEK_.2	IFT46_(S5,S6,C9)	___MADNSZDECEEE;__MADNZSDECEEEN	No	No	12.199	12.6436	12.4255	13.1414	12.9996	13.1092	12.7474	13.0205	12.5326	12.3242	13.1758	11.9826	13.1101	12.0881	12.5373	12.0448	12.925	12.4212	12.7383	12.0129	11.7769	12.3503	12.2927	12.1041	12.2017	12.9504	12.0793	13.0238	12.8563	12.8824	13.1107	-0.0457391	NotIncluded	NotIncluded	NotIncluded	NotIncluded	Out	Out	19.04
Q9NQC8	IFT46	Intraflagellar transport protein 46 homolog	(S5,C9)	_[Acetyl (Protein N-term)]ADNS[Phospho (STY)]SDEC[Carbamidomethyl (C)]EEENNK_	_[Acetyl (Protein N-term)]ADNS[Phospho (STY)]SDEC[Carbamidomethyl (C)]EEENNK_.2	IFT46_(S5,C9)	___MADNSSDECEEE	No	No	11.0199	12.0997	11.5746	10.9255	11.3086	11.7033	11.4297	11.5152	NAN	12.2319	10.8706	11.9967	10.973	11.8146	11.7681	11.2794	11.3461	11.622	11.4189	12.2101	12.2542	11.3822	11.6585	11.9637	11.89	11.529	11.5472	11.8106	NAN	11.5849	10.453	-0.0414199	NotIncluded	NotIncluded	NotIncluded	NotIncluded	Out	Out	19.04
Q504U0	C4orf46	Renal cancer differentiation gene 1 protein	(S36)	_[Acetyl (Protein N-term)]ADPEELQVSSPPPPPPSSPSSSDASAASSPGGPVS[Phospho (STY)]LGWPVPSR_	_[Acetyl (Protein N-term)]ADPEELQVSSPPPPPPSSPSSSDASAASSPGGPVS[Phospho (STY)]LGWPVPSR_.3	C4orf46_(S36)	SSPGGPVSLGWPVPS	No	No	17.8646	17.6298	17.8133	17.6297	17.9314	17.8515	17.8312	17.8341	17.5631	17.7982	17.5297	17.2017	17.5582	17.6596	17.7115	17.5831	17.6723	17.5926	17.8459	17.284	17.3663	16.988	17.5404	17.3634	17.5778	17.6446	17.6352	17.3519	17.7577	17.8731	17.863	-0.390586	NotIncluded	NotIncluded	NotIncluded	NotIncluded	Out	Out
Q96C90	PPP1R14B	Protein phosphatase 1 regulatory subunit 14B	(S21)	_[Acetyl (Protein N-term)]ADSGTAGGAALAAPAPGPGS[Phospho (STY)]GGPGPR_	_[Acetyl (Protein N-term)]ADSGTAGGAALAAPAPGPGS[Phospho (STY)]GGPGPR_.3	PPP1R14B_(S21)	APAPGPGSGGPGPRV	No	No	14.7936	14.5922	14.8588	14.7861	14.7424	14.8933	14.6843	14.9448	14.9299	14.8041	14.5719	14.2976	14.5487	14.5693	14.5739	14.5009	14.7707	14.604	14.7013	14.4898	14.3393	14.6697	14.2478	14.2975	14.2439	14.5593	14.4225	14.5345	14.8948	14.739	14.9179	-0.331123	NotIncluded	NotIncluded	NotIncluded	NotIncluded	Out	Out	47.8
Q8IV50	LYSMD2	LysM and putative peptidoglycan-binding domain-containing protein 2	(S5)	_[Acetyl (Protein N-term)]ADSS[Phospho (STY)]PALSLR_	_[Acetyl (Protein N-term)]ADSS[Phospho (STY)]PALSLR_.2	LYSMD2_(S5)	___MADSSPALSLRE	No	No	18.6242	18.8678	18.7837	18.6648	18.7394	18.8271	18.6799	18.681	18.4612	18.4533	18.4407	18.2969	18.4995	18.541	18.4271	18.5006	18.4878	18.483	18.6304	18.3685	18.2152	18.6409	18.2545	18.2516	18.3581	18.5549	18.3665	18.3559	18.1822	18.0989	17.9328	-0.579595	NotIncluded	NotIncluded	NotIncluded	NotIncluded	Out	Out	13.93
Q96EC8	YIPF6	Protein YIPF6	(S7,S15)	_[Acetyl (Protein N-term)]AEAEES[Phospho (STY)]PGDPGTAS[Phospho (STY)]PR_	_[Acetyl (Protein N-term)]AEAEES[Phospho (STY)]PGDPGTAS[Phospho (STY)]PR_.2	YIPF6_(S7,S15)	_MAEAEESPGDPGTA;PGDPGTASPRPLFAG	No	No	13.3567	13.5551	13.7763	13.3053	12.5123	13.1963	12.9114	12.903	12.2934	13.9456	13.0526	13.5729	13.525	13.4331	13.4265	13.7074	12.6902	13.7644	13.0614	13.7326	13.73	13.6872	13.5612	13.9248	13.6045	13.4886	13.9351	13.5537	13.3349	13.272	13.0781	0.260074	NotIncluded	NotIncluded	NotIncluded	NotIncluded	Out	Out	18.285
Q96EC8	YIPF6	Protein YIPF6	(S7)	_[Acetyl (Protein N-term)]AEAEES[Phospho (STY)]PGDPGTASPR_	_[Acetyl (Protein N-term)]AEAEES[Phospho (STY)]PGDPGTASPR_.2	YIPF6_(S7)	_MAEAEESPGDPGTA	No	No	17.2356	16.7962	16.798	16.6928	16.8462	16.5189	16.7801	17.0706	16.9589	17.0637	16.9642	16.8635	16.9793	16.9212	17.1301	17.1194	16.9927	17.0985	17.2789	17.0381	16.8792	17.2794	16.8448	17.0114	16.9735	17.0006	17.1119	17.041	17.2573	17.32	17.1933	0.454869	NotIncluded	NotIncluded	NotIncluded	NotIncluded	Out	Out	4.69
Q96EC8	YIPF6	Protein YIPF6	(S15)	_[Acetyl (Protein N-term)]AEAEESPGDPGTAS[Phospho (STY)]PR_	_[Acetyl (Protein N-term)]AEAEESPGDPGTAS[Phospho (STY)]PR_.2	YIPF6_(S15)	PGDPGTASPRPLFAG	No	No	17.8161	17.8981	17.785	17.4331	17.2914	17.4885	17.369	17.448	17.3717	17.8896	17.2126	17.9794	17.7181	18.0577	17.7885	18.086	17.3881	18.0726	17.5778	18.2641	18.1021	17.9828	18.0641	18.0743	18.0894	17.9053	18.1381	17.7888	17.5214	17.7484	17.3267	0.289005	NotIncluded	NotIncluded	NotIncluded	NotIncluded	Out	Out	31.88
Q86VR2	RETREG3	Reticulophagy regulator 3	(T10)	_[Acetyl (Protein N-term)]AEAEGVPTT[Phospho (STY)]PGPASGSTFR_	_[Acetyl (Protein N-term)]AEAEGVPTT[Phospho (STY)]PGPASGSTFR_.2	RETREG3_(T10)	EAEGVPTTPGPASGS	No	No	18.4146	18.6932	18.8108	18.753	18.9979	18.8469	18.7336	18.7792	18.8233	18.8498	18.5883	18.3778	18.4088	18.3827	18.7401	18.6084	18.7362	18.5536	18.8891	18.3917	18.3257	18.609	18.2285	18.4232	18.5126	18.4563	18.4892	18.4075	19.474	19.9154	19.7142	0.0359075	NotIncluded	NotIncluded	NotIncluded	mC2	Out	Out	7.33
Q86VR2	RETREG3	Reticulophagy regulator 3	(S15)	_[Acetyl (Protein N-term)]AEAEGVPTTPGPAS[Phospho (STY)]GSTFR_	_[Acetyl (Protein N-term)]AEAEGVPTTPGPAS[Phospho (STY)]GSTFR_.2	RETREG3_(S15)	PTTPGPASGSTFRGR	No	No	18.181	18.4161	18.54	18.4836	18.7053	18.5796	18.4552	18.5098	18.5261	18.5843	18.3119	18.0778	18.1432	18.1313	18.5079	18.3257	18.4571	18.2861	18.5983	18.144	18.0511	18.3231	17.9632	18.1546	18.2244	18.1772	18.2304	18.1449	19.2029	19.6409	19.4334	0.0347072	NotIncluded	NotIncluded	NotIncluded	mC2	Out	Out	24.54
Q16254	E2F4	Transcription factor E2F4	(T14)	_[Acetyl (Protein N-term)]AEAGPQAPPPPGT[Phospho (STY)]PSR_	_[Acetyl (Protein N-term)]AEAGPQAPPPPGT[Phospho (STY)]PSR_.2	E2F4_(T14)	QAPPPPGTPSRHEKS	No	No	17.7334	17.7784	17.9183	17.8708	18.074	17.9594	17.8705	17.8768	17.9374	17.9723	17.2701	17.3286	17.3959	17.5517	17.4773	17.4893	17.4053	17.5285	17.4297	17.5842	17.4159	17.5024	17.1573	17.1654	17.2831	17.3693	17.3388	17.0322	16.9254	17.2362	16.9601	-0.721436	NotIncluded	NotIncluded	NotIncluded	NotIncluded	Out	Out	46.61
O43524	FOXO3	Forkhead box protein O3	(S7,S12)	_[Acetyl (Protein N-term)]AEAPAS[Phospho (STY)]PAPLS[Phospho (STY)]PLEVELDPEFEPQSR_	_[Acetyl (Protein N-term)]AEAPAS[Phospho (STY)]PAPLS[Phospho (STY)]PLEVELDPEFEPQSR_.3	FOXO3_(S7,S12)	_MAEAPASPAPLZPL;PAZPAPLSPLEVELD::KMAEAPASPAPLSPL	No	No	16.3945	15.5646	15.0557	15.8461	13.8852	15.8277	14.5197	14.5298	13.8027	15.4719	15.2783	15.9488	15.2785	13.3814	14.8842	15.6911	15.2555	15.607	15.2075	15.5424	15.045	13.8796	15.5704	14.7694	15.4633	13.1983	15.0771	15.6344	15.0616	16.7731	15.7408	0.0623892	NotIncluded	NotIncluded	NotIncluded	NotIncluded	Out	Out	16.05
O43524	FOXO3	Forkhead box protein O3	(S7)	_[Acetyl (Protein N-term)]AEAPAS[Phospho (STY)]PAPLSPLEVELDPEFEPQSR_	_[Acetyl (Protein N-term)]AEAPAS[Phospho (STY)]PAPLSPLEVELDPEFEPQSR_.3	FOXO3_(S7)	_MAEAPASPAPLSPL::KMAEAPASPAPLSPL	No	No	17.9197	14.973	15.1527	14.5093	17.1717	12.7509	14.7408	17.0003	15.0295	17.1395	14.5137	14.1329	15.2155	17.9087	14.5597	NAN	14.3147	17.3388	13.8077	18.0941	17.361	14.755	17.4193	NAN	17.555	15.35	16.8722	NAN	17.5972	15.3794	14.3984	0.0430383	NotIncluded	NotIncluded	NotIncluded	NotIncluded	Out	Out	15.06
O43524	FOXO3	Forkhead box protein O3	(S12)	_[Acetyl (Protein N-term)]AEAPASPAPLS[Phospho (STY)]PLEVELDPEFEPQSR_	_[Acetyl (Protein N-term)]AEAPASPAPLS[Phospho (STY)]PLEVELDPEFEPQSR_.3	FOXO3_(S12)	PASPAPLSPLEVELD::PASPAPLSPLEVELD	No	No	17.8984	14.973	15.1527	14.6443	17.171	17.4346	14.424	17.0005	15.0295	17.1395	13.9766	14.1585	17.3655	13.4859	14.559	18.1133	14.2313	14.2962	13.8006	17.1572	17.3591	14.755	14.1674	13.6198	16.6803	15.35	16.8718	14.257	15.292	15.3791	14.2997	-0.207762	NotIncluded	NotIncluded	NotIncluded	NotIncluded	Out	Out	17.04
Q9BV68	RNF126	E3 ubiquitin-protein ligase RNF126	(S5)	_[Acetyl (Protein N-term)]AEAS[Phospho (STY)]PHPGR_	_[Acetyl (Protein N-term)]AEAS[Phospho (STY)]PHPGR_.2	RNF126_(S5)	___MAEASPHPGRYF	No	No	14.5889	14.4817	14.6122	14.4412	14.7557	14.6903	14.6895	14.3948	14.5334	14.5117	14.3439	14.7185	14.5384	14.5704	14.3478	14.6342	14.1323	14.6835	14.3848	14.2269	14.6539	14.5233	14.6344	14.6692	14.6559	14.5424	14.543	14.5229	14.1041	14.8221	14.9871	0.038091	NotIncluded	NotIncluded	NotIncluded	NotIncluded	Out	Out	19.15
P48382	RFX5	DNA-binding protein RFX5	(S10)	_[Acetyl (Protein N-term)]AEDEPDAKS[Phospho (STY)]PK_	_[Acetyl (Protein N-term)]AEDEPDAKS[Phospho (STY)]PK_.2	RFX5_(S10)	EDEPDAKSPKTGGRA	No	No	16.1664	15.4692	15.6453	15.4632	15.7057	15.979	15.6906	16.0721	16.1475	15.7989	15.7785	14.6357	15.5955	14.6847	15.5414	15.0724	15.7009	15.4412	15.3389	14.5937	14.4385	15.3815	14.9833	15.0688	14.7341	15.5277	14.8995	15.8973	15.8632	16.0562	16.0138	-0.258	NotIncluded	NotIncluded	NotIncluded	NotIncluded	Out	Out	42.75
P54274	TERF1	Telomeric repeat-binding factor 1	(S7,S11)	_[Acetyl (Protein N-term)]AEDVSS[Phospho (STY)]AAPS[Phospho (STY)]PR_	_[Acetyl (Protein N-term)]AEDVSS[Phospho (STY)]AAPS[Phospho (STY)]PR_.2	TERF1_(S7,S11)	_MAEDVSSAAPZPRG;DVSZAAPSPRGCADG	No	No	16.3196	16.0338	16.0067	15.8138	15.9792	15.8687	15.9745	15.7042	15.6518	15.6799	16.3811	15.9664	16.0587	16.1158	16.3622	16.1681	16.3005	16.1154	16.2628	16.3359	15.7999	15.9898	16.1111	15.7784	15.9643	15.9981	15.7919	15.6605	16.1204	15.7858	15.4132	-0.029218	NotIncluded	NotIncluded	NotIncluded	NotIncluded	Out	Out	41.665
P54274	TERF1	Telomeric repeat-binding factor 1	(S11)	_[Acetyl (Protein N-term)]AEDVSSAAPS[Phospho (STY)]PR_	_[Acetyl (Protein N-term)]AEDVSSAAPS[Phospho (STY)]PR_.2	TERF1_(S11)	DVSSAAPSPRGCADG	No	No	18.2369	18.1503	18.1567	18.213	18.1384	18.1119	18.1753	18.2132	18.3179	18.1437	18.1098	17.9905	18.2576	18.0149	18.1554	18.0634	18.0973	18.0929	18.1653	18.1489	18.1174	18.3784	18.0461	18.0566	18.0437	18.1932	18.329	18.4036	18.3051	18.4288	18.3975	0.344831	NotIncluded	NotIncluded	NotIncluded	NotIncluded	Out	Out	70.08
Q9NXV2	KCTD5	BTB/POZ domain-containing protein KCTD5	(C6,S10)	_[Acetyl (Protein N-term)]AENHC[Carbamidomethyl (C)]ELLS[Phospho (STY)]PAR_	_[Acetyl (Protein N-term)]AENHC[Carbamidomethyl (C)]ELLS[Phospho (STY)]PAR_.2	KCTD5_(C6,S10)	ENHCELLSPARGGIG	No	No	14.7554	15.2684	15.2187	15.2251	15.2518	15.233	15.1917	15.0696	15.0521	15.1274	14.457	14.428	14.5637	14.4829	14.3011	14.3563	14.178	14.684	14.2558	14.5254	14.4765	14.6502	14.7221	14.6608	14.7242	14.49	14.492	14.5827	14.1176	14.3059	14.4513	-0.67252	NotIncluded	NotIncluded	NotIncluded	NotIncluded	Out	Out	49.17
Q09472	EP300	Histone acetyltransferase p300	(S12)	_[Acetyl (Protein N-term)]AENVVEPGPPS[Phospho (STY)]AK_	_[Acetyl (Protein N-term)]AENVVEPGPPS[Phospho (STY)]AK_.2	EP300_(S12)	VVEPGPPSAKRPKLS	No	No	15.6592	15.4677	15.5421	15.7295	15.5725	15.4332	15.5126	15.6058	15.5627	15.4809	15.3718	15.3452	15.4333	15.4998	15.4181	15.4844	15.5012	15.451	15.2778	15.5503	15.4209	15.424	15.2643	15.2264	15.3537	15.3429	15.2658	15.366	16.2268	16.6838	16.5477	0.14084	NotIncluded	NotIncluded	NotIncluded	mC2	Out	Out	59.72
Q13164	MAPK7	Mitogen-activated protein kinase 7	(S14)	_[Acetyl (Protein N-term)]AEPLKEEDGEDGS[Phospho (STY)]AEPPGPVK_	_[Acetyl (Protein N-term)]AEPLKEEDGEDGS[Phospho (STY)]AEPPGPVK_.3	MAPK7_(S14)	EEDGEDGSAEPPGPV	No	No	NAN	13.4042	13.7034	13.7963	12.6285	13.7713	12.9736	NAN	13.8518	13.2355	13.7989	14.3011	13.5903	13.5844	13.8146	13.4479	13.9577	13.2752	13.5434	13.3242	13.6427	14.0913	13.3613	13.5747	13.4003	13.6183	13.7407	13.819	13.4531	13.4851	13.4812	0.230319	NotIncluded	NotIncluded	NotIncluded	NotIncluded	Out	Out
Q6PCB5	RSBN1L	Lysine-specific demethylase RSBN1L	(S6,C10)	_[Acetyl (Protein N-term)]AEPPS[Phospho (STY)]PVHC[Carbamidomethyl (C)]VAAAAPTATVSEK_	_[Acetyl (Protein N-term)]AEPPS[Phospho (STY)]PVHC[Carbamidomethyl (C)]VAAAAPTATVSEK_.3	RSBN1L_(S6,C10)	__MAEPPSPVHCVAA	No	No	17.314	17.1289	17.2589	17.2714	17.2518	17.1161	17.1709	17.1149	17.2465	17.2546	16.9478	17.0068	17.0864	17.0962	17.054	17.2397	16.9689	17.133	17.0222	17.2313	17.1305	17.0602	17.0335	17.0084	16.9187	17.1644	17.0784	16.9113	17.1617	17.1843	17.0041	-0.464595	NotIncluded	NotIncluded	NotIncluded	NotIncluded	Out	Out	14.95
O95197	RTN3	Reticulon-3	(S30,C34)	_[Acetyl (Protein N-term)]AEPSAATQSHSISSSSFGAEPSAPGGGGS[Phospho (STY)]PGAC[Carbamidomethyl (C)]PALGTK_	_[Acetyl (Protein N-term)]AEPSAATQSHSISSSSFGAEPSAPGGGGS[Phospho (STY)]PGAC[Carbamidomethyl (C)]PALGTK_.3	RTN3_(S30,C34)	SAPGGGGSPGACPAL	No	No	20.7982	20.1522	19.6708	19.9196	20.2514	20.0294	20.0704	19.5336	19.3658	19.284	19.8991	20.528	19.8987	20.1094	20.0669	20.1719	20.1122	19.7272	17.9062	19.6719	19.7755	19.4647	19.8535	20.1465	19.6429	19.8957	19.2719	19.8166	19.6995	20.029	19.7714	-0.210847	NotIncluded	NotIncluded	NotIncluded	NotIncluded	Out	Out	49.63
Q8N108	MIER1	Mesoderm induction early response protein 1	(S8)	_[Acetyl (Protein N-term)]AEPSVES[Phospho (STY)]SSPGGSATSDDHEFDPSADMLVHDFDDER_	_[Acetyl (Protein N-term)]AEPSVES[Phospho (STY)]SSPGGSATSDDHEFDPSADMLVHDFDDER_.3	MIER1_(S8)	MAEPSVESSSPGGSA	No	No	16.4595	16.4514	16.5168	16.3819	16.0128	16.1978	16.3291	16.0602	15.8011	16.243	15.8561	16.1939	16.4958	16.7319	16.3595	16.3791	16.1944	15.917	16.3328	16.3476	16.8317	16.2372	16.8285	16.4423	16.5335	16.3026	16.1324	16.483	16.4586	16.5701	16.6422	0.192583	NotIncluded	NotIncluded	NotIncluded	NotIncluded	Out	Out
O00148	DDX39A	ATP-dependent RNA helicase DDX39A	(T26)	_[Acetyl (Protein N-term)]AEQDVENDLLDYDEEEEPQAPQEST[Phospho (STY)]PAPPK_	_[Acetyl (Protein N-term)]AEQDVENDLLDYDEEEEPQAPQEST[Phospho (STY)]PAPPK_.3	DDX39A_(T26)	PQAPQESTPAPPKKD	No	No	17.6431	17.8687	17.6563	17.4615	17.833	17.5112	17.6801	17.8867	17.8455	17.9847	16.8989	17.2528	17.3296	17.4721	17.2421	17.5023	17.0733	17.4103	17.0093	17.4868	17.4211	17.4899	17.4689	17.5158	17.6254	17.4881	17.6362	17.5079	17.0098	17.2895	17.1923	-0.508936	NotIncluded	NotIncluded	NotIncluded	NotIncluded	Out	Out	15.38
P52565	ARHGDIA	Rho GDP-dissociation inhibitor 1	(S24)	_[Acetyl (Protein N-term)]AEQEPTAEQLAQIAAENEEDEHS[Phospho (STY)]VNYKPPAQK_	_[Acetyl (Protein N-term)]AEQEPTAEQLAQIAAENEEDEHS[Phospho (STY)]VNYKPPAQK_.3	ARHGDIA_(S24)	ENEEDEHSVNYKPPA	No	No	19.0733	19.129	19.0404	18.9381	19.3355	19.243	19.2259	19.1222	18.9231	19.0966	19.0703	18.6179	18.8998	18.737	18.9197	18.7204	19.0283	18.7822	19.0691	18.4984	18.5701	18.6767	18.6431	18.5746	18.7151	18.6888	18.7253	18.895	18.8866	18.8331	19.0668	-0.505318	NotIncluded	NotIncluded	NotIncluded	NotIncluded	Out	Out	25.98
P52565	ARHGDIA	Rho GDP-dissociation inhibitor 1	(Y27)	_[Acetyl (Protein N-term)]AEQEPTAEQLAQIAAENEEDEHSVNY[Phospho (STY)]KPPAQK_	_[Acetyl (Protein N-term)]AEQEPTAEQLAQIAAENEEDEHSVNY[Phospho (STY)]KPPAQK_.3	ARHGDIA_(Y27)	EDEHSVNYKPPAQKS	No	No	19.0095	19.0345	18.9601	18.8589	19.222	19.147	19.1244	19.0242	18.8157	19.0174	18.9831	18.539	18.7946	18.6548	18.8501	18.6159	18.9303	18.7294	18.9685	18.4376	18.4876	18.5751	18.5859	18.5023	18.6283	18.6343	18.6348	18.7965	18.7748	18.7354	18.9511	-0.51698	NotIncluded	NotIncluded	NotIncluded	NotIncluded	Out	Out
O15541	RNF113A	E3 ubiquitin-protein ligase RNF113A	(S6)	_[Acetyl (Protein N-term)]AEQLS[Phospho (STY)]PGK_	_[Acetyl (Protein N-term)]AEQLS[Phospho (STY)]PGK_.2	RNF113A_(S6)	__MAEQLSPGKAVDQ	No	No	18.4701	19.0089	19.2311	19.0315	19.0901	18.7405	19.1113	19.2124	19.3404	18.8872	18.6562	18.4867	18.4545	18.7835	18.6422	18.5128	19.0186	18.3417	18.298	18.6561	18.4137	18.1663	18.7683	18.4919	18.599	18.8117	18.6854	18.6408	19.1068	19.2287	19.6178	-0.246546	NotIncluded	NotIncluded	NotIncluded	NotIncluded	Out	Out	26.12
P11413	G6PD	Glucose-6-phosphate 1-dehydrogenase	(S8)	_[Acetyl (Protein N-term)]AEQVALS[Phospho (STY)]R_	_[Acetyl (Protein N-term)]AEQVALS[Phospho (STY)]R_.2	G6PD_(S8)	MAEQVALSRTQVCGI	No	No	12.992	12.9717	13.1087	12.8791	13.0339	13.0764	13.0548	13.5961	13.2795	13.42	13.2228	12.8064	12.9924	12.8889	13.0803	13.0839	12.9398	12.632	12.8986	12.9399	12.7317	13.0886	12.8867	12.8536	13.0894	12.86	13.1641	13.256	12.767	13.0897	12.9207	-0.31506	NotIncluded	NotIncluded	NotIncluded	NotIncluded	Out	Out	43.25
O60869	EDF1	Endothelial differentiation-related factor 1	(S4)	_[Acetyl (Protein N-term)]AES[Phospho (STY)]DWDTVTVLR_	_[Acetyl (Protein N-term)]AES[Phospho (STY)]DWDTVTVLR_.2	EDF1_(S4)	____MAESDWDTVTV	No	No	17.3721	16.9179	16.7996	16.7739	16.5153	16.8872	16.6633	16.6882	15.8423	16.3973	16.9691	16.7952	16.8031	16.9558	16.8966	16.8974	17.0392	17.0449	17.0518	16.9978	16.7485	17.3994	16.7414	16.5678	16.7856	16.8645	16.9963	16.7607	17.2616	17.0716	17.054	0.46891	NotIncluded	NotIncluded	NotIncluded	NotIncluded	Out	Out	9.25
P49736	MCM2	DNA replication licensing factor MCM2	(S4)	_[Acetyl (Protein N-term)]AES[Phospho (STY)]SESFTMASSPAQR_	_[Acetyl (Protein N-term)]AES[Phospho (STY)]SESFTMASSPAQR_.2	MCM2_(S4)	____MAESSESFTMA	No	No	18.1171	18.1604	18.0751	18.2938	18.0159	18.3111	18.1426	18.0647	18.0579	18.1804	18.0583	17.9105	18.1735	18.1252	18.1535	18.2007	18.2674	18.197	17.655	18.2489	18.1428	17.2888	18.0658	18.1595	17.9855	18.0098	17.9739	18.1067	18.2686	18.3802	18.2042	-0.236862	NotIncluded	NotIncluded	NotIncluded	NotIncluded	Out	Out	19.92
Q6ZU80	CEP128	Centrosomal protein of 128 kDa	(S4)	_[Acetyl (Protein N-term)]AES[Phospho (STY)]SSESDHFR_	_[Acetyl (Protein N-term)]AES[Phospho (STY)]SSESDHFR_.2	CEP128_(S4)	____MAESSSESDHF	No	No	13.8443	13.0657	13.026	13.5075	13.4811	13.5646	13.6568	13.4757	14.1399	13.4608	13.2998	13.941	13.8931	13.7214	14.3638	13.9093	13.7672	14.1909	13.5455	14.1869	13.6223	13.5716	13.5729	13.8724	13.4496	13.1493	13.4958	13.9177	13.3827	13.7743	13.6916	0.0919311	NotIncluded	NotIncluded	NotIncluded	NotIncluded	Out	Out	28.95
Q9UMX0	UBQLN1	Ubiquilin-1	(S13,S16)	_[Acetyl (Protein N-term)]AESGESGGPPGS[Phospho (STY)]QDS[Phospho (STY)]AAGAEGAGAPAAAASAEPK_	_[Acetyl (Protein N-term)]AESGESGGPPGS[Phospho (STY)]QDS[Phospho (STY)]AAGAEGAGAPAAAASAEPK_.3	UBQLN1_(S13,S16)	ESGGPPGSQDZAAGA;GPPGZQDSAAGAEGA	No	No	15.1825	14.8724	14.9389	14.6927	15.0395	14.985	15.164	15.2911	15.2666	15.0506	15.3492	15.0846	15.0572	15.4538	15.3607	15.4987	15.5452	15.1518	15.4171	15.3665	14.9721	15.0975	14.3752	14.1737	14.634	14.5772	14.7102	14.6366	15.0941	14.9643	15.0926	-0.125868	NotIncluded	NotIncluded	NotIncluded	NotIncluded	Out	Out	45.06
Q9UMX0	UBQLN1	Ubiquilin-1	(S13)	_[Acetyl (Protein N-term)]AESGESGGPPGS[Phospho (STY)]QDSAAGAEGAGAPAAAASAEPK_	_[Acetyl (Protein N-term)]AESGESGGPPGS[Phospho (STY)]QDSAAGAEGAGAPAAAASAEPK_.3	UBQLN1_(S13)	ESGGPPGSQDSAAGA	No	No	15.9184	15.7185	16.2178	15.7091	16.3731	15.9774	16.3238	16.158	16.6002	16.2926	16.6215	16.1567	16.2639	16.3207	16.5855	16.853	16.8502	16.3256	17.2044	16.5296	16.3888	16.2535	16.0712	15.8088	15.8741	16.1415	15.9838	16.1004	16.5391	16.7409	16.6713	0.27057	NotIncluded	NotIncluded	NotIncluded	mC4	Out	Out	49.66
Q9UMX0	UBQLN1	Ubiquilin-1	(S16)	_[Acetyl (Protein N-term)]AESGESGGPPGSQDS[Phospho (STY)]AAGAEGAGAPAAAASAEPK_	_[Acetyl (Protein N-term)]AESGESGGPPGSQDS[Phospho (STY)]AAGAEGAGAPAAAASAEPK_.3	UBQLN1_(S16)	GPPGSQDSAAGAEGA	No	No	16.3207	15.4978	15.7948	15.5528	16.0579	15.8224	15.9693	15.8178	16.1791	15.853	16.3281	16.1839	15.9745	16.4264	16.5041	16.5229	16.3781	15.9675	17.0507	16.4002	16.536	16.3445	15.7529	15.7292	15.6595	16.2853	15.6831	15.906	16.4407	16.294	16.3636	0.344174	NotIncluded	NotIncluded	NotIncluded	NotIncluded	Out	Out	40.46
P49736	MCM2	DNA replication licensing factor MCM2	(S5,S7)	_[Acetyl (Protein N-term)]AESS[Phospho (STY)]ES[Phospho (STY)]FTMASSPAQR_	_[Acetyl (Protein N-term)]AESS[Phospho (STY)]ES[Phospho (STY)]FTMASSPAQR_.2	MCM2_(S5,S7)	___MAESSEZFTMAS;_MAESZESFTMASSP	No	No	15.4811	14.9321	14.8931	14.8079	13.8854	15.0612	14.5694	13.9653	13.7908	14.0739	13.7415	13.824	14.7079	14.6185	NAN	14.5277	14.1896	14.4858	13.8327	14.5311	14.3592	13.3585	13.8072	14.6485	14.2411	13.8416	14.4337	13.9278	14.4652	13.7242	14.2049	-0.464195	NotIncluded	NotIncluded	NotIncluded	NotIncluded	Out	Out	26.765
P49736	MCM2	DNA replication licensing factor MCM2	(S5)	_[Acetyl (Protein N-term)]AESS[Phospho (STY)]ESFTMASSPAQR_	_[Acetyl (Protein N-term)]AESS[Phospho (STY)]ESFTMASSPAQR_.2	MCM2_(S5)	___MAESSESFTMAS	No	No	17.2005	16.6316	16.6666	16.8412	16.465	17.0462	16.8141	16.5889	16.8796	16.1864	16.5451	16.3724	16.8248	16.6028	16.9708	16.723	16.7789	16.996	16.6779	16.574	16.652	16.6869	16.4565	16.6713	16.6967	16.4952	16.4391	16.1932	16.6768	16.9153	16.4626	-0.329392	NotIncluded	NotIncluded	NotIncluded	NotIncluded	Out	Out	13.25
P49736	MCM2	DNA replication licensing factor MCM2	(S7,T9)	_[Acetyl (Protein N-term)]AESSES[Phospho (STY)]FT[Phospho (STY)]MASSPAQR_	_[Acetyl (Protein N-term)]AESSES[Phospho (STY)]FT[Phospho (STY)]MASSPAQR_.2	MCM2_(S7,T9)	_MAESSESFZMASSP;AESSEZFTMASSPAQ	No	No	16.2412	15.6489	14.8851	15.1963	14.6977	15.552	14.9865	15.2726	13.1993	15.5502	14.3871	14.9028	15.126	15.1597	14.7773	15.0989	14.4499	14.8856	14.6448	15.0005	14.7869	15.1045	14.7016	15.1875	NAN	15.1525	14.6883	14.5223	14.9442	14.8481	14.906	-0.203749	NotIncluded	NotIncluded	NotIncluded	NotIncluded	Out	Out	35.53
P49736	MCM2	DNA replication licensing factor MCM2	(S7,M10)	_[Acetyl (Protein N-term)]AESSES[Phospho (STY)]FTM[Oxidation (M)]ASSPAQR_	_[Acetyl (Protein N-term)]AESSES[Phospho (STY)]FTM[Oxidation (M)]ASSPAQR_.2	MCM2_(S7,M10)	_MAESSESFTMASSP	No	No	15.9504	17.5844	17.5004	17.7497	16.2877	17.4581	16.6079	16.5496	15.7518	15.4746	18.268	16.0909	16.7231	16.688	15.7742	16.363	16.5614	16.4063	17.1538	16.6599	16.6596	16.8108	15.351	16.4744	15.6021	17.4659	16.0021	17.0456	16.5082	14.6232	16.0574	-0.0902689	NotIncluded	NotIncluded	NotIncluded	NotIncluded	Out	Out	40.28
P49736	MCM2	DNA replication licensing factor MCM2	(S7,S13)	_[Acetyl (Protein N-term)]AESSES[Phospho (STY)]FTMASS[Phospho (STY)]PAQR_	_[Acetyl (Protein N-term)]AESSES[Phospho (STY)]FTMASS[Phospho (STY)]PAQR_.2	MCM2_(S7,S13)	_MAESSESFTMASZP;EZFTMASSPAQRRRG	No	No	13.9038	14.0225	13.6752	13.9721	13.4932	13.8992	13.973	13.8889	13.3409	13.816	12.9777	13.2636	13.2836	13.3989	13.2057	13.1165	13.6392	13.2132	13.5454	13.5715	13.48	13.6844	13.6044	13.2604	13.7428	13.466	13.4001	13.3107	12.9629	13.3476	12.6103	-0.472108	NotIncluded	NotIncluded	NotIncluded	NotIncluded	Out	Out	47.705
P49736	MCM2	DNA replication licensing factor MCM2	(T9,M10)	_[Acetyl (Protein N-term)]AESSESFT[Phospho (STY)]M[Oxidation (M)]ASSPAQR_	_[Acetyl (Protein N-term)]AESSESFT[Phospho (STY)]M[Oxidation (M)]ASSPAQR_.2	MCM2_(T9,M10)	AESSESFTMASSPAQ	No	No	14.0977	14.176	14.1122	14.8283	14.4018	13.8352	13.8989	13.9518	15.1209	14.1326	13.9896	13.5281	14.0302	14.0674	13.8446	14.8793	14.3025	13.1961	14.3558	13.6788	13.2356	14.283	14.4884	13.8039	13.7714	13.4842	13.2031	14.2287	13.9532	14.1782	14.2697	-0.397467	NotIncluded	NotIncluded	NotIncluded	NotIncluded	Out	Out	30.78
P49736	MCM2	DNA replication licensing factor MCM2	(T9)	_[Acetyl (Protein N-term)]AESSESFT[Phospho (STY)]MASSPAQR_	_[Acetyl (Protein N-term)]AESSESFT[Phospho (STY)]MASSPAQR_.2	MCM2_(T9)	AESSESFTMASSPAQ	No	No	16.4129	16.9142	17.8605	18.0781	17.8535	17.7127	18.5556	17.4043	18.3111	18.1083	18.5763	16.4516	16.9831	17.1701	17.9391	16.2623	16.3635	17.912	18.0197	18.1503	16.8637	17.5975	16.6414	15.455	16.5713	18.1526	16.6734	17.1433	17.1753	16.851	17.5714	-0.131976	NotIncluded	NotIncluded	NotIncluded	NotIncluded	Out	Out	30.78
P49736	MCM2	DNA replication licensing factor MCM2	(M10,S12)	_[Acetyl (Protein N-term)]AESSESFTM[Oxidation (M)]AS[Phospho (STY)]SPAQR_	_[Acetyl (Protein N-term)]AESSESFTM[Oxidation (M)]AS[Phospho (STY)]SPAQR_.2	MCM2_(M10,S12)	SESFTMASSPAQRRR	No	No	16.0642	17.0261	16.9216	17.12	19.2081	16.6687	16.7351	17.1628	17.053	17.0757	18.4049	16.3054	16.3448	16.6376	17.983	16.6986	17.5593	16.3877	16.9883	16.0401	15.6854	16.2658	16.114	15.9154	15.8443	17.7149	16.5485	15.7105	17.7647	15.9839	16.304	-0.303371	NotIncluded	NotIncluded	NotIncluded	NotIncluded	Out	Out	37.87
P49736	MCM2	DNA replication licensing factor MCM2	(M10,S13)	_[Acetyl (Protein N-term)]AESSESFTM[Oxidation (M)]ASS[Phospho (STY)]PAQR_	_[Acetyl (Protein N-term)]AESSESFTM[Oxidation (M)]ASS[Phospho (STY)]PAQR_.2	MCM2_(M10,S13)	ESFTMASSPAQRRRG	No	No	16.3838	17.102	16.8413	17.3806	19.0695	16.6267	16.54	16.8499	16.8113	17.4636	18.2189	16.1743	15.7359	17.3129	17.8506	17.2268	17.8481	16.945	16.8453	16.3049	16.1756	16.5069	15.9004	16.1696	16.1376	17.573	16.4875	16.249	17.6485	17.2004	18.6779	-0.0755448	NotIncluded	NotIncluded	NotIncluded	NotIncluded	Out	Out	55.13
P49736	MCM2	DNA replication licensing factor MCM2	(S12,S13)	_[Acetyl (Protein N-term)]AESSESFTMAS[Phospho (STY)]S[Phospho (STY)]PAQR_	_[Acetyl (Protein N-term)]AESSESFTMAS[Phospho (STY)]S[Phospho (STY)]PAQR_.2	MCM2_(S12,S13)	SESFTMASZPAQRRR;ESFTMAZSPAQRRRG	No	No	13.737	14.4858	14.3971	14.5301	14.186	14.5197	14.2561	14.1723	14.0675	14.4759	13.897	13.0727	13.556	13.4493	12.9949	13.3932	13.5281	13.876	14.5421	13.5583	13.5893	13.6491	13.3716	13.4287	13.9323	13.4879	12.9453	13.3607	14.0288	13.6218	13.9337	-0.54134	NotIncluded	NotIncluded	NotIncluded	NotIncluded	Out	Out	46.5
P49736	MCM2	DNA replication licensing factor MCM2	(S12)	_[Acetyl (Protein N-term)]AESSESFTMAS[Phospho (STY)]SPAQR_	_[Acetyl (Protein N-term)]AESSESFTMAS[Phospho (STY)]SPAQR_.2	MCM2_(S12)	SESFTMASSPAQRRR	No	No	21.6625	21.6356	21.5419	21.4756	21.2465	21.6324	21.5969	21.64	21.6469	21.5618	21.3651	21.3077	21.4182	21.38	20.5105	21.3711	21.2881	21.3779	21.3451	21.3779	21.3575	21.3698	21.3687	21.3503	17.8728	21.4169	21.5129	21.4571	21.2464	21.3415	21.0699	0.0241981	NotIncluded	NotIncluded	NotIncluded	NotIncluded	Out	Out	37.87
P49736	MCM2	DNA replication licensing factor MCM2	(S13)	_[Acetyl (Protein N-term)]AESSESFTMASS[Phospho (STY)]PAQR_	_[Acetyl (Protein N-term)]AESSESFTMASS[Phospho (STY)]PAQR_.2	MCM2_(S13)	ESFTMASSPAQRRRG	No	No	21.7782	21.741	21.6582	21.5866	21.3682	21.7484	21.7108	21.7643	21.779	21.6854	21.5038	21.4288	21.5336	21.4887	21.4713	21.4938	21.4094	21.4942	21.472	21.4923	21.4647	21.487	21.489	21.4607	21.4983	21.5349	21.6407	21.5725	21.356	21.4551	21.1802	-0.558607	NotIncluded	NotIncluded	NotIncluded	NotIncluded	Out	Out	55.13
Q14151	SAFB2	Scaffold attachment factor B2	(S11)	_[Acetyl (Protein N-term)]AETLPGSGDS[Phospho (STY)]GPGTASLGPGVAETGTR_	_[Acetyl (Protein N-term)]AETLPGSGDS[Phospho (STY)]GPGTASLGPGVAETGTR_.3	SAFB2_(S11)	TLPGSGDSGPGTASL	No	No	14.7273	14.7303	14.7566	14.6505	14.9008	14.7758	14.9295	15.0989	15.1668	14.8633	15.0242	14.847	14.8963	14.7284	14.6741	14.9497	14.9475	14.6484	14.5419	15.2012	14.9982	14.6344	14.4356	14.3511	14.3917	14.6823	14.5655	14.4103	14.6662	14.516	14.5328	-0.294021	NotIncluded	NotIncluded	NotIncluded	NotIncluded	Out	Out	43.93
Q14151	SAFB2	Scaffold attachment factor B2	(T15)	_[Acetyl (Protein N-term)]AETLPGSGDSGPGT[Phospho (STY)]ASLGPGVAETGTR_	_[Acetyl (Protein N-term)]AETLPGSGDSGPGT[Phospho (STY)]ASLGPGVAETGTR_.3	SAFB2_(T15)	SGDSGPGTASLGPGV	No	No	14.7273	14.7303	14.7764	14.6592	14.9208	14.7758	14.9295	15.0989	15.1668	14.8633	15.0242	14.847	14.8963	14.7284	14.6741	14.9497	14.9475	14.6484	14.5419	15.2012	14.9982	14.6344	14.4356	14.3511	14.3917	14.6823	14.5655	14.4103	14.6662	14.516	14.5328	-0.301244	NotIncluded	NotIncluded	NotIncluded	NotIncluded	Out	Out
Q14151	SAFB2	Scaffold attachment factor B2	(S17)	_[Acetyl (Protein N-term)]AETLPGSGDSGPGTAS[Phospho (STY)]LGPGVAETGTR_	_[Acetyl (Protein N-term)]AETLPGSGDSGPGTAS[Phospho (STY)]LGPGVAETGTR_.3	SAFB2_(S17)	DSGPGTASLGPGVAE	No	No	14.7256	14.7293	14.777	14.6506	14.9038	14.7763	14.9328	15.1012	15.159	14.8723	15.0217	14.8394	14.8939	14.734	14.6741	14.9508	14.9491	14.6455	14.5419	15.1755	14.9863	14.6341	14.4075	14.3224	14.3689	14.6781	14.5537	14.4059	14.6377	14.5147	14.5263	-0.306726	NotIncluded	NotIncluded	NotIncluded	NotIncluded	Out	Out
Q15424	SAFB	Scaffold attachment factor B1	(S11)	_[Acetyl (Protein N-term)]AETLSGLGDS[Phospho (STY)]GAAGAAALSSASSETGTRR_	_[Acetyl (Protein N-term)]AETLSGLGDS[Phospho (STY)]GAAGAAALSSASSETGTRR_.3	SAFB_(S11)	TLSGLGDSGAAGAAA	No	No	14.7082	15.2566	14.7844	14.5788	15.0392	15.2485	15.0975	15.0046	14.8404	15.0127	15.3913	14.2049	15.0993	13.8333	16.574	15.3884	15.2963	14.6647	NAN	14.1976	13.8813	13.8255	13.9691	14.5634	14.0109	14.8588	14.8888	14.5926	14.9498	14.6349	15.1172	-0.307887	NotIncluded	NotIncluded	NotIncluded	NotIncluded	Out	Out	37.59
Q15424	SAFB	Scaffold attachment factor B1	(S20,S21)	_[Acetyl (Protein N-term)]AETLSGLGDSGAAGAAALS[Phospho (STY)]S[Phospho (STY)]ASSETGTR_	_[Acetyl (Protein N-term)]AETLSGLGDSGAAGAAALS[Phospho (STY)]S[Phospho (STY)]ASSETGTR_.3	SAFB_(S20,S21)	AAGAAALSZASSETG;AGAAALZSASSETGT	No	No	14.7021	14.1666	14.2437	14.2941	15.0925	14.3616	14.0661	14.1331	13.5542	14.0741	14.2398	14.2297	14.2758	14.7284	14.2039	14.1083	14.3262	14.3854	13.9584	14.2161	14.3853	14.2355	14.5525	14.5317	14.68	14.332	14.7145	14.0627	15.0208	14.5225	13.7262	0.0403421	NotIncluded	NotIncluded	NotIncluded	NotIncluded	Out	Out	60.97
Q15424	SAFB	Scaffold attachment factor B1	(S21)	_[Acetyl (Protein N-term)]AETLSGLGDSGAAGAAALSS[Phospho (STY)]ASSETGTR_	_[Acetyl (Protein N-term)]AETLSGLGDSGAAGAAALSS[Phospho (STY)]ASSETGTR_.3	SAFB_(S21)	AGAAALSSASSETGT	No	No	18.5262	19.0577	19.0301	19.0717	19.1311	19.2128	18.1368	19.1938	18.0137	19.165	19.1861	18.9785	19.2192	19.1612	19.1355	18.9996	19.2071	19.1429	19.1798	18.9151	18.954	19.2872	19.0098	19.099	19.19	19.3707	19.2668	19.2431	18.4289	19.3941	19.2901	0.438	NotIncluded	NotIncluded	NotIncluded	NotIncluded	Out	Out	51.37
Q15424	SAFB	Scaffold attachment factor B1	(S23,S24)	_[Acetyl (Protein N-term)]AETLSGLGDSGAAGAAALSSAS[Phospho (STY)]S[Phospho (STY)]ETGTR_	_[Acetyl (Protein N-term)]AETLSGLGDSGAAGAAALSSAS[Phospho (STY)]S[Phospho (STY)]ETGTR_.3	SAFB_(S23,S24)	AAALSSASZETGTRR;AALSSAZSETGTRRL	No	No	15.2293	14.2019	14.3115	13.7065	14.1861	14.3777	13.8002	13.9726	14.1651	13.7311	14.3159	13.8439	14.1433	14.7281	14.093	14.5382	14.3866	13.9606	13.7916	14.1484	14.2737	14.2365	14.6236	14.9849	14.8711	15.0958	14.1989	13.7169	15.2042	14.6173	13.5834	-0.00897894	NotIncluded	NotIncluded	NotIncluded	NotIncluded	Out	Out	32.41
Q15424	SAFB	Scaffold attachment factor B1	(S24)	_[Acetyl (Protein N-term)]AETLSGLGDSGAAGAAALSSASS[Phospho (STY)]ETGTR_	_[Acetyl (Protein N-term)]AETLSGLGDSGAAGAAALSSASS[Phospho (STY)]ETGTR_.3	SAFB_(S24)	AALSSASSETGTRRL	No	No	20.0918	19.7247	19.7055	19.7455	19.7966	19.8795	19.7939	19.8526	19.7266	19.841	19.8531	19.6466	19.8971	19.8325	19.7937	19.665	19.8669	19.8184	19.8239	19.5861	19.6195	19.9342	19.6828	19.7619	19.8598	20.0294	19.9373	19.9093	20.0009	20.0518	19.9558	0.250336	NotIncluded	NotIncluded	NotIncluded	NotIncluded	Out	Out	39.51
Q15424	SAFB	Scaffold attachment factor B1	(T28)	_[Acetyl (Protein N-term)]AETLSGLGDSGAAGAAALSSASSETGT[Phospho (STY)]RR_	_[Acetyl (Protein N-term)]AETLSGLGDSGAAGAAALSSASSETGT[Phospho (STY)]RR_.3	SAFB_(T28)	SASSETGTRRLSDLR	No	No	15.1008	15.199	14.5466	15.8383	16.8628	15.207	15.124	14.8212	14.8385	15.0983	15.3192	14.4489	15.3649	15.67	14.779	14.9015	15.3525	14.7027	15.8208	14.7071	14.7324	15.3274	14.7307	14.7508	14.9423	15.1067	15.1511	14.2466	14.9384	14.7092	15.0694	-0.223203	NotIncluded	NotIncluded	NotIncluded	NotIncluded	Out	Out	41.43
Q9P1V8	SAMD15	Sterile alpha motif domain-containing protein 15	(S10)	_[Acetyl (Protein N-term)]AEVPEDYDS[Phospho (STY)]GPDEDGELEPERPELPGLHK_	_[Acetyl (Protein N-term)]AEVPEDYDS[Phospho (STY)]GPDEDGELEPERPELPGLHK_.3	SAMD15_(S10)	EVPEDYDSGPDEDGE	No	No	15.1406	15.5023	15.6304	15.5084	15.4202	15.3995	15.4338	15.2538	14.7538	15.0769	15.215	15.0372	15.1203	15.3754	15.4852	15.2026	15.5192	15.4598	15.1627	15.0989	15.1435	15.0728	14.82	14.5936	14.9338	14.9719	14.7552	15.0659	15.547	15.3869	15.4573	-0.221276	NotIncluded	NotIncluded	NotIncluded	mC2	Out	Out	3.49
A6ND36	FAM83G	Protein FAM83G	(S4,C8)	_[Acetyl (Protein N-term)]AFS[Phospho (STY)]QVQC[Carbamidomethyl (C)]LDDNHVNWR_	_[Acetyl (Protein N-term)]AFS[Phospho (STY)]QVQC[Carbamidomethyl (C)]LDDNHVNWR_.3	FAM83G_(S4,C8)	____MAFSQVQCLDD	No	No	15.8358	16.2834	16.1713	16.0841	15.812	15.9545	15.9523	15.6388	15.558	15.6255	15.6736	15.646	15.6144	15.495	15.8172	15.8278	15.8843	16.04	15.8517	15.6734	15.5732	15.8476	15.6232	15.8642	15.8234	15.4535	15.6675	15.4239	15.9299	15.9039	16.1004	-0.284298	NotIncluded	NotIncluded	NotIncluded	NotIncluded	Out	Out	64.59
Q9BXR0	QTRT1	Queuine tRNA-ribosyltransferase catalytic subunit 1	(S9)	_[Acetyl (Protein N-term)]AGAATQAS[Phospho (STY)]LESAPR_	_[Acetyl (Protein N-term)]AGAATQAS[Phospho (STY)]LESAPR_.2	QTRT1_(S9)	AGAATQASLESAPRI	No	No	13.3445	12.9304	12.9446	12.8206	13.1198	12.9626	13.2511	13.5179	13.5977	13.6728	13.6492	13.3083	13.5947	13.1975	13.4884	13.3564	13.3636	13.2059	13.545	13.2769	13.3839	13.4517	13.4307	13.292	13.5167	13.6966	13.7252	13.4752	15.0896	14.7191	14.3417	0.440771	NotIncluded	NotIncluded	NotIncluded	mC2	Out	Out	32.5
O95295	SNAPIN	SNARE-associated protein Snapin	(T14)	_[Acetyl (Protein N-term)]AGAGSAAVSGAGT[Phospho (STY)]PVAGPTGR_	_[Acetyl (Protein N-term)]AGAGSAAVSGAGT[Phospho (STY)]PVAGPTGR_.2	SNAPIN_(T14)	AAVSGAGTPVAGPTG	No	No	16.7622	16.8468	17.043	16.7998	17.2112	17.1442	17.1001	17.195	17.163	17.2919	16.8152	16.5794	16.7702	16.8916	16.8719	16.7896	16.6139	16.8156	16.9215	16.572	16.6029	16.7882	16.6525	16.4599	16.7693	16.9648	16.9497	16.8867	16.6654	16.9275	16.9347	-0.392724	NotIncluded	NotIncluded	NotIncluded	NotIncluded	Out	Out	44.41
Q96SW2	CRBN	Protein cereblon	(M14,S25)	_[Acetyl (Protein N-term)]AGEGDQQDAAHNM[Oxidation (M)]GNHLPLLPAES[Phospho (STY)]EEEDEMEVEDQDSK_	_[Acetyl (Protein N-term)]AGEGDQQDAAHNM[Oxidation (M)]GNHLPLLPAES[Phospho (STY)]EEEDEMEVEDQDSK_.4	CRBN_(M14,S25)	LPLLPAESEEEDEME	No	No	15.526	16.4195	16.159	16.5814	16.8631	15.1693	15.9964	16.2615	16.2022	16.1603	16.747	16.1192	14.8895	16.2574	16.6097	16.1893	16.7447	15.7828	15.8479	15.9776	NAN	15.5154	16.041	15.9987	15.886	16.6102	16.2526	16.1661	16.7314	16.5474	16.782	0.0790536	NotIncluded	NotIncluded	NotIncluded	NotIncluded	Out	Out	4.24
Q96SW2	CRBN	Protein cereblon	(S25,M31)	_[Acetyl (Protein N-term)]AGEGDQQDAAHNMGNHLPLLPAES[Phospho (STY)]EEEDEM[Oxidation (M)]EVEDQDSK_	_[Acetyl (Protein N-term)]AGEGDQQDAAHNMGNHLPLLPAES[Phospho (STY)]EEEDEM[Oxidation (M)]EVEDQDSK_.4	CRBN_(S25,M31)	LPLLPAESEEEDEME	No	No	13.9599	14.7524	14.9684	15.3287	16.0699	15.4672	14.1302	15.875	14.9036	15.444	16.3288	14.383	15.2281	15.0521	15.5466	14.7686	15.6429	14.9903	14.5317	14.7856	14.6795	14.6393	14.5678	15.0295	14.7081	15.8612	14.8662	15.0849	15.7013	15.7189	16.4947	0.127795	NotIncluded	fC2	afC6	NotIncluded	Out	Out	4.24
Q96SW2	CRBN	Protein cereblon	(S25)	_[Acetyl (Protein N-term)]AGEGDQQDAAHNMGNHLPLLPAES[Phospho (STY)]EEEDEMEVEDQDSK_	_[Acetyl (Protein N-term)]AGEGDQQDAAHNMGNHLPLLPAES[Phospho (STY)]EEEDEMEVEDQDSK_.4	CRBN_(S25)	LPLLPAESEEEDEME	No	No	19.1927	18.8714	18.9253	18.8133	18.1788	18.7902	18.9023	19.2178	19.203	18.7893	18.898	18.7006	19.1963	18.739	18.8749	18.7419	18.8896	18.7611	18.6992	18.8388	18.8708	18.7588	19.1021	19.0015	18.924	19.0046	19.1999	19.2106	19.2525	19.0994	18.8558	0.143865	NotIncluded	NotIncluded	NotIncluded	NotIncluded	Out	Out	4.24
Q96SW2	CRBN	Protein cereblon	(S38)	_[Acetyl (Protein N-term)]AGEGDQQDAAHNMGNHLPLLPAESEEEDEMEVEDQDS[Phospho (STY)]K_	_[Acetyl (Protein N-term)]AGEGDQQDAAHNMGNHLPLLPAESEEEDEMEVEDQDS[Phospho (STY)]K_.3	CRBN_(S38)	MEVEDQDSKEAKKPN	No	No	17.2832	18.3285	18.1997	18.2463	18.2396	18.1001	18.2652	18.2962	18.1703	18.0764	18.5371	18.3711	18.5381	18.6047	18.5209	18.5854	18.6671	18.2404	18.7579	18.4342	18.3422	18.4301	18.4334	18.4562	18.3369	18.4009	18.3146	18.4715	18.5327	18.6894	18.5536	0.466129	NotIncluded	fC3	afC10	NotIncluded	Out	Out
P23497	SP100	Nuclear autoantigen Sp-100	(S9)	_[Acetyl (Protein N-term)]AGGGGDLS[Phospho (STY)]TR_	_[Acetyl (Protein N-term)]AGGGGDLS[Phospho (STY)]TR_.2	SP100_(S9)	AGGGGDLSTRRLNEC	No	No	12.7	12.7604	12.8816	12.6939	12.7192	12.6788	12.8096	13.2605	12.8599	12.7827	12.5877	12.2448	12.5295	12.6798	12.3685	12.6766	12.3909	12.4944	12.6539	12.5803	12.4468	12.752	12.5565	12.8251	12.7458	12.5217	12.7018	13.0702	12.5837	12.8332	12.6047	-0.30115	NotIncluded	NotIncluded	NotIncluded	NotIncluded	Out	Out
P67936	TPM4	Tropomyosin alpha-4 chain	(S6)	_[Acetyl (Protein N-term)]AGLNS[Phospho (STY)]LEAVK_	_[Acetyl (Protein N-term)]AGLNS[Phospho (STY)]LEAVK_.2	TPM4_(S6)	__MAGLNSLEAVKRK	No	No	15.6086	15.4349	15.4079	15.4292	15.5025	15.5236	15.4986	15.7665	15.763	15.6044	15.6636	15.502	15.5597	15.7041	15.7104	15.6965	15.7378	15.4967	16.0089	15.4781	15.3034	15.8028	15.2694	15.427	15.3888	15.6716	15.6034	15.4098	15.4312	15.3167	15.1125	-0.163263	NotIncluded	NotIncluded	NotIncluded	NotIncluded	Out	Out	57.43
Q96IY1	NSL1	Kinetochore-associated protein NSL1 homolog	(S4)	_[Acetyl (Protein N-term)]AGS[Phospho (STY)]PELVVLDPPWDK_	_[Acetyl (Protein N-term)]AGS[Phospho (STY)]PELVVLDPPWDK_.2	NSL1_(S4)	____MAGSPELVVLD	No	No	19.1146	18.8355	19.3361	19.9013	19.5348	19.4594	19.6148	18.8742	19.5343	19.1356	19.2333	18.8159	18.3066	19.4692	19.044	18.1499	19.3434	19.5006	18.6937	19.7789	19.7585	19.5104	18.1075	19.253	19.6613	19.7403	19.2263	18.3587	20.5929	19.3101	19.9876	0.0267738	NotIncluded	NotIncluded	NotIncluded	NotIncluded	Out	Out	23.23
Q9H2V7	SPNS1	Protein spinster homolog 1	(T6)	_[Acetyl (Protein N-term)]AGSDT[Phospho (STY)]APFLSQADDPDDGPVPGTPGLPGSTGNPK_	_[Acetyl (Protein N-term)]AGSDT[Phospho (STY)]APFLSQADDPDDGPVPGTPGLPGSTGNPK_.3	SPNS1_(T6)	__MAGSDTAPFLSQA	No	No	14.5876	13.4675	11.8643	13.2795	13.2803	13.9364	13.5967	13.3018	15.8399	13.1202	14.482	13.3478	14.7875	12.4727	15.0493	14.9809	13.4436	15.4176	13.2521	NAN	13.1803	13.6905	14.0148	15.2289	14.6805	16.0838	12.8582	15.2405	13.3345	13.56	13.5338	0.0621252	NotIncluded	NotIncluded	NotIncluded	NotIncluded	Out	Out
Q9H2V7	SPNS1	Protein spinster homolog 1	(T24)	_[Acetyl (Protein N-term)]AGSDTAPFLSQADDPDDGPVPGT[Phospho (STY)]PGLPGSTGNPK_	_[Acetyl (Protein N-term)]AGSDTAPFLSQADDPDDGPVPGT[Phospho (STY)]PGLPGSTGNPK_.3	SPNS1_(T24)	DDGPVPGTPGLPGST	No	No	15.5986	15.7028	15.8908	15.8368	16.1123	15.9448	15.8014	16.7407	16.5925	16.4939	15.8304	15.2904	15.5425	15.1727	15.7581	15.5612	15.9236	15.4377	15.9292	15.601	15.3763	14.9179	15.461	15.7565	15.608	16.1548	15.9223	15.6086	17.0178	17.3589	17.299	-0.00686659	NotIncluded	NotIncluded	NotIncluded	mC2	Out	Out	22.86
P25205	MCM3	DNA replication licensing factor MCM3	(T4)	_[Acetyl (Protein N-term)]AGT[Phospho (STY)]VVLDDVELR_	_[Acetyl (Protein N-term)]AGT[Phospho (STY)]VVLDDVELR_.2	MCM3_(T4)	____MAGTVVLDDVE	No	No	14.5902	14.5334	14.6799	14.5629	14.4921	14.6309	14.0982	13.7804	13.1756	12.9376	14.639	14.282	13.8922	14.0321	14.8367	14.3452	14.8111	14.7946	15.1329	13.7136	13.4735	15.4197	14.2876	14.2446	14.7926	14.5638	14.4569	14.141	14.8116	14.6223	14.9762	0.28401	NotIncluded	NotIncluded	NotIncluded	NotIncluded	Out	Out	65.2
P50579	METAP2	Methionine aminopeptidase 2	(S10)	_[Acetyl (Protein N-term)]AGVEEVAAS[Phospho (STY)]GSHLNGDLDPDDREEGAASTAEEAAK_	_[Acetyl (Protein N-term)]AGVEEVAAS[Phospho (STY)]GSHLNGDLDPDDREEGAASTAEEAAK_.3	METAP2_(S10)	GVEEVAASGSHLNGD	No	No	19.7359	19.6315	19.4891	19.9158	19.4492	19.2546	19.7852	19.1768	19.3624	19.2598	19.5942	19.2906	19.6757	19.2694	20.0335	19.8542	19.9535	19.9745	19.6422	19.642	19.5351	19.1738	20.0146	19.4518	19.7452	19.4097	19.5467	19.5632	19.5486	19.4024	20.0035	0.0730493	NotIncluded	NotIncluded	NotIncluded	NotIncluded	Out	Out	32.54
P50579	METAP2	Methionine aminopeptidase 2	(S29)	_[Acetyl (Protein N-term)]AGVEEVAASGSHLNGDLDPDDREEGAAS[Phospho (STY)]TAEEAAK_	_[Acetyl (Protein N-term)]AGVEEVAASGSHLNGDLDPDDREEGAAS[Phospho (STY)]TAEEAAK_.3	METAP2_(S29)	DREEGAASTAEEAAK	No	No	18.701	18.0331	18.395	17.8641	18.3358	18.2827	18.3872	18.0537	17.9621	18.1315	18.5896	17.9824	18.046	18.2183	18.0657	18.3861	18.7662	18.4888	18.8064	18.1037	18.0059	18.6018	18.0193	18.3489	18.1552	17.9848	18.0095	18.2404	18.0678	17.9712	18.6626	0.101488	NotIncluded	NotIncluded	NotIncluded	NotIncluded	Out	Out	26.25
P50579	METAP2	Methionine aminopeptidase 2	(T30)	_[Acetyl (Protein N-term)]AGVEEVAASGSHLNGDLDPDDREEGAAST[Phospho (STY)]AEEAAK_	_[Acetyl (Protein N-term)]AGVEEVAASGSHLNGDLDPDDREEGAAST[Phospho (STY)]AEEAAK_.3	METAP2_(T30)	REEGAASTAEEAAKK	No	No	18.7024	18.3989	18.3669	18.3731	18.2904	18.2547	18.2466	18.0521	18.0166	18.0085	18.3857	18.0996	18.3439	18.1747	18.3951	18.3818	18.7682	18.4878	18.7841	17.9627	18.0054	17.9423	18.3635	18.333	18.1688	18.0945	18.0299	18.2286	18.419	18.2774	18.6744	-0.045973	NotIncluded	NotIncluded	NotIncluded	NotIncluded	Out	Out	16.5
Q16643	DBN1	Drebrin	(S7)	_[Acetyl (Protein N-term)]AGVSFS[Phospho (STY)]GHR_	_[Acetyl (Protein N-term)]AGVSFS[Phospho (STY)]GHR_.2	DBN1_(S7)	_MAGVSFSGHRLELL	No	No	15.0164	15.0093	14.9829	15.0308	14.9909	14.8678	14.9544	14.8051	14.7383	14.771	15.115	15.0285	15.0675	15.135	14.9872	15.0286	15.1528	15.0459	15.0651	15.0231	15.069	14.9484	15.0083	15.03	15.0874	15.1379	15.0232	14.9459	14.9906	15.123	15.1506	0.516744	NotIncluded	NotIncluded	NotIncluded	NotIncluded	Out	Out	58.27
Q9P289	STK26	Serine/threonine-protein kinase 26	(S4,M13)	_[Acetyl (Protein N-term)]AHS[Phospho (STY)]PVAVQVPGM[Oxidation (M)]QNNIADPEELFTK_	_[Acetyl (Protein N-term)]AHS[Phospho (STY)]PVAVQVPGM[Oxidation (M)]QNNIADPEELFTK_.3	STK26_(S4,M13)	____MAHSPVAVQVP	No	No	13.6346	14.2309	14.1586	14.5981	15.7968	14.0265	14.0178	14.4541	14.2662	14.3955	14.927	13.8174	NAN	14.194	14.5103	14.2466	15.0244	13.9801	14.5764	13.81	13.6562	14.0612	13.5935	13.5708	13.6589	14.8588	14.1122	14.0649	15.0005	14.5999	15.7051	0.0745151	NotIncluded	NotIncluded	NotIncluded	NotIncluded	Out	Out	42.5
Q9P289	STK26	Serine/threonine-protein kinase 26	(S4)	_[Acetyl (Protein N-term)]AHS[Phospho (STY)]PVAVQVPGMQNNIADPEELFTK_	_[Acetyl (Protein N-term)]AHS[Phospho (STY)]PVAVQVPGMQNNIADPEELFTK_.3	STK26_(S4)	____MAHSPVAVQVP	No	No	17.5788	17.5729	17.5829	17.5866	17.4921	17.6464	17.6178	17.7196	17.5981	17.4259	17.4607	16.9978	17.4222	17.1235	17.3943	17.1527	17.5767	17.3672	17.515	17.2234	17.1756	17.2046	17.3331	17.1175	17.1708	17.3698	17.0707	17.4052	17.6129	17.5769	17.5582	-0.370885	NotIncluded	NotIncluded	NotIncluded	NotIncluded	Out	Out	42.5
Q9H814	PHAX	Phosphorylated adapter RNA export protein	(S14)	_[Acetyl (Protein N-term)]ALEVGDMEDGQLS[Phospho (STY)]DSDSDMTVAPSDR_	_[Acetyl (Protein N-term)]ALEVGDMEDGQLS[Phospho (STY)]DSDSDMTVAPSDR_.3	PHAX_(S14)	DMEDGQLSDSDSDMT	No	No	16.7574	16.0124	16.0054	15.6696	15.5571	15.7834	15.8465	15.4914	15.9107	16.0241	15.2774	16.1946	16.3579	16.4166	15.7624	16.4024	15.6187	16.1242	16.0935	16.5569	16.5261	16.0144	16.5557	16.4596	16.5958	16.1608	16.6297	16.3179	15.6414	15.7106	15.6559	0.185795	NotIncluded	NotIncluded	NotIncluded	NotIncluded	Out	Out	8.72
Q9H814	PHAX	Phosphorylated adapter RNA export protein	(S16)	_[Acetyl (Protein N-term)]ALEVGDMEDGQLSDS[Phospho (STY)]DSDMTVAPSDR_	_[Acetyl (Protein N-term)]ALEVGDMEDGQLSDS[Phospho (STY)]DSDMTVAPSDR_.3	PHAX_(S16)	EDGQLSDSDSDMTVA	No	No	16.7335	16.0102	16.0086	15.6313	15.6667	15.8903	15.863	15.4892	15.6312	16.1401	15.5394	16.1789	16.3576	16.3674	15.9632	16.4131	15.9268	16.1252	15.9736	16.6519	16.5698	16.1191	16.5607	16.4633	16.6547	16.1423	16.6297	16.463	15.6886	15.808	15.723	0.271673	NotIncluded	NotIncluded	NotIncluded	NotIncluded	Out	Out	9.05
Q9NYP3	DONSON	Protein downstream neighbor of Son	(S4)	_[Acetyl (Protein N-term)]ALS[Phospho (STY)]VPGYSPGFR_	_[Acetyl (Protein N-term)]ALS[Phospho (STY)]VPGYSPGFR_.2	DONSON_(S4)	____MALSVPGYSPG	No	No	12.2539	13.7996	13.8177	13.7937	14.0793	13.9168	13.7251	13.6953	13.769	13.6058	11.7021	11.6917	11.9602	12.1377	12.0094	11.7906	11.5401	12.2275	11.938	11.9668	11.8776	12.5474	11.958	11.9232	12.4507	11.881	12.1173	11.8972	11.7953	12.2025	12.0612	-0.700107	NotIncluded	NotIncluded	NotIncluded	NotIncluded	Out	Out
Q9Y5W3	KLF2	Krueppel-like factor 2	(S16,C18)	_[Acetyl (Protein N-term)]ALSEPILPSFSTFAS[Phospho (STY)]PC[Carbamidomethyl (C)]R_	_[Acetyl (Protein N-term)]ALSEPILPSFSTFAS[Phospho (STY)]PC[Carbamidomethyl (C)]R_.2	KLF2_(S16,C18)	PSFSTFASPCRERGL	No	No	14.0901	15.0395	15.346	13.2484	13.6613	14.0694	14.3381	13.5599	15.3907	12.9162	14.0896	NAN	12.5714	12.5074	13.8242	13.3722	14.0417	13.0339	13.1426	13.9026	NAN	14.5564	13.8792	14.9807	14.9969	15.4569	12.7271	14.196	14.1551	13.0512	13.9359	-0.159765	NotIncluded	NotIncluded	NotIncluded	NotIncluded	Out	Out
Q9NYP3	DONSON	Protein downstream neighbor of Son	(S9)	_[Acetyl (Protein N-term)]ALSVPGYS[Phospho (STY)]PGFR_	_[Acetyl (Protein N-term)]ALSVPGYS[Phospho (STY)]PGFR_.2	DONSON_(S9)	ALSVPGYSPGFRKPP	No	No	14.8548	15.3704	15.405	15.389	15.5952	15.401	15.2863	15.5761	15.3823	15.2965	14.9157	14.5092	14.2355	14.3817	14.2753	14.3173	14.0991	14.3567	13.7055	13.9581	14.2171	14.1241	14.3311	14.1825	14.3526	14.4773	14.3901	13.8422	14.3637	14.8584	14.9048	-0.655004	NotIncluded	NotIncluded	NotIncluded	NotIncluded	Out	Out	61.98
Q13573	SNW1	SNW domain-containing protein 1	(T11)	_[Acetyl (Protein N-term)]ALTSFLPAPT[Phospho (STY)]QLSQDQLEAEEK_	_[Acetyl (Protein N-term)]ALTSFLPAPT[Phospho (STY)]QLSQDQLEAEEK_.2	SNW1_(T11)	TSFLPAPTQLSQDQL	No	No	15.6552	15.4881	12.3136	15.7157	15.6977	15.2618	NAN	16.5523	NAN	16.1067	14.7015	15.0368	NAN	15.0674	15.3596	15.5251	15.5636	14.8995	15.0408	15.5617	NAN	13.3183	15.5383	15.4073	14.6377	12.9905	15.4091	15.0823	15.0066	15.1759	13.5638	-0.339084	NotIncluded	NotIncluded	NotIncluded	NotIncluded	Out	Out	71.71
Q13573	SNW1	SNW domain-containing protein 1	(S14)	_[Acetyl (Protein N-term)]ALTSFLPAPTQLS[Phospho (STY)]QDQLEAEEK_	_[Acetyl (Protein N-term)]ALTSFLPAPTQLS[Phospho (STY)]QDQLEAEEK_.3	SNW1_(S14)	LPAPTQLSQDQLEAE	No	No	15.4623	14.7892	13.253	15.8026	15.8313	16.466	15.1579	16.5624	15.7668	15.7446	16.1016	15.908	14.7036	16.5142	14.7037	15.5289	15.9154	16.2023	14.0547	15.8949	12.2808	14.8611	15.013	15.692	14.2769	15.1636	16.2866	15.098	16.8305	14.4929	15.4025	-0.115335	NotIncluded	NotIncluded	NotIncluded	NotIncluded	Out	Out	42.21
Q16637	SMN1	Survival motor neuron protein	(S4)	_[Acetyl (Protein N-term)]AMS[Phospho (STY)]SGGSGGGVPEQEDSVLFR_	_[Acetyl (Protein N-term)]AMS[Phospho (STY)]SGGSGGGVPEQEDSVLFR_.2	SMN1_(S4)	____MAMSSGGSGGG	No	No	15.9749	15.708	15.6356	15.4635	15.2302	16.027	15.6864	15.1196	15.128	15.2851	15.1998	15.128	15.5569	15.4169	15.2633	15.2674	15.362	15.4578	15.6838	15.4871	15.1228	15.2343	15.09	14.9255	15.2862	15.2786	15.2988	15.0088	15.249	15.2827	14.9983	-0.368712	NotIncluded	NotIncluded	NotIncluded	NotIncluded	Out	Out	70.4
Q16637	SMN1	Survival motor neuron protein	(S5)	_[Acetyl (Protein N-term)]AMSS[Phospho (STY)]GGSGGGVPEQEDSVLFR_	_[Acetyl (Protein N-term)]AMSS[Phospho (STY)]GGSGGGVPEQEDSVLFR_.3	SMN1_(S5)	___MAMSSGGSGGGV	No	No	14.4403	14.8449	14.313	14.4079	14.0579	14.4375	14.4036	14.7974	14.9525	14.2555	14.484	14.248	14.1823	14.4079	14.1777	14.1278	14.4385	14.454	14.179	13.7176	14.1991	13.92	14.2068	14.0597	14.0947	14.2957	14.1963	14.1033	14.5482	14.2932	14.116	-0.475173	NotIncluded	NotIncluded	NotIncluded	NotIncluded	Out	Out	60.69
Q16637	SMN1	Survival motor neuron protein	(S8)	_[Acetyl (Protein N-term)]AMSSGGS[Phospho (STY)]GGGVPEQEDSVLFR_	_[Acetyl (Protein N-term)]AMSSGGS[Phospho (STY)]GGGVPEQEDSVLFR_.2	SMN1_(S8)	MAMSSGGSGGGVPEQ	No	No	15.8624	15.5148	15.625	15.396	15.2418	15.8376	15.5804	15.5823	15.1586	15.3343	15.1377	15.1416	15.5406	15.394	13.9604	15.3737	15.4766	15.2761	15.7151	15.2106	15.1082	15.1504	14.7024	15.1605	15.2146	15.163	15.1945	15.4562	15.0614	15.0867	14.7275	-0.296685	NotIncluded	NotIncluded	NotIncluded	NotIncluded	Out	Out	54.75
Q9GZT9	EGLN1	Egl nine homolog 1	(S12)	_[Acetyl (Protein N-term)]ANDSGGPGGPS[Phospho (STY)]PSER_	_[Acetyl (Protein N-term)]ANDSGGPGGPS[Phospho (STY)]PSER_.2	EGLN1_(S12)	SGGPGGPSPSERDRQ	No	No	12.6974	12.1481	12.8742	12.677	12.7419	12.541	12.655	12.8787	13.0258	12.5641	11.7365	12.0779	12.3617	12.4212	12.8645	12.4412	12.4725	12.3879	12.3364	12.0171	12.0263	12.2495	11.9273	12.3385	12.1823	11.9658	12.4064	12.3507	11.3437	12.3326	11.8817	-0.607653	NotIncluded	NotIncluded	NotIncluded	NotIncluded	Out	Out	45.44
Q5VTL8	PRPF38B	Pre-mRNA-splicing factor 38B	(S5,C29)	_[Acetyl (Protein N-term)]ANNS[Phospho (STY)]PALTGNSQPQHQAAAAAAQQQQQC[Carbamidomethyl (C)]GGGGATKPAVSGK_	_[Acetyl (Protein N-term)]ANNS[Phospho (STY)]PALTGNSQPQHQAAAAAAQQQQQC[Carbamidomethyl (C)]GGGGATKPAVSGK_.4	PRPF38B_(S5,C29)	___MANNSPALTGNS	No	No	13.7699	13.6391	14.1034	14.3417	14.6979	14.3552	14.5783	14.8454	15.0123	14.4761	14.3862	13.3527	14.3259	13.0462	13.9894	13.199	14.2069	14.0029	14.0563	13.4752	13.3323	13.7686	12.8841	13.8409	13.2324	13.4646	13.9489	13.9987	14.7172	14.2922	14.5085	-0.287507	NotIncluded	NotIncluded	NotIncluded	NotIncluded	Out	Out	41.51
P00813	ADA	Adenosine deaminase	(T4)	_[Acetyl (Protein N-term)]AQT[Phospho (STY)]PAFDKPK_	_[Acetyl (Protein N-term)]AQT[Phospho (STY)]PAFDKPK_.2	ADA_(T4)	____MAQTPAFDKPK	No	No	14.0247	13.6664	13.8794	13.7816	13.8161	13.8043	13.6913	13.7189	13.6176	13.7419	14.0335	13.9831	13.8517	14.0082	14.0378	14.0412	14.1768	13.9971	13.894	14.0615	14.0673	13.8423	13.917	13.6644	13.7458	13.8914	13.6425	13.8696	13.88	13.8658	13.9675	0.358305	NotIncluded	NotIncluded	NotIncluded	NotIncluded	Out	Out
Q63ZY3	KANK2	KN motif and ankyrin repeat domain-containing protein 2	(T14,S19)	_[Acetyl (Protein N-term)]AQVLHVPAPFPGT[Phospho (STY)]PGPAS[Phospho (STY)]PPAFPAK_	_[Acetyl (Protein N-term)]AQVLHVPAPFPGT[Phospho (STY)]PGPAS[Phospho (STY)]PPAFPAK_.3	KANK2_(T14,S19)	VPAPFPGTPGPAZPP;PGZPGPASPPAFPAK	No	No	21.5423	21.0546	21.1024	21.1242	21.1115	21.0926	20.9442	21.1615	21.0497	21.1441	21.2972	21.1854	20.3598	21.3814	21.1437	21.2099	21.3576	21.239	20.396	21.346	21.2485	20.4871	21.4019	21.3708	21.356	21.3238	21.2732	21.1124	21.7411	21.6398	21.3017	0.0609993	NotIncluded	NotIncluded	NotIncluded	NotIncluded	Out	Out	12.29
Q63ZY3	KANK2	KN motif and ankyrin repeat domain-containing protein 2	(T14)	_[Acetyl (Protein N-term)]AQVLHVPAPFPGT[Phospho (STY)]PGPASPPAFPAK_	_[Acetyl (Protein N-term)]AQVLHVPAPFPGT[Phospho (STY)]PGPASPPAFPAK_.3	KANK2_(T14)	VPAPFPGTPGPASPP	No	No	15.7379	15.6104	15.7446	15.6106	15.8811	15.6718	15.651	15.5458	15.428	15.5278	15.9118	15.6747	15.861	15.8021	15.7615	15.7438	15.7558	15.6226	15.7292	15.7986	15.7334	15.8562	15.4705	15.5311	15.6253	15.5869	15.4422	15.2904	16.599	15.6597	15.4467	-0.0460215	NotIncluded	NotIncluded	NotIncluded	mC4	Out	Out	14.08
Q63ZY3	KANK2	KN motif and ankyrin repeat domain-containing protein 2	(S19)	_[Acetyl (Protein N-term)]AQVLHVPAPFPGTPGPAS[Phospho (STY)]PPAFPAK_	_[Acetyl (Protein N-term)]AQVLHVPAPFPGTPGPAS[Phospho (STY)]PPAFPAK_.3	KANK2_(S19)	PGTPGPASPPAFPAK	No	No	21.4589	21.3139	21.4305	21.4355	21.5761	21.3677	21.307	21.4912	21.5764	21.6329	21.6468	21.6651	21.8168	21.7633	21.6079	21.7877	21.7339	21.6401	21.4125	21.8453	21.8803	21.5766	21.6067	21.6282	21.7073	21.9708	21.899	21.5342	21.7502	21.7233	21.8311	0.611048	NotIncluded	NotIncluded	NotIncluded	NotIncluded	Out	Out	10.5
Q63ZY3	KANK2	KN motif and ankyrin repeat domain-containing protein 2	(Y32)	_[Acetyl (Protein N-term)]AQVLHVPAPFPGTPGPASPPAFPAKDPDPPY[Phospho (STY)]SVETPYGYR_	_[Acetyl (Protein N-term)]AQVLHVPAPFPGTPGPASPPAFPAKDPDPPY[Phospho (STY)]SVETPYGYR_.4	KANK2_(Y32)	AKDPDPPYSVETPYG	No	No	17.516	15.9781	16.3445	16.5308	17.6737	16.8356	17.1351	17.5487	17.41	17.0405	17.7344	14.9965	17.2468	14.5308	17.2675	15.1946	17.2392	15.7432	16.9126	14.9188	NAN	15.4907	15.254	15.0199	14.8894	16.4232	14.3947	16.8603	17.1425	17.1316	17.5896	-0.229209	NotIncluded	NotIncluded	NotIncluded	NotIncluded	Out	Out
Q9BWQ6	YIPF2	Protein YIPF2	(S3)	_[Acetyl (Protein N-term)]AS[Phospho (STY)]ADELTFHEFEEATNLLADTPDAATTSR_	_[Acetyl (Protein N-term)]AS[Phospho (STY)]ADELTFHEFEEATNLLADTPDAATTSR_.3	YIPF2_(S3)	_____MASADELTFH	No	No	15.2497	19.0974	18.6143	18.9531	15.2691	19.1594	18.7604	18.7934	15.4797	14.6387	19.1872	15.3902	14.9216	18.7059	14.3658	15.0303	14.9965	15.4374	18.6957	13.8842	13.3188	15.7835	14.8674	15.2561	20.2749	16.0596	15.5048	18.9429	16.247	20.0476	NAN	-0.204074	NotIncluded	NotIncluded	NotIncluded	NotIncluded	Out	Out	30.64
Q96AQ6	PBXIP1	Pre-B-cell leukemia transcription factor-interacting protein 1	(S3,C4)	_[Acetyl (Protein N-term)]AS[Phospho (STY)]C[Carbamidomethyl (C)]PDSDNSWVLAGSESLPVETLGPASR_	_[Acetyl (Protein N-term)]AS[Phospho (STY)]C[Carbamidomethyl (C)]PDSDNSWVLAGSESLPVETLGPASR_.3	PBXIP1_(S3,C4)	_____MASCPDSDNS	No	No	13.4453	14.756	14.402	14.4396	14.15	14.6466	14.5958	15.1896	14.5355	14.8209	13.824	14.0763	13.934	13.0213	14.1851	13.8184	13.6989	14.0993	12.8928	14.3641	14.1653	14.5128	13.4082	14.1751	14.071	13.1333	14.1345	14.0273	14.5941	14.7126	14.6664	-0.258617	NotIncluded	NotIncluded	NotIncluded	NotIncluded	Out	Out
Q9H4A4	RNPEP	Aminopeptidase B	(S3)	_[Acetyl (Protein N-term)]AS[Phospho (STY)]GEHSPGSGAAR_	_[Acetyl (Protein N-term)]AS[Phospho (STY)]GEHSPGSGAAR_.2	RNPEP_(S3)	_____MASGEHSPGS	No	No	18.6775	18.4396	18.6187	18.2843	18.8581	18.568	18.6725	18.5351	18.6853	18.899	18.8387	18.5829	18.7595	18.9845	18.4235	18.5783	18.7917	18.4936	18.5708	18.862	17.8786	18.7115	19.0572	18.6434	18.6234	18.8632	18.9165	18.7852	18.5731	18.699	18.5356	0.162888	NotIncluded	NotIncluded	NotIncluded	NotIncluded	Out	Out	50.28
P23528	CFL1	Cofilin-1	(S3)	_[Acetyl (Protein N-term)]AS[Phospho (STY)]GVAVSDGVIK_	_[Acetyl (Protein N-term)]AS[Phospho (STY)]GVAVSDGVIK_.2	CFL1_(S3)	_____MASGVAVSDG	No	No	26.8217	26.5445	26.7147	26.5705	26.8687	26.6346	26.7811	26.9778	27.0354	26.8818	26.8085	26.577	26.6082	26.6096	26.7996	26.7845	26.7477	26.5163	26.9366	26.5604	26.4135	26.928	26.5427	26.6779	26.5363	26.8476	26.7696	26.6051	27.3917	27.0889	26.8307	-0.0213634	NotIncluded	NotIncluded	NotIncluded	NotIncluded	Out	Out	59.14
P23528	CFL1	Cofilin-1	(S3,M18)	_[Acetyl (Protein N-term)]AS[Phospho (STY)]GVAVSDGVIKVFNDM[Oxidation (M)]K_	_[Acetyl (Protein N-term)]AS[Phospho (STY)]GVAVSDGVIKVFNDM[Oxidation (M)]K_.2	CFL1_(S3,M18)	_____MASGVAVSDG	No	No	14.9647	15.597	14.4012	14.5191	14.9743	15.5638	14.7186	14.5286	15.1988	13.9945	15.6569	14.9583	15.2498	13.8396	14.9025	15.022	15.8862	14.5958	15.3378	14.8269	14.8019	13.8052	14.8727	14.6382	NAN	14.6419	14.7271	14.6934	16.1005	15.7022	15.8384	0.124551	NotIncluded	NotIncluded	NotIncluded	NotIncluded	Out	Out	59.14
P60981	DSTN	Destrin	(S3,C12)	_[Acetyl (Protein N-term)]AS[Phospho (STY)]GVQVADEVC[Carbamidomethyl (C)]R_	_[Acetyl (Protein N-term)]AS[Phospho (STY)]GVQVADEVC[Carbamidomethyl (C)]R_.2	DSTN_(S3,C12)	_____MASGVQVADE	No	No	25.3849	25.3366	25.3194	25.1864	25.4683	25.2508	25.3869	25.4902	25.456	25.4247	25.4756	25.3238	25.1794	25.2584	25.3726	25.4152	25.296	25.0255	25.319	25.1489	25.043	25.3261	25.2176	25.2155	25.1395	25.3768	25.2684	25.0883	26.1745	25.9429	25.5276	-0.0250354	NotIncluded	NotIncluded	NotIncluded	NotIncluded	Out	Out	61.95
Q9Y281	CFL2	Cofilin-2	(S3)	_[Acetyl (Protein N-term)]AS[Phospho (STY)]GVTVNDEVIK_	_[Acetyl (Protein N-term)]AS[Phospho (STY)]GVTVNDEVIK_.2	CFL2_(S3)	_____MASGVTVNDE	No	No	22.5286	22.4861	22.5705	22.4915	22.6028	22.5224	22.4898	22.6237	22.5822	22.6182	22.436	22.2896	22.318	22.3876	22.4847	22.5236	22.4443	22.3388	22.3174	22.5299	22.2255	22.3354	22.3401	22.338	22.367	22.5367	22.2912	22.2087	23.5336	23.1671	22.7678	-0.0688038	NotIncluded	NotIncluded	NotIncluded	mC2	Out	Out	61.92
Q16576	RBBP7	Histone-binding protein RBBP7	(S3,M6)	_[Acetyl (Protein N-term)]AS[Phospho (STY)]KEM[Oxidation (M)]FEDTVEER_	_[Acetyl (Protein N-term)]AS[Phospho (STY)]KEM[Oxidation (M)]FEDTVEER_.2	RBBP7_(S3,M6)	_____MASKEMFEDT	No	No	15.636	17.7929	17.8319	17.2374	16.9755	17.1958	17.2515	17.1073	16.7282	16.9845	17.6493	16.8262	17.2572	16.9141	17.8862	17.876	17.8671	17.3232	17.7077	17.5754	17.428	16.8164	16.9978	17.6973	17.7882	17.6841	17.815	17.3888	17.606	17.5965	15.5873	0.0422901	NotIncluded	fC4	afC7	NotIncluded	Out	Out	41.2
Q16576	RBBP7	Histone-binding protein RBBP7	(S3)	_[Acetyl (Protein N-term)]AS[Phospho (STY)]KEMFEDTVEER_	_[Acetyl (Protein N-term)]AS[Phospho (STY)]KEMFEDTVEER_.2	RBBP7_(S3)	_____MASKEMFEDT	No	No	15.9916	15.1804	15.3252	15.1989	15.4051	15.6665	15.917	16.062	16.2003	15.5876	15.6156	14.9129	15.5252	14.761	15.1389	15.1209	15.3898	15.0295	15.4353	15.1022	14.766	15.4928	14.9786	14.3481	14.6273	15.0875	14.6437	14.8415	15.317	15.216	15.0098	-0.447887	NotIncluded	NotIncluded	NotIncluded	NotIncluded	Out	Out	41.2
P78371	CCT2	T-complex protein 1 subunit beta	(S3)	_[Acetyl (Protein N-term)]AS[Phospho (STY)]LSLAPVNIFK_	_[Acetyl (Protein N-term)]AS[Phospho (STY)]LSLAPVNIFK_.2	CCT2_(S3)	_____MASLSLAPVN	No	No	16.2205	16.137	16.1164	15.9736	16.5399	13.9346	15.599	14.3943	15.2741	15.919	16.3821	14.846	13.864	13.3281	16.5059	16.5964	15.8892	14.5797	16.6163	15.9277	15.6876	16.2103	16.3108	14.7185	16.4735	16.3783	16.1061	16.5395	14.6021	16.1389	14.4207	0.0888445	NotIncluded	NotIncluded	NotIncluded	NotIncluded	Out	Out	69.46
Q8TCY9	URGCP	Up-regulator of cell proliferation	(S3)	_[Acetyl (Protein N-term)]AS[Phospho (STY)]PGIEVELLGK_	_[Acetyl (Protein N-term)]AS[Phospho (STY)]PGIEVELLGK_.2	URGCP_(S3)	_____MASPGIEVEL	No	No	11.8908	12.5498	12.3569	11.9665	12.6758	12.4233	12.4805	12.7166	12.7017	12.6024	11.6595	12.0443	11.7207	11.6701	12.2276	12.1868	11.478	11.6492	11.6822	10.8958	11.896	12.2044	11.3622	11.3634	11.7272	11.8504	11.3774	11.8125	10.7932	11.4029	12.3087	-0.567281	NotIncluded	NotIncluded	NotIncluded	NotIncluded	Out	Out	39.46
O15131	KPNA5	Importin subunit alpha-6	(S3)	_[Acetyl (Protein N-term)]AS[Phospho (STY)]PGKDNYR_	_[Acetyl (Protein N-term)]AS[Phospho (STY)]PGKDNYR_.2	KPNA5_(S3)	_____MASPGKDNYR::__METMASPGKDNYR	No	No	15.7521	16.2021	16.2109	16.706	16.4338	16.0939	16.3577	16.3916	16.4585	16.2456	15.9801	15.5305	15.8214	15.6386	15.6622	15.5984	15.978	15.7523	15.6644	15.7336	15.4549	15.6525	15.9021	15.5995	15.5281	16.0635	15.7942	16.1568	16.0834	15.9673	16.1006	-0.421479	NotIncluded	NotIncluded	NotIncluded	NotIncluded	Out	Out	60.44
P31321	PRKAR1B	cAMP-dependent protein kinase type I-beta regulatory subunit	(S3,C7)	_[Acetyl (Protein N-term)]AS[Phospho (STY)]PPAC[Carbamidomethyl (C)]PSEEDESLK_	_[Acetyl (Protein N-term)]AS[Phospho (STY)]PPAC[Carbamidomethyl (C)]PSEEDESLK_.2	PRKAR1B_(S3,C7)	_____MASPPACPSE	No	No	16.5281	16.5124	16.5958	16.653	16.6425	16.5809	16.472	16.8625	16.8271	16.7958	16.1055	16.4595	16.3485	16.47	16.3777	16.4922	16.2677	16.4788	16.2019	16.5305	16.2857	16.4581	16.3073	16.3558	16.4418	16.2928	16.0961	16.2562	16.4921	16.4092	16.4925	-0.667549	NotIncluded	NotIncluded	NotIncluded	NotIncluded	Out	Out	40.61
P35568	IRS1	Insulin receptor substrate 1	(S3)	_[Acetyl (Protein N-term)]AS[Phospho (STY)]PPESDGFSDVR_	_[Acetyl (Protein N-term)]AS[Phospho (STY)]PPESDGFSDVR_.2	IRS1_(S3)	_____MASPPESDGF	No	No	15.7997	16.0409	16.0887	16.0391	16.1226	16.1467	16.0633	16.2538	16.2328	16.2143	15.7343	15.8658	15.9463	15.8052	15.8104	15.7258	15.7853	15.8724	15.8902	15.7153	15.8602	16.0717	15.4735	15.4123	15.3606	15.5721	15.5421	15.6229	15.8786	15.974	15.8962	-0.454315	NotIncluded	NotIncluded	NotIncluded	NotIncluded	Out	Out	31.25
Q13601	KRR1	KRR1 small subunit processome component homolog	(S3)	_[Acetyl (Protein N-term)]AS[Phospho (STY)]PSLERPEK_	_[Acetyl (Protein N-term)]AS[Phospho (STY)]PSLERPEK_.2	KRR1_(S3)	_____MASPSLERPE	No	No	19.043	19.5075	19.4374	19.5578	19.3101	19.2814	19.3337	19.2804	19.2682	19.3477	19.2932	19.3197	19.3112	18.7961	19.0482	19.1902	19.2547	19.3074	19.1072	19.2594	19.2693	19.3898	19.2455	19.0493	19.2045	19.2089	19.0911	19.1738	19.1626	19.2099	19.2016	-0.205941	NotIncluded	NotIncluded	NotIncluded	NotIncluded	Out	Out	35.55
P16949	STMN1	Stathmin	(S3)	_[Acetyl (Protein N-term)]AS[Phospho (STY)]SDIQVK_	_[Acetyl (Protein N-term)]AS[Phospho (STY)]SDIQVK_.2	STMN1_(S3)	_____MASSDIQVKE	No	No	13.3131	12.686	13.3447	13.0727	13.0154	12.8407	13.1701	13.6151	13.6201	13.0015	13.3955	13.2632	13.1923	13.1011	13.1734	13.1592	13.5593	12.9308	12.9738	13.445	13.0841	12.6387	13.2979	12.6373	13.2557	13.6772	13.0951	13.3278	13.0404	12.9367	12.9806	-0.0131705	NotIncluded	NotIncluded	NotIncluded	NotIncluded	Out	Out	63.3
Q9HA47	UCK1	Uridine-cytidine kinase 1	(C9,S11)	_[Acetyl (Protein N-term)]ASAGGEDC[Carbamidomethyl (C)]ES[Phospho (STY)]PAPEADRPHQR_	_[Acetyl (Protein N-term)]ASAGGEDC[Carbamidomethyl (C)]ES[Phospho (STY)]PAPEADRPHQR_.3	UCK1_(C9,S11)	AGGEDCESPAPEADR	No	No	12.8547	12.837	13.3021	12.6326	13.0038	12.645	13.1589	12.6577	13.1545	12.4842	13.1384	12.4368	12.4461	12.7219	12.4131	12.4731	13.3449	12.5812	13.4961	12.2657	13.0377	12.2569	12.6181	12.4997	12.9327	12.6988	13.0358	12.6752	13.1651	12.8131	12.9553	-0.0593092	NotIncluded	NotIncluded	NotIncluded	NotIncluded	Out	Out	5.94
P51610	HCFC1	Host cell factor 1	(S6)	_[Acetyl (Protein N-term)]ASAVS[Phospho (STY)]PANLPAVLLQPR_	_[Acetyl (Protein N-term)]ASAVS[Phospho (STY)]PANLPAVLLQPR_.3	HCFC1_(S6)	__MASAVSPANLPAV	No	No	15.4628	15.0749	16.3542	17.2913	15.8297	15.6825	16.4918	13.9908	18.0966	15.8066	16.6522	14.8658	14.4815	16.9684	16.2038	16.9142	17.855	16.635	16.5931	16.6612	15.2636	17.8491	14.762	16.2983	17.4569	14.5016	16.1293	16.0716	18.0675	16.4702	17.9131	0.0362687	NotIncluded	NotIncluded	NotIncluded	NotIncluded	Out	Out	24.64
Q6P2E9	EDC4	Enhancer of mRNA-decapping protein 4	(C4,S6)	_[Acetyl (Protein N-term)]ASC[Carbamidomethyl (C)]AS[Phospho (STY)]IDIEDATQHLR_	_[Acetyl (Protein N-term)]ASC[Carbamidomethyl (C)]AS[Phospho (STY)]IDIEDATQHLR_.2	EDC4_(C4,S6)	__MASCASIDIEDAT	No	No	15.753	15.8884	15.7873	16.0596	16.267	15.857	15.9453	15.7173	15.9567	16.0701	16.3544	16.0872	16.0573	15.7596	16.1576	16.1677	16.1448	16.0578	16.0199	16.2299	16.1452	16.1343	16.046	15.84	15.9889	16.4754	16.0477	16.068	16.504	16.0607	16.2016	0.489585	NotIncluded	NotIncluded	NotIncluded	NotIncluded	Out	Out	46.31
Q8N302	AGGF1	Angiogenic factor with G patch and FHA domains 1	(S7,S11,T16)	_[Acetyl (Protein N-term)]ASEAPS[Phospho (STY)]PPRS[Phospho (STY)]PPPPT[Phospho (STY)]SPEPELAQLR_	_[Acetyl (Protein N-term)]ASEAPS[Phospho (STY)]PPRS[Phospho (STY)]PPPPT[Phospho (STY)]SPEPELAQLR_.3	AGGF1_(S7,S11,T16)	_MASEAPSPPRZPPP;EAPZPPRSPPPPZSP;PRZPPPPTSPEPELA	No	No	17.9034	17.5295	17.5581	17.5019	17.4961	17.5301	17.4531	17.6458	17.4922	17.6161	17.4535	17.3969	17.6018	17.814	17.5067	17.6921	17.7066	17.6713	17.4378	17.7471	17.5937	17.7306	17.5872	17.5278	17.5722	17.7588	17.6858	17.6089	17.7256	17.6536	17.4653	0.215287	NotIncluded	NotIncluded	NotIncluded	NotIncluded	Out	Out	37.21
Q8N302	AGGF1	Angiogenic factor with G patch and FHA domains 1	(S7,S11,S17)	_[Acetyl (Protein N-term)]ASEAPS[Phospho (STY)]PPRS[Phospho (STY)]PPPPTS[Phospho (STY)]PEPELAQLR_	_[Acetyl (Protein N-term)]ASEAPS[Phospho (STY)]PPRS[Phospho (STY)]PPPPTS[Phospho (STY)]PEPELAQLR_.3	AGGF1_(S7,S11,S17)	_MASEAPSPPRZPPP;EAPZPPRSPPPPTZP;RZPPPPTSPEPELAQ	No	No	17.7397	17.3438	17.3794	17.3089	17.3307	17.349	17.2958	17.4731	17.3153	17.4548	17.2894	17.1975	17.4028	17.6003	17.3324	17.4828	17.5342	17.4923	17.2688	17.5174	17.3921	17.5359	17.3875	17.3309	17.3585	17.5584	17.4657	17.4007	17.5359	17.4564	17.272	0.144358	NotIncluded	NotIncluded	NotIncluded	NotIncluded	Out	Out	37.21
Q8N302	AGGF1	Angiogenic factor with G patch and FHA domains 1	(S11,T16,S17)	_[Acetyl (Protein N-term)]ASEAPSPPRS[Phospho (STY)]PPPPT[Phospho (STY)]S[Phospho (STY)]PEPELAQLR_	_[Acetyl (Protein N-term)]ASEAPSPPRS[Phospho (STY)]PPPPT[Phospho (STY)]S[Phospho (STY)]PEPELAQLR_.3	AGGF1_(S11,T16,S17)	EAPSPPRSPPPPZZP;PRZPPPPTZPEPELA;RZPPPPZSPEPELAQ	No	No	17.4412	17.0361	17.0871	17.0272	17.0264	17.0474	17.0132	17.1846	17.02	17.1444	16.9744	16.8894	17.0869	17.2897	17.0197	17.1993	17.2124	17.1902	16.9641	17.1843	17.0591	17.1869	17.0823	16.9972	17.0485	17.2308	17.1422	17.0998	17.2127	17.1258	16.9398	0.0442689	NotIncluded	NotIncluded	NotIncluded	NotIncluded	Out	Out	32.94
P50851	LRBA	Lipopolysaccharide-responsive and beige-like anchor protein	(S10)	_[Acetyl (Protein N-term)]ASEDNRVPS[Phospho (STY)]PPPTGDDGGGGGR_	_[Acetyl (Protein N-term)]ASEDNRVPS[Phospho (STY)]PPPTGDDGGGGGR_.3	LRBA_(S10)	SEDNRVPSPPPTGDD	No	Yes	20.1518	20.1978	20.2639	20.2671	20.1807	20.159	20.1754	20.4215	20.4813	20.2653	20.3746	20.0662	20.1667	20.0423	20.1355	19.9953	20.3414	20.0882	20.0363	20.078	20.0781	20.0541	20.3263	20.2425	20.1047	20.4668	20.3551	20.4519	20.5829	20.546	20.5714	0.215832	NotIncluded	NotIncluded	NotIncluded	NotIncluded	Out	Out	73.95
P50851	LRBA	Lipopolysaccharide-responsive and beige-like anchor protein	(T14)	_[Acetyl (Protein N-term)]ASEDNRVPSPPPT[Phospho (STY)]GDDGGGGGR_	_[Acetyl (Protein N-term)]ASEDNRVPSPPPT[Phospho (STY)]GDDGGGGGR_.3	LRBA_(T14)	RVPSPPPTGDDGGGG	No	No	15.0887	15.1807	15.0628	15.1064	15.0803	15.1622	15.1749	15.252	15.2447	15.0549	15.0918	15.0155	15.1245	15.0805	15.1846	15.0993	15.2605	15.0648	15.0819	15.0895	14.8031	15.0267	15.1262	15.1517	14.9917	15.3366	15.3391	15.2703	15.6074	15.472	15.4522	0.250664	NotIncluded	NotIncluded	NotIncluded	NotIncluded	Out	Out	15.05
Q5JSH3	WDR44	WD repeat-containing protein 44	(S5,S27)	_[Acetyl (Protein N-term)]ASES[Phospho (STY)]DTEEFYDAPEDVHLGGGYPVGS[Phospho (STY)]PGK_	_[Acetyl (Protein N-term)]ASES[Phospho (STY)]DTEEFYDAPEDVHLGGGYPVGS[Phospho (STY)]PGK_.3	WDR44_(S5,S27)	___MASESDTEEFYD;GGGYPVGSPGKVGLS	No	No	16.9791	17.5364	17.4989	17.4166	17.1528	17.4827	17.3663	17.5376	17.3628	17.4119	17.0395	16.9125	17.0141	17.2125	16.9928	16.9945	17.0207	17.1058	16.5022	17.1833	17.0582	17.1316	17.0699	16.9478	16.7372	17.0341	17.3914	17.2987	17.033	17.2274	17.1599	-0.310438	NotIncluded	NotIncluded	NotIncluded	NotIncluded	Out	Out	27.845
Q5JSH3	WDR44	WD repeat-containing protein 44	(S5)	_[Acetyl (Protein N-term)]ASES[Phospho (STY)]DTEEFYDAPEDVHLGGGYPVGSPGK_	_[Acetyl (Protein N-term)]ASES[Phospho (STY)]DTEEFYDAPEDVHLGGGYPVGSPGK_.3	WDR44_(S5)	___MASESDTEEFYD	No	No	20.631	20.3718	20.3438	20.2911	20.3438	20.3408	20.2883	20.3459	20.387	20.3443	20.6342	20.3112	20.4539	20.6365	20.6103	20.5839	20.6274	20.511	20.5526	20.4882	20.3537	20.3631	20.3343	20.2708	20.3759	20.6407	20.5419	20.3583	20.6719	20.621	20.547	0.350111	NotIncluded	NotIncluded	NotIncluded	NotIncluded	Out	Out	6.32
Q5JSH3	WDR44	WD repeat-containing protein 44	(T7)	_[Acetyl (Protein N-term)]ASESDT[Phospho (STY)]EEFYDAPEDVHLGGGYPVGSPGK_	_[Acetyl (Protein N-term)]ASESDT[Phospho (STY)]EEFYDAPEDVHLGGGYPVGSPGK_.2	WDR44_(T7)	_MASESDTEEFYDAP	No	No	19.2969	19.0764	18.9545	18.7883	19.0568	19.0145	18.986	19.1003	18.7996	18.9236	19.133	18.8862	18.8967	19.1429	19.1062	19.0546	19.211	19.0019	18.5346	18.9198	18.9466	18.4888	19.0789	18.9175	18.8166	18.9161	19.0309	19.0118	19.0701	19.1886	19.1448	-0.0609321	NotIncluded	NotIncluded	NotIncluded	NotIncluded	Out	Out	1.54
Q5JSH3	WDR44	WD repeat-containing protein 44	(Y11)	_[Acetyl (Protein N-term)]ASESDTEEFY[Phospho (STY)]DAPEDVHLGGGYPVGSPGK_	_[Acetyl (Protein N-term)]ASESDTEEFY[Phospho (STY)]DAPEDVHLGGGYPVGSPGK_.3	WDR44_(Y11)	ESDTEEFYDAPEDVH	No	No	19.7144	19.42	18.5066	19.3267	16.491	18.4665	18.6407	18.7244	19.4789	18.3736	19.002	19.3653	19.4861	19.701	19.6613	19.6659	19.6885	19.5769	18.8469	18.719	16.5782	18.4293	19.3801	18.3314	19.4384	19.6898	19.5976	19.4321	19.7207	18.7769	19.6128	0.0872892	NotIncluded	NotIncluded	NotIncluded	NotIncluded	Out	Out
Q5JSH3	WDR44	WD repeat-containing protein 44	(S27)	_[Acetyl (Protein N-term)]ASESDTEEFYDAPEDVHLGGGYPVGS[Phospho (STY)]PGK_	_[Acetyl (Protein N-term)]ASESDTEEFYDAPEDVHLGGGYPVGS[Phospho (STY)]PGK_.3	WDR44_(S27)	GGGYPVGSPGKVGLS	No	No	15.6751	17.5908	14.9213	15.5712	15.2694	15.5473	15.2598	15.4707	15.2638	15.4499	15.2924	15.4118	17.4768	15.4549	18.595	15.4192	16.0939	15.286	15.3171	15.0831	15.332	15.43	15.3333	17.5111	15.553	15.3117	15.365	15.5454	15.9906	16.0476	15.6643	-0.157231	NotIncluded	NotIncluded	NotIncluded	NotIncluded	Out	Out	49.37
Q9BXP2	SLC12A9	Solute carrier family 12 member 9	(S6)	_[Acetyl (Protein N-term)]ASESS[Phospho (STY)]PLLAYR_	_[Acetyl (Protein N-term)]ASESS[Phospho (STY)]PLLAYR_.2	SLC12A9_(S6)	__MASESSPLLAYRL	No	No	16.96	17.1132	16.9464	16.8904	16.9868	17.091	16.8826	17.1023	17.0021	17.1227	17.1467	17.0083	17.0467	16.7777	16.8718	16.8779	17.0024	16.8901	16.8198	17.0524	16.9907	17.1499	16.828	16.9174	16.8468	16.9891	16.9533	16.9074	17.1521	17.137	17.079	0.13041	NotIncluded	NotIncluded	NotIncluded	NotIncluded	Out	Out	8.97
O43264	ZW10	Centromere/kinetochore protein zw10 homolog	(S12)	_[Acetyl (Protein N-term)]ASFVTEVLAHS[Phospho (STY)]GR_	_[Acetyl (Protein N-term)]ASFVTEVLAHS[Phospho (STY)]GR_.2	ZW10_(S12)	VTEVLAHSGRLEKED	No	No	NAN	11.4445	11.0977	9.84746	11.4098	10.8108	11.3881	10.1988	11.5127	10.7669	10.7878	NAN	11.0887	10.9127	11.5459	11.2802	10.9483	11.2999	11.2393	NAN	NAN	11.0325	11.143	11.0831	11.3927	10.6132	10.3741	11.5391	12.5223	12.4602	12.4155	0.241666	NotIncluded	NotIncluded	NotIncluded	NotIncluded	Out	Out	46.99
P55072	VCP	Transitional endoplasmic reticulum ATPase	(S7)	_[Acetyl (Protein N-term)]ASGADS[Phospho (STY)]KGDDLSTAILK_	_[Acetyl (Protein N-term)]ASGADS[Phospho (STY)]KGDDLSTAILK_.3	VCP_(S7)	_MASGADSKGDDLST	No	No	12.4823	12.448	12.5164	12.3964	12.3375	12.7359	12.5657	12.9287	12.8984	12.5386	12.7039	12.5743	12.5593	12.4245	12.7393	12.5921	12.8679	12.6723	12.5824	12.6092	12.4567	12.3681	12.3815	12.6671	12.5547	12.5276	12.5618	12.7796	12.3738	12.2252	12.4561	-0.18988	NotIncluded	NotIncluded	NotIncluded	NotIncluded	Out	Out	47.09
Q9H4A4	RNPEP	Aminopeptidase B	(S7)	_[Acetyl (Protein N-term)]ASGEHS[Phospho (STY)]PGSGAAR_	_[Acetyl (Protein N-term)]ASGEHS[Phospho (STY)]PGSGAAR_.2	RNPEP_(S7)	_MASGEHSPGSGAAR	No	No	19.5229	19.2601	19.4589	19.1547	19.7506	19.4538	19.5311	19.4277	19.5626	19.754	19.7024	19.5299	19.6121	19.8441	19.274	19.4666	19.6443	19.353	19.4211	19.7264	19.7328	19.5641	19.9163	19.5803	19.4784	19.7598	19.7998	19.6242	19.386	19.6408	19.3511	0.382029	NotIncluded	NotIncluded	NotIncluded	NotIncluded	Out	Out	18.87
Q9H1K6	TLNRD1	Talin rod domain-containing protein 1	(S5)	_[Acetyl (Protein N-term)]ASGS[Phospho (STY)]AGKPTGEAASPAPASAIGGASSQPR_	_[Acetyl (Protein N-term)]ASGS[Phospho (STY)]AGKPTGEAASPAPASAIGGASSQPR_.3	TLNRD1_(S5)	___MASGSAGKPTGE	No	No	13.3402	13.7366	13.6095	13.34	13.9462	13.8996	13.7978	13.7212	14.0836	13.8384	13.6636	13.5566	13.8382	13.8108	13.7187	13.8105	13.779	13.7988	14.4902	13.704	13.444	14.2401	12.7344	13.6527	13.6456	13.6591	13.9623	13.7294	13.7795	13.9507	14.3778	0.165379	NotIncluded	NotIncluded	NotIncluded	NotIncluded	Out	Out	74.87
Q9H1K6	TLNRD1	Talin rod domain-containing protein 1	(S15)	_[Acetyl (Protein N-term)]ASGSAGKPTGEAAS[Phospho (STY)]PAPASAIGGASSQPR_	_[Acetyl (Protein N-term)]ASGSAGKPTGEAAS[Phospho (STY)]PAPASAIGGASSQPR_.3	TLNRD1_(S15)	KPTGEAASPAPASAI	No	No	13.5019	13.4106	13.625	13.4723	13.4814	13.5594	13.4821	13.8083	13.6882	13.7346	13.4932	13.5317	13.692	13.7893	13.6738	13.7562	13.5672	13.6602	13.8416	13.6494	13.61	13.5958	13.6566	13.623	13.6448	13.6194	13.816	13.5926	13.853	13.7841	13.8798	0.323552	NotIncluded	NotIncluded	NotIncluded	NotIncluded	Out	Out	19.64
Q9Y281	CFL2	Cofilin-2	(T6)	_[Acetyl (Protein N-term)]ASGVT[Phospho (STY)]VNDEVIK_	_[Acetyl (Protein N-term)]ASGVT[Phospho (STY)]VNDEVIK_.1	CFL2_(T6)	__MASGVTVNDEVIK	No	No	17.9943	17.9983	17.7234	17.9743	18.1454	18.0478	17.8118	17.9069	17.5519	17.7669	18.0241	17.9345	17.4564	17.8431	17.7407	17.8444	18.0713	17.8745	17.562	17.6632	17.5537	17.4697	17.7604	17.8686	17.9054	17.6168	17.4665	17.4589	18.6501	18.5843	18.4013	-0.089019	NotIncluded	NotIncluded	NotIncluded	NotIncluded	Out	Out	16.16
Q8TDB6	DTX3L	E3 ubiquitin-protein ligase DTX3L	(S9)	_[Acetyl (Protein N-term)]ASHLRPPS[Phospho (STY)]PLLVR_	_[Acetyl (Protein N-term)]ASHLRPPS[Phospho (STY)]PLLVR_.3	DTX3L_(S9)	ASHLRPPSPLLVRVY	No	Yes	18.5272	18.7501	19.1045	19.3937	20.2249	19.8064	19.6878	19.5032	20.1644	19.7084	20.0229	19.5733	19.7084	18.8019	19.4157	18.9915	19.3905	18.5269	19.3805	18.9952	19.2252	19.8091	19.2944	19.6212	19.056	19.6435	19.2395	19.592	19.6962	19.1439	19.7631	-0.0199094	NotIncluded	NotIncluded	NotIncluded	NotIncluded	Out	Out	78.3
O60762	DPM1	Dolichol-phosphate mannosyltransferase subunit 1	(S9)	_[Acetyl (Protein N-term)]ASLEVSRS[Phospho (STY)]PR_	_[Acetyl (Protein N-term)]ASLEVSRS[Phospho (STY)]PR_.2	DPM1_(S9)	ASLEVSRSPRRSRRE	No	No	13.5776	15.5757	12.958	NAN	14.4868	15.0246	15.5858	13.7316	13.3783	13.2408	15.4035	13.3863	14.8909	NAN	14.4432	14.4722	14.3078	13.403	NAN	14.3342	13.5892	11.9886	11.7765	11.5605	13.3789	14.9519	13.452	13.163	14.3085	14.6346	14.2259	-0.138655	NotIncluded	NotIncluded	NotIncluded	NotIncluded	Out	Out	55.23
Q9H0C5	BTBD1	BTB/POZ domain-containing protein 1	(S30)	_[Acetyl (Protein N-term)]ASLGPAAAGEQASGAEAEPGPAGPPPPPS[Phospho (STY)]PSSLGPLLPLQR_	_[Acetyl (Protein N-term)]ASLGPAAAGEQASGAEAEPGPAGPPPPPS[Phospho (STY)]PSSLGPLLPLQR_.5	BTBD1_(S30)	AGPPPPPSPSSLGPL	No	No	13.0731	11.8614	12.1448	13.8612	12.4878	13.8762	12.7481	13.4808	11.8575	12.7833	13.4814	11.5765	10.753	13.9084	12.8921	12.2203	13.7395	13.8173	11.3179	13.3829	14.0019	13.5366	10.5558	12.5109	14.0682	13.6707	13.2507	13.2426	14.5463	14.5244	15.2723	0.264085	NotIncluded	NotIncluded	NotIncluded	NotIncluded	Out	Out	28.15
P78371	CCT2	T-complex protein 1 subunit beta	(S5)	_[Acetyl (Protein N-term)]ASLS[Phospho (STY)]LAPVNIFK_	_[Acetyl (Protein N-term)]ASLS[Phospho (STY)]LAPVNIFK_.2	CCT2_(S5)	___MASLSLAPVNIF	No	No	16.2205	16.0285	16.1164	15.973	16.5401	13.9382	15.5993	14.3943	15.7701	15.919	15.9858	14.8455	13.864	13.3454	16.5059	16.5964	15.8892	14.5797	16.6164	15.9275	15.6876	16.2103	16.3108	14.6236	16.4735	16.3783	16.1061	16.4681	15.4258	16.1389	14.4621	0.0708785	NotIncluded	NotIncluded	NotIncluded	NotIncluded	Out	Out	58.91
Q99594	TEAD3	Transcriptional enhancer factor TEF-5	(S5)	_[Acetyl (Protein N-term)]ASNS[Phospho (STY)]WNASSSPGEAR_	_[Acetyl (Protein N-term)]ASNS[Phospho (STY)]WNASSSPGEAR_.2	TEAD3_(S5)	___MASNSWNASSSP	No	No	14.816	14.1822	14.2989	14.8127	14.3622	14.0554	14.423	14.3556	14.4808	14.3865	14.3474	14.1491	13.8245	14.0881	14.3988	14.284	14.7055	14.1014	14.723	14.3066	14.2152	15.1235	14.3595	14.6754	13.9714	14.3949	14.337	14.1732	14.5707	14.2606	14.3009	-0.0049045	NotIncluded	NotIncluded	NotIncluded	NotIncluded	Out	Out
Q99594	TEAD3	Transcriptional enhancer factor TEF-5	(S10)	_[Acetyl (Protein N-term)]ASNSWNASS[Phospho (STY)]SPGEAR_	_[Acetyl (Protein N-term)]ASNSWNASS[Phospho (STY)]SPGEAR_.2	TEAD3_(S10)	SNSWNASSSPGEARE	No	No	13.8485	13.6748	13.7012	13.5436	13.5765	13.6814	13.7564	13.7971	13.6948	13.6214	13.8379	13.8656	13.9596	14.0764	14.195	13.9607	14.1846	14.1692	14.2118	13.8132	13.8161	13.9708	13.5738	13.6761	13.6077	13.7821	13.3995	13.7964	13.8202	14.001	13.7892	0.221309	NotIncluded	NotIncluded	NotIncluded	NotIncluded	Out	Out	53
Q99594	TEAD3	Transcriptional enhancer factor TEF-5	(S11)	_[Acetyl (Protein N-term)]ASNSWNASSS[Phospho (STY)]PGEAR_	_[Acetyl (Protein N-term)]ASNSWNASSS[Phospho (STY)]PGEAR_.2	TEAD3_(S11)	NSWNASSSPGEARED	No	No	13.8449	13.6841	13.6885	13.5355	13.6291	13.6933	13.7386	13.7613	13.7008	13.5974	13.8481	13.8171	13.9858	14.0608	14.1988	13.9585	14.1735	14.1897	14.2072	13.8119	13.8186	13.983	13.5581	13.6385	13.6078	13.7982	13.4191	13.7926	13.813	14.0182	13.7758	0.236433	NotIncluded	NotIncluded	NotIncluded	NotIncluded	Out	Out	26.25
Q13601	KRR1	KRR1 small subunit processome component homolog	(S5)	_[Acetyl (Protein N-term)]ASPS[Phospho (STY)]LERPEK_	_[Acetyl (Protein N-term)]ASPS[Phospho (STY)]LERPEK_.1	KRR1_(S5)	___MASPSLERPEKG	No	No	12.6017	13.7274	12.9051	13.5984	13.1146	13.4731	12.5894	12.4556	11.8338	12.836	13.1358	13.5955	12.6546	12.2952	12.2971	12.8367	12.9015	13.6245	13.4959	12.8985	13.1534	13.3272	12.9137	13.2273	13.3171	12.9254	12.4633	13.06	12.4374	13.4726	13.7591	0.260118	NotIncluded	NotIncluded	NotIncluded	NotIncluded	Out	Out	73.34
Q9Y530	OARD1	ADP-ribose glycohydrolase OARD1	(S4)	_[Acetyl (Protein N-term)]ASS[Phospho (STY)]LNEDPEGSR_	_[Acetyl (Protein N-term)]ASS[Phospho (STY)]LNEDPEGSR_.2	OARD1_(S4)	____MASSLNEDPEG	No	No	14.3954	14.2577	14.3583	14.1614	14.3648	14.2294	14.5161	14.5239	14.6818	14.4662	14.5649	14.4768	14.5476	14.4191	14.4104	14.4712	14.4442	14.3034	14.1445	14.7156	14.5621	14.3254	14.0434	13.8316	13.9839	14.369	14.1414	14.0856	14.8426	14.5261	14.4293	-0.0165924	NotIncluded	NotIncluded	NotIncluded	NotIncluded	Out	Out	57.37
Q01658	DR1	Protein Dr1	(S4)	_[Acetyl (Protein N-term)]ASS[Phospho (STY)]SGNDDDLTIPR_	_[Acetyl (Protein N-term)]ASS[Phospho (STY)]SGNDDDLTIPR_.2	DR1_(S4)	____MASSSGNDDDL	No	No	13.4082	13.8	13.4835	13.4835	13.6956	13.7172	13.5473	13.6152	13.4402	13.333	13.9088	13.4404	13.6366	13.7342	13.8041	13.7497	13.8099	13.6404	13.7441	13.7537	13.7069	13.9769	13.5233	13.4606	13.5262	13.7997	13.83	13.5764	13.9726	13.7966	13.8709	0.539798	NotIncluded	NotIncluded	NotIncluded	NotIncluded	Out	Out	64.82
Q9P1Q0	VPS54	Vacuolar protein sorting-associated protein 54	(S7)	_[Acetyl (Protein N-term)]ASSHSS[Phospho (STY)]SPVPQGSSSDVFFK_	_[Acetyl (Protein N-term)]ASSHSS[Phospho (STY)]SPVPQGSSSDVFFK_.3	VPS54_(S7)	_MASSHSSSPVPQGS	No	No	16.1721	15.9045	15.9357	16.0849	15.9401	15.8411	15.8123	16.3329	16.4723	15.9713	16.2685	16.013	16.021	15.8413	15.9496	15.8257	16.2967	15.7968	15.8221	15.9324	15.914	15.7109	15.9999	16.012	15.7842	16.4083	16.1705	16.2068	16.7777	17.0259	17.2354	0.321768	NotIncluded	NotIncluded	NotIncluded	mC2	Out	Out	64.37
Q9P1Q0	VPS54	Vacuolar protein sorting-associated protein 54	(S8)	_[Acetyl (Protein N-term)]ASSHSSS[Phospho (STY)]PVPQGSSSDVFFK_	_[Acetyl (Protein N-term)]ASSHSSS[Phospho (STY)]PVPQGSSSDVFFK_.3	VPS54_(S8)	MASSHSSSPVPQGSS	No	No	16.1734	15.9045	15.9357	16.0849	15.9401	15.8411	15.8123	16.3329	16.4723	15.9713	16.2685	16.013	16.021	15.8449	15.9496	15.8257	16.2967	15.7968	15.8221	15.9324	15.914	15.7109	15.9999	16.012	15.7842	16.4083	16.1705	16.2068	16.7777	17.0259	17.2354	0.321601	NotIncluded	NotIncluded	NotIncluded	mC2	Out	Out	56.36
Q9P0P0	RNF181	E3 ubiquitin-protein ligase RNF181	(C10,S13)	_[Acetyl (Protein N-term)]ASYFDEHDC[Carbamidomethyl (C)]EPS[Phospho (STY)]DPEQETR_	_[Acetyl (Protein N-term)]ASYFDEHDC[Carbamidomethyl (C)]EPS[Phospho (STY)]DPEQETR_.3	RNF181_(C10,S13)	DEHDCEPSDPEQETR	No	No	16.119	16.3529	16.3764	16.3384	16.1882	16.2306	16.1661	16.1885	16.2299	16.1568	16.0624	15.972	16.1214	16.3296	16.1476	16.1658	16.1362	16.2011	15.9777	16.3122	16.2358	16.2118	16.1969	16.1077	16.2281	16.2789	16.0738	16.1274	16.4189	16.2569	16.3187	-0.135226	NotIncluded	NotIncluded	NotIncluded	NotIncluded	Out	Out
Q15020	SART3	Squamous cell carcinoma antigen recognized by T-cells 3	(T3,T7,S8)	_[Acetyl (Protein N-term)]AT[Phospho (STY)]AAET[Phospho (STY)]S[Phospho (STY)]ASEPEAESK_	_[Acetyl (Protein N-term)]AT[Phospho (STY)]AAET[Phospho (STY)]S[Phospho (STY)]ASEPEAESK_.2	SART3_(T3,T7,S8)	_____MATAAEZZAS;_MAZAAETZASEPEA;MAZAAEZSASEPEAE	No	No	15.6954	16.0644	16.0393	16.1725	15.9908	16.154	16.4546	15.9992	15.9723	15.7884	16.1755	NAN	15.5757	15.3595	16.0175	15.2165	16.2844	15.7288	16.3641	14.5732	14.4826	13.6538	14.4096	15.4797	15.0796	15.4404	15.2125	15.5629	16.0051	15.97	16.1378	-0.439526	NotIncluded	NotIncluded	NotIncluded	NotIncluded	Out	Out	25.455
Q15020	SART3	Squamous cell carcinoma antigen recognized by T-cells 3	(T3,T7,S10)	_[Acetyl (Protein N-term)]AT[Phospho (STY)]AAET[Phospho (STY)]SAS[Phospho (STY)]EPEAESK_	_[Acetyl (Protein N-term)]AT[Phospho (STY)]AAET[Phospho (STY)]SAS[Phospho (STY)]EPEAESK_.2	SART3_(T3,T7,S10)	_____MATAAEZSAZ;_MAZAAETSAZEPEA;ZAAEZSASEPEAESK	No	No	16.2587	16.0801	15.4763	16.1294	15.6365	15.6681	15.5807	16.0823	14.9742	15.3603	15.0261	15.1049	14.9449	15.6588	15.3838	16.1633	15.3726	15.6977	14.9681	15.8419	15.5467	15.7217	15.1155	15.9028	15.5033	15.6882	14.8523	15.6407	15.6081	15.3833	15.48	-0.332331	NotIncluded	NotIncluded	NotIncluded	NotIncluded	Out	Out	19.865
Q15020	SART3	Squamous cell carcinoma antigen recognized by T-cells 3	(T3,S8,S10)	_[Acetyl (Protein N-term)]AT[Phospho (STY)]AAETS[Phospho (STY)]AS[Phospho (STY)]EPEAESK_	_[Acetyl (Protein N-term)]AT[Phospho (STY)]AAETS[Phospho (STY)]AS[Phospho (STY)]EPEAESK_.2	SART3_(T3,S8,S10)	_____MATAAETZAZ;MAZAAETSAZEPEAE;ZAAETZASEPEAESK	No	No	13.7514	15.4181	14.9178	14.3885	14.8321	12.4549	12.8005	13.7817	14.68	14.6381	NAN	12.4106	15.0596	12.6591	12.8529	13.0973	12.0816	14.5842	NAN	13.7179	15.218	15.2245	14.4496	14.0083	12.1609	14.5819	NAN	13.8013	12.6349	14.0096	14.9335	0.132104	NotIncluded	NotIncluded	NotIncluded	NotIncluded	Out	Out	12.79
Q92621	NUP205	Nuclear pore complex protein Nup205	(T3)	_[Acetyl (Protein N-term)]AT[Phospho (STY)]PLAVNSAASLWGPYK_	_[Acetyl (Protein N-term)]AT[Phospho (STY)]PLAVNSAASLWGPYK_.2	NUP205_(T3)	_____MATPLAVNSA	No	No	12.1195	12.2463	12.0299	13.1061	12.1589	12.3956	12.0715	11.5903	11.8183	12.0482	12.209	11.8991	12.3385	11.2968	12.3025	11.6118	12.2926	12.517	12.1152	11.5681	11.8736	12.2649	12.0867	11.7456	11.4381	12.4698	11.8563	10.9031	12.3121	10.4152	11.7668	-0.260323	NotIncluded	NotIncluded	NotIncluded	NotIncluded	Out	Out	36.99
Q9NVD7	PARVA	Alpha-parvin	(T3,S8,S14)	_[Acetyl (Protein N-term)]AT[Phospho (STY)]SPQKS[Phospho (STY)]PSVPKS[Phospho (STY)]PTPK_	_[Acetyl (Protein N-term)]AT[Phospho (STY)]SPQKS[Phospho (STY)]PSVPKS[Phospho (STY)]PTPK_.3	PARVA_(T3,S8,S14)	_____MATSPQKZPS;MAZSPQKSPSVPKZP;KZPSVPKSPTPKSPP	No	No	19.3061	19.3952	19.563	19.6248	19.6352	19.4209	19.586	19.8015	19.8235	19.3921	19.3479	18.559	19.1188	18.8875	19.1313	18.7536	19.4593	19.151	18.8853	18.5645	18.4688	18.763	18.8894	18.9175	18.8207	18.9523	18.8173	19.2828	19.4343	19.312	19.4241	-0.533561	NotIncluded	NotIncluded	NotIncluded	NotIncluded	Out	Out	59
Q15020	SART3	Squamous cell carcinoma antigen recognized by T-cells 3	(T7,S8,S10)	_[Acetyl (Protein N-term)]ATAAET[Phospho (STY)]S[Phospho (STY)]AS[Phospho (STY)]EPEAESK_	_[Acetyl (Protein N-term)]ATAAET[Phospho (STY)]S[Phospho (STY)]AS[Phospho (STY)]EPEAESK_.2	SART3_(T7,S8,S10)	_MATAAETZAZEPEA;MATAAEZSAZEPEAE;TAAEZZASEPEAESK	No	No	15.744	16.485	16.446	16.4311	16.3917	16.5813	15.6268	15.6787	15.7266	15.215	15.7049	15.7469	15.8865	16.0376	16.1752	16.0816	15.7374	16.6173	15.7132	16.1419	15.758	16.1616	14.8236	15.575	15.2813	16.3778	15.4405	15.5107	15.9222	16.1913	16.0388	-0.111093	NotIncluded	NotIncluded	NotIncluded	NotIncluded	Out	Out	18.38
Q15020	SART3	Squamous cell carcinoma antigen recognized by T-cells 3	(S8,S10)	_[Acetyl (Protein N-term)]ATAAETS[Phospho (STY)]AS[Phospho (STY)]EPEAESK_	_[Acetyl (Protein N-term)]ATAAETS[Phospho (STY)]AS[Phospho (STY)]EPEAESK_.2	SART3_(S8,S10)	MATAAETSAZEPEAE;TAAETZASEPEAESK	No	No	18.0742	17.7045	17.8935	17.9632	17.7462	17.9335	17.7558	18.02	18.1449	17.8999	17.5497	17.5393	17.8546	17.8561	17.7994	18.0658	17.7555	17.9561	17.6888	17.95	17.6964	17.5937	17.6391	17.7972	17.7067	17.821	17.6621	17.8595	17.674	18.0531	17.9167	-0.351006	NotIncluded	NotIncluded	NotIncluded	NotIncluded	Out	Out	12.79
Q15020	SART3	Squamous cell carcinoma antigen recognized by T-cells 3	(S8)	_[Acetyl (Protein N-term)]ATAAETS[Phospho (STY)]ASEPEAESK_	_[Acetyl (Protein N-term)]ATAAETS[Phospho (STY)]ASEPEAESK_.2	SART3_(S8)	MATAAETSASEPEAE	No	No	17.5901	17.3186	17.3206	17.384	17.3087	17.2561	17.3545	17.4348	17.4704	17.3634	17.1553	17.114	17.3128	17.4356	17.4065	17.4301	17.2805	17.4511	17.4332	17.2705	17.1897	17.3867	17.2156	17.3252	17.1916	17.3946	17.1849	17.4551	17.2653	17.5485	17.4154	-0.148954	NotIncluded	NotIncluded	NotIncluded	NotIncluded	Out	Out	18.38
Q15020	SART3	Squamous cell carcinoma antigen recognized by T-cells 3	(S10)	_[Acetyl (Protein N-term)]ATAAETSAS[Phospho (STY)]EPEAESK_	_[Acetyl (Protein N-term)]ATAAETSAS[Phospho (STY)]EPEAESK_.2	SART3_(S10)	TAAETSASEPEAESK	No	No	18.7877	18.4756	18.3479	18.3099	18.6458	18.5164	18.6047	18.6456	18.5596	18.4962	18.6091	18.3875	18.6671	18.5681	18.6976	18.4959	18.5312	18.5348	18.7901	18.7029	18.5564	18.6197	18.5994	18.4407	18.6984	18.8029	18.6415	18.6854	18.8135	18.7492	18.608	0.400663	NotIncluded	NotIncluded	NotIncluded	NotIncluded	Out	Out	7.2
Q8WTW3	COG1	Conserved oligomeric Golgi complex subunit 1	(S7)	_[Acetyl (Protein N-term)]ATAATS[Phospho (STY)]PALK_	_[Acetyl (Protein N-term)]ATAATS[Phospho (STY)]PALK_.2	COG1_(S7)	_MATAATSPALKRLD	No	No	16.355	16.4421	16.3571	16.2204	16.2348	16.2298	16.2485	16.3182	16.2843	16.1651	16.0444	15.9776	16.1084	16.1258	16.0772	16.2332	15.9574	15.9873	16.3759	16.015	15.9117	16.4167	15.8364	15.9387	15.8557	16.0425	16.1761	16.0317	15.8671	15.8414	15.4305	-0.519773	NotIncluded	NotIncluded	NotIncluded	NotIncluded	Out	Out	66.02
O60293	ZFC3H1	Zinc finger C3H1 domain-containing protein	(S15)	_[Acetyl (Protein N-term)]ATADTPAPASSGLS[Phospho (STY)]PK_	_[Acetyl (Protein N-term)]ATADTPAPASSGLS[Phospho (STY)]PK_.2	ZFC3H1_(S15)	APASSGLSPKEEGEL	No	No	19.2049	19.3628	19.363	19.1957	18.8831	19.0108	18.9473	18.8263	18.9903	19.2497	19.1443	19.5151	19.2977	19.733	19.3683	19.6321	19.1608	19.6154	19.4543	19.7417	19.7351	19.4704	19.6017	19.712	19.632	19.6019	19.5716	19.4907	19.27	19.5148	19.1226	0.488743	NotIncluded	NotIncluded	NotIncluded	NotIncluded	Out	Out	19.25
Q9NVH1	DNAJC11	DnaJ homolog subfamily C member 11	(S6)	_[Acetyl (Protein N-term)]ATALS[Phospho (STY)]EEELDNEDYYSLLNVR_	_[Acetyl (Protein N-term)]ATALS[Phospho (STY)]EEELDNEDYYSLLNVR_.3	DNAJC11_(S6)	__MATALSEEELDNE	No	No	12.0936	12.5004	11.8901	12.1524	12.2036	11.9137	11.7045	12.428	11.2271	12.0548	12.3227	12.7207	12.8592	12.796	12.9822	12.5148	12.288	12.2113	11.8694	12.1218	12.4564	12.6438	12.0046	11.587	12.0484	11.5655	11.4529	12.3478	12.5912	12.9029	13.2928	0.223155	NotIncluded	NotIncluded	NotIncluded	NotIncluded	Out	Out	10.79
Q9NVH1	DNAJC11	DnaJ homolog subfamily C member 11	(Y15)	_[Acetyl (Protein N-term)]ATALSEEELDNEDY[Phospho (STY)]YSLLNVR_	_[Acetyl (Protein N-term)]ATALSEEELDNEDY[Phospho (STY)]YSLLNVR_.3	DNAJC11_(Y15)	EELDNEDYYSLLNVR	No	No	11.8672	13.0278	11.6631	11.9822	10.807	11.9312	11.6034	12.2963	11.2376	11.817	12.1459	12.5165	12.8501	12.6879	13.0488	12.5159	12.0546	12.2177	11.7733	12.1171	12.4323	12.6027	11.592	11.8833	11.947	11.4659	11.1974	12.7914	12.4065	12.9095	13.2558	0.238413	NotIncluded	NotIncluded	NotIncluded	NotIncluded	Out	Out
P20700	LMNB1	Lamin-B1	(T5)	_[Acetyl (Protein N-term)]ATAT[Phospho (STY)]PVPPR_	_[Acetyl (Protein N-term)]ATAT[Phospho (STY)]PVPPR_.2	LMNB1_(T5)	___MATATPVPPRMG	No	No	20.9064	21.1375	21.2583	21.1665	21.3771	21.1762	21.3422	21.3825	21.372	21.2737	20.5406	20.4915	20.7819	20.5471	20.5843	20.5674	20.3387	20.642	20.2965	20.5941	20.5064	20.6546	20.6152	20.6552	20.8226	20.543	20.6646	20.708	20.2784	20.4548	20.2832	-0.751429	NotIncluded	NotIncluded	NotIncluded	NotIncluded	Out	Out	38.38
Q96C19	EFHD2	EF-hand domain-containing protein D2	(S11)	_[Acetyl (Protein N-term)]ATDELATKLS[Phospho (STY)]R_	_[Acetyl (Protein N-term)]ATDELATKLS[Phospho (STY)]R_.2	EFHD2_(S11)	DELATKLSRRLQMEG	No	No	13.434	13.2742	13.0067	13.281	13.6313	13.6971	13.4386	13.095	12.8151	12.7814	13.0654	12.1879	12.7504	11.9225	12.7116	12.1345	12.9885	12.477	13.033	11.4853	12.1456	12.805	12.4379	12.2893	12.2609	12.4806	11.4212	12.6596	13.3878	13.2592	13.166	-0.409377	NotIncluded	NotIncluded	NotIncluded	NotIncluded	Out	Out	84.07
Q5SSJ5	HP1BP3	Heterochromatin protein 1-binding protein 3	(S6)	_[Acetyl (Protein N-term)]ATDTS[Phospho (STY)]QGELVHPK_	_[Acetyl (Protein N-term)]ATDTS[Phospho (STY)]QGELVHPK_.2	HP1BP3_(S6)	__MATDTSQGELVHP	No	No	14.5462	14.7784	14.7986	14.7875	14.9899	14.6501	15.0798	15.4197	15.4521	15.3221	14.8677	14.7471	14.5381	14.6085	14.8479	14.4291	15.2838	14.6414	14.3108	14.6337	14.7693	15.0894	14.3701	13.4715	14.6771	14.5473	14.3825	14.2516	14.5594	14.6468	14.7745	-0.298724	NotIncluded	NotIncluded	NotIncluded	NotIncluded	Out	Out	16.52
Q9C0J8	WDR33	pre-mRNA 3' end processing protein WDR33	(S7)	_[Acetyl (Protein N-term)]ATEIGS[Phospho (STY)]PPR_	_[Acetyl (Protein N-term)]ATEIGS[Phospho (STY)]PPR_.2	WDR33_(S7)	_MATEIGSPPRFFHM	No	No	21.8207	21.6823	21.7203	21.7137	21.8172	21.7245	21.762	21.886	21.8979	21.7668	21.5277	21.4719	21.5461	21.5946	21.6403	21.6684	21.5718	21.537	21.6704	21.5444	21.4193	21.6331	21.3921	21.519	21.5031	21.6337	21.5812	21.6044	21.5196	21.5607	21.3988	-0.685119	NotIncluded	NotIncluded	NotIncluded	NotIncluded	Out	Out	21.06
Q8NFU5	IPMK	Inositol polyphosphate multikinase	(S7)	_[Acetyl (Protein N-term)]ATEPPS[Phospho (STY)]PLR_	_[Acetyl (Protein N-term)]ATEPPS[Phospho (STY)]PLR_.2	IPMK_(S7)	_MATEPPSPLRVEAP	No	No	15.6572	15.7061	15.6907	15.5594	15.4536	15.4306	15.4921	15.6055	15.6397	15.7768	15.4377	15.9053	15.8135	16.1569	15.7989	16.1039	15.5777	15.799	15.6038	16.0296	15.937	15.7464	15.8821	15.9298	15.9229	15.9934	16.1342	15.7469	15.6573	16.0005	15.7312	0.414164	NotIncluded	NotIncluded	NotIncluded	mC3	Out	Out	20.05
Q15637	SF1	Splicing factor 1	(T8)	_[Acetyl (Protein N-term)]ATGANAT[Phospho (STY)]PLDFPSK_	_[Acetyl (Protein N-term)]ATGANAT[Phospho (STY)]PLDFPSK_.2	SF1_(T8)	MATGANATPLDFPSK	No	No	14.6	14.8246	14.89	14.9063	15.0592	14.7609	14.8549	15.0548	14.9999	15.0521	13.5338	14.3483	14.3791	14.473	14.2776	14.4051	14.1412	14.5484	14.1787	14.4258	14.4475	14.5277	14.3758	14.4563	14.565	14.4355	14.521	14.5556	14.2409	14.302	14.5331	-0.557262	NotIncluded	NotIncluded	NotIncluded	NotIncluded	Out	Out	12.48
Q5T4S7	UBR4	E3 ubiquitin-protein ligase UBR4	(S4)	_[Acetyl (Protein N-term)]ATS[Phospho (STY)]GGEEAAAAAPAPGTPATGADTTPGWEVAVR_	_[Acetyl (Protein N-term)]ATS[Phospho (STY)]GGEEAAAAAPAPGTPATGADTTPGWEVAVR_.3	UBR4_(S4)	____MATSGGEEAAA	No	No	16.4204	16.0064	16.1587	15.7374	15.8709	15.9917	15.8862	15.7064	16.0502	16.081	15.8099	15.9046	16.1043	16.4214	16.0224	16.3264	16.0362	16.344	16.2292	16.1859	16.0735	16.3205	15.9177	15.8997	16.2482	16.1977	16.3101	15.8793	15.8411	15.9419	15.5698	0.0588449	NotIncluded	NotIncluded	NotIncluded	NotIncluded	Out	Out
Q9NVD7	PARVA	Alpha-parvin	(S4,S8)	_[Acetyl (Protein N-term)]ATS[Phospho (STY)]PQKS[Phospho (STY)]PSVPK_	_[Acetyl (Protein N-term)]ATS[Phospho (STY)]PQKS[Phospho (STY)]PSVPK_.2	PARVA_(S4,S8)	____MATSPQKZPSV;MATZPQKSPSVPKSP	No	No	19.8076	20.0153	20.0262	19.9821	19.8718	19.9136	19.9292	19.9159	19.9665	19.9871	19.7868	19.9612	19.8377	20.0785	19.8894	20.0356	19.8119	20.0164	19.8752	20.0603	19.9146	19.7617	19.9067	19.8951	19.9599	19.88	19.8824	19.8835	19.6689	19.6837	19.401	-0.454659	NotIncluded	NotIncluded	NotIncluded	NotIncluded	Out	Out	55.625
Q9NVD7	PARVA	Alpha-parvin	(S4,S8,S14)	_[Acetyl (Protein N-term)]ATS[Phospho (STY)]PQKS[Phospho (STY)]PSVPKS[Phospho (STY)]PTPK_	_[Acetyl (Protein N-term)]ATS[Phospho (STY)]PQKS[Phospho (STY)]PSVPKS[Phospho (STY)]PTPK_.3	PARVA_(S4,S8,S14)	____MATSPQKZPSV;MATZPQKSPSVPKZP;KZPSVPKSPTPKSPP	No	No	19.4069	19.5032	19.6712	19.7292	19.7459	19.5299	19.6916	19.9089	19.9317	19.4997	19.4578	18.6625	19.2251	18.9973	19.2459	18.8551	19.5656	19.256	18.9893	18.6744	18.5758	18.8611	18.9993	19.0262	18.9322	19.0675	18.9317	19.3978	19.5438	19.4179	19.5358	-0.531045	NotIncluded	NotIncluded	NotIncluded	NotIncluded	Out	Out	52.25
Q9NVD7	PARVA	Alpha-parvin	(S4,S8,T16)	_[Acetyl (Protein N-term)]ATS[Phospho (STY)]PQKS[Phospho (STY)]PSVPKSPT[Phospho (STY)]PK_	_[Acetyl (Protein N-term)]ATS[Phospho (STY)]PQKS[Phospho (STY)]PSVPKSPT[Phospho (STY)]PK_.3	PARVA_(S4,S8,T16)	____MATSPQKZPSV;MATZPQKSPSVPKSP;PSVPKSPTPKSPPSR	No	No	19.3785	19.4758	19.6437	19.7051	19.7187	19.5036	19.6641	19.8858	19.9055	19.4688	19.4323	18.6328	19.1966	18.9742	19.2204	18.8251	19.541	19.2248	18.9653	18.6465	18.5486	18.8321	18.978	18.9987	18.9088	19.0323	18.9048	19.3707	19.5149	19.3922	19.5077	-0.531803	NotIncluded	NotIncluded	NotIncluded	NotIncluded	Out	Out	59
Q9NUP7	TRMT13	tRNA:m(4)X modification enzyme TRM13 homolog	(T6)	_[Acetyl (Protein N-term)]ATSAT[Phospho (STY)]SPHAPGFPAEGR_	_[Acetyl (Protein N-term)]ATSAT[Phospho (STY)]SPHAPGFPAEGR_.2	TRMT13_(T6)	__MATSATSPHAPGF	No	No	14.85	15.0573	15.1717	15.0731	15.1139	15.1394	14.957	14.9063	14.8266	14.9887	14.566	14.5763	14.9031	14.8733	14.7548	14.8301	14.603	14.8435	14.6163	14.5942	14.8182	14.6604	14.6931	14.6568	14.7348	14.8564	14.4869	14.6422	14.6979	14.741	14.7445	-0.688715	NotIncluded	NotIncluded	NotIncluded	NotIncluded	Out	Out	33.03
Q9NUP7	TRMT13	tRNA:m(4)X modification enzyme TRM13 homolog	(S7)	_[Acetyl (Protein N-term)]ATSATS[Phospho (STY)]PHAPGFPAEGR_	_[Acetyl (Protein N-term)]ATSATS[Phospho (STY)]PHAPGFPAEGR_.2	TRMT13_(S7)	_MATSATSPHAPGFP	No	No	15.0954	15.1709	15.31	15.1876	15.3639	15.3759	15.1507	15.2063	15.1306	15.1855	14.7956	14.7384	14.7659	14.9194	14.8517	14.82	14.8189	14.9631	14.8795	14.6693	14.8957	14.9533	14.7384	14.6947	14.8931	14.9074	14.7865	14.7376	14.7477	14.825	14.683	-0.70905	NotIncluded	NotIncluded	NotIncluded	NotIncluded	Out	Out	64.28
Q9NVD7	PARVA	Alpha-parvin	(S8,S10)	_[Acetyl (Protein N-term)]ATSPQKS[Phospho (STY)]PS[Phospho (STY)]VPKSPTPK_	_[Acetyl (Protein N-term)]ATSPQKS[Phospho (STY)]PS[Phospho (STY)]VPKSPTPK_.2	PARVA_(S8,S10)	MATSPQKSPZVPKSP;TSPQKZPSVPKSPTP	No	No	16.1307	14.8673	14.5532	15.209	15.9043	15.6375	15.2408	15.7012	15.2999	15.0484	15.63	13.1073	14.8346	13.2073	15.0481	13.7182	15.407	14.0329	15.0006	12.4707	12.1388	14.3927	13.5302	13.7112	13.0374	14.3927	13.46	14.9876	15.3523	15.4568	15.7423	-0.31781	NotIncluded	NotIncluded	NotIncluded	NotIncluded	Out	Out	73.07
Q9NVD7	PARVA	Alpha-parvin	(S8)	_[Acetyl (Protein N-term)]ATSPQKS[Phospho (STY)]PSVPK_	_[Acetyl (Protein N-term)]ATSPQKS[Phospho (STY)]PSVPK_.2	PARVA_(S8)	MATSPQKSPSVPKSP	No	No	19.2159	18.597	18.7459	18.8642	19.0696	19.0085	18.9574	19.0849	19.1158	18.6313	19.3802	18.2092	19.0265	18.094	18.8273	18.1433	19.1506	18.3753	18.6655	18.1884	18.0464	18.6659	18.4481	18.4235	18.2222	18.9409	18.2591	19.0317	19.3691	19.1311	19.2251	-0.11216	NotIncluded	NotIncluded	NotIncluded	NotIncluded	Out	Out	59
Q9NVD7	PARVA	Alpha-parvin	(S8,T16)	_[Acetyl (Protein N-term)]ATSPQKS[Phospho (STY)]PSVPKSPT[Phospho (STY)]PK_	_[Acetyl (Protein N-term)]ATSPQKS[Phospho (STY)]PSVPKSPT[Phospho (STY)]PK_.2	PARVA_(S8,T16)	MATSPQKSPSVPKSP;PSVPKSPTPKSPPSR	No	No	17.3172	16.0347	15.7067	16.1944	17.0543	16.7259	16.5389	16.86	16.4155	16.2124	16.8425	14.3218	15.8946	14.423	16.3169	14.6787	16.6703	15.1701	16.1323	13.5355	13.1759	15.5826	14.5155	14.7737	14.3714	15.5853	14.5053	16.1854	16.5118	16.6947	16.9638	-0.308216	NotIncluded	NotIncluded	NotIncluded	NotIncluded	Out	Out	66.055
P38919	EIF4A3	Eukaryotic initiation factor 4A-III	(M7,S10)	_[Acetyl (Protein N-term)]ATTATM[Oxidation (M)]ATS[Phospho (STY)]GSAR_	_[Acetyl (Protein N-term)]ATTATM[Oxidation (M)]ATS[Phospho (STY)]GSAR_.2	EIF4A3_(M7,S10)	TTATMATSGSARKRL	No	No	13.9698	14.0582	14.2595	14.543	16.3083	14.1994	14.0243	14.5285	14.6431	14.9955	14.845	14.0297	14.0434	14.4287	14.5677	14.3693	14.0574	14.2893	13.6139	14.1766	14.0792	13.8403	13.6135	14.0872	14.1099	14.9747	14.4493	13.8223	14.5338	14.165	15.1099	-0.197716	NotIncluded	NotIncluded	NotIncluded	NotIncluded	Out	Out	64.36
P38919	EIF4A3	Eukaryotic initiation factor 4A-III	(M7,S12)	_[Acetyl (Protein N-term)]ATTATM[Oxidation (M)]ATSGS[Phospho (STY)]AR_	_[Acetyl (Protein N-term)]ATTATM[Oxidation (M)]ATSGS[Phospho (STY)]AR_.2	EIF4A3_(M7,S12)	ATMATSGSARKRLLK	No	No	13.7944	14.2382	14.2285	14.6704	16.6085	14.2238	14.1471	14.5795	14.6793	14.9527	15.1674	13.1697	13.3037	14.1351	14.4919	13.9169	14.2029	14.0539	13.6429	13.1341	12.7135	13.5582	12.9149	13.2715	13.4029	14.8062	13.4856	13.2807	14.6088	14.1543	15.3254	-0.337163	NotIncluded	NotIncluded	NotIncluded	NotIncluded	Out	Out	76.8
P38919	EIF4A3	Eukaryotic initiation factor 4A-III	(S12)	_[Acetyl (Protein N-term)]ATTATMATSGS[Phospho (STY)]AR_	_[Acetyl (Protein N-term)]ATTATMATSGS[Phospho (STY)]AR_.2	EIF4A3_(S12)	ATMATSGSARKRLLK	No	No	19.3089	19.107	19.2771	19.0598	19.1915	19.3362	19.4531	19.5232	19.4976	19.2933	18.5642	18.2776	18.7638	18.4261	18.6508	18.2957	18.2047	18.5695	18.2629	18.3033	18.2774	18.6403	18.6099	18.4813	18.7824	18.5885	18.6451	18.8505	18.5583	18.5979	18.1001	-0.708752	NotIncluded	NotIncluded	NotIncluded	NotIncluded	Out	Out	76.8
P06730	EIF4E	Eukaryotic translation initiation factor 4E	(T11)	_[Acetyl (Protein N-term)]ATVEPETTPT[Phospho (STY)]PNPPTTEEEK_	_[Acetyl (Protein N-term)]ATVEPETTPT[Phospho (STY)]PNPPTTEEEK_.3	EIF4E_(T11)	VEPETTPTPNPPTTE	No	No	14.572	14.6557	14.4192	14.4581	14.0515	14.1666	14.1397	14.2261	14.1716	14.3555	14.2372	14.9149	14.387	15.1094	14.4089	14.9624	14.3803	14.73	14.0807	15.17	15.0262	14.2256	14.8706	14.9302	14.8486	14.9441	14.9455	14.5411	14.2667	14.3072	14.1212	0.24778	NotIncluded	NotIncluded	NotIncluded	NotIncluded	Out	Out	31.15
P46821	MAP1B	Microtubule-associated protein 1B	(T24)	_[Acetyl (Protein N-term)]ATVVVEATEPEPSGSIANPAAST[Phospho (STY)]SPSLSHR_	_[Acetyl (Protein N-term)]ATVVVEATEPEPSGSIANPAAST[Phospho (STY)]SPSLSHR_.3	MAP1B_(T24)	IANPAASTSPSLSHR	No	No	21.5774	21.5374	21.5688	21.3453	21.6718	21.4853	21.5747	21.4764	21.6557	21.473	21.3777	21.2864	21.3611	21.5578	21.5988	21.4894	21.4526	21.5867	21.5243	21.2997	21.2263	21.356	21.3515	21.2218	21.325	21.316	21.2908	21.2853	21.5094	21.483	21.5804	-0.47623	NotIncluded	NotIncluded	NotIncluded	NotIncluded	Out	Out
P46821	MAP1B	Microtubule-associated protein 1B	(S25)	_[Acetyl (Protein N-term)]ATVVVEATEPEPSGSIANPAASTS[Phospho (STY)]PSLSHR_	_[Acetyl (Protein N-term)]ATVVVEATEPEPSGSIANPAASTS[Phospho (STY)]PSLSHR_.3	MAP1B_(S25)	ANPAASTSPSLSHRF	No	No	21.6139	21.5948	21.6179	21.4029	21.7139	21.5379	21.614	21.5102	21.6879	21.5096	21.4164	21.3299	21.4123	21.5983	21.6404	21.5246	21.5011	21.6292	21.5441	21.3503	21.2844	21.3926	21.4027	21.2639	21.3721	21.3585	21.3303	21.3272	21.5665	21.5377	21.6366	-0.473016	NotIncluded	NotIncluded	NotIncluded	NotIncluded	Out	Out	37.01
Q9NVA2	SEPTIN11	Septin-11	(S9)	_[Acetyl (Protein N-term)]AVAVGRPS[Phospho (STY)]NEELR_	_[Acetyl (Protein N-term)]AVAVGRPS[Phospho (STY)]NEELR_.2	SEPTIN11_(S9)	AVAVGRPSNEELRNL	No	No	14.396	14.5708	14.5451	14.5376	14.6245	14.6619	14.5421	14.4193	14.4307	14.4864	14.2207	14.1621	14.0886	14.2004	14.2563	14.1847	13.9858	14.2703	13.9692	14.1414	13.9216	14.1843	13.9747	14.0956	14.1762	14.2982	14.0551	14.047	14.2046	14.1604	14.2153	-0.724892	NotIncluded	NotIncluded	NotIncluded	NotIncluded	Out	Out	73.44
Q2M389	WASHC4	WASH complex subunit 4	(S7)	_[Acetyl (Protein N-term)]AVETLS[Phospho (STY)]PDWEFDR_	_[Acetyl (Protein N-term)]AVETLS[Phospho (STY)]PDWEFDR_.2	WASHC4_(S7)	_MAVETLSPDWEFDR	No	No	16.7346	16.5931	16.613	16.5044	16.4446	16.4926	16.3685	16.7404	16.7806	16.8178	16.398	16.4383	16.5935	16.5276	16.3892	16.436	16.4474	16.467	16.5382	16.6747	16.6627	16.8174	16.8394	16.6754	16.8439	16.8858	16.9058	16.6619	16.6988	16.7649	16.822	0.344625	NotIncluded	NotIncluded	NotIncluded	NotIncluded	Out	Out	4.86
Q9NR56	MBNL1	Muscleblind-like protein 1	(T6)	_[Acetyl (Protein N-term)]AVSVT[Phospho (STY)]PIR_	_[Acetyl (Protein N-term)]AVSVT[Phospho (STY)]PIR_.2	MBNL1_(T6)	__MAVSVTPIRDTKW	No	No	14.0253	14.0724	14.1002	14.0444	14.3721	13.726	14.3053	14.2489	14.5924	14.4358	13.7614	13.789	13.5902	13.8869	13.8034	13.8366	13.4643	13.749	13.6692	13.6233	13.5952	13.9506	13.7023	13.8148	13.9625	13.9511	14.1729	14.0078	13.2484	13.3651	13.4937	-0.558338	NotIncluded	NotIncluded	NotIncluded	NotIncluded	Out	Out	12.55
Q9Y277	VDAC3	Voltage-dependent anion-selective channel protein 3	(C2,T4,C8)	_[Acetyl (Protein N-term)]C[Carbamidomethyl (C)]NT[Phospho (STY)]PTYC[Carbamidomethyl (C)]DLGK_	_[Acetyl (Protein N-term)]C[Carbamidomethyl (C)]NT[Phospho (STY)]PTYC[Carbamidomethyl (C)]DLGK_.2	VDAC3_(C2,T4,C8)	____MCNTPTYCDLG	No	No	15.7937	15.6353	15.5878	15.5634	15.5486	15.6259	15.4932	15.7384	15.4139	15.8282	15.635	15.6367	15.6021	15.6493	15.8488	15.7455	15.7234	15.721	15.6427	15.7765	15.7011	15.6656	15.6719	15.8434	15.6149	15.7537	15.8457	15.7286	15.9575	15.9543	15.9047	0.460683	NotIncluded	NotIncluded	NotIncluded	NotIncluded	Out	Out	42.49
P60709	ACTB	Actin, cytoplasmic 1	(S14,C17)	_[Acetyl (Protein N-term)]DDDIAALVVDNGS[Phospho (STY)]GMC[Carbamidomethyl (C)]K_	_[Acetyl (Protein N-term)]DDDIAALVVDNGS[Phospho (STY)]GMC[Carbamidomethyl (C)]K_.2	ACTB_(S14,C17)	ALVVDNGSGMCKAGF	No	No	12.7492	13.0003	13.0323	12.8176	12.579	12.921	12.5266	12.2912	12.9007	12.3607	12.0875	11.9544	11.7502	12.3479	12.257	12.4698	11.9896	12.6202	NAN	12.5769	12.6123	12.3464	12.2187	12.1542	12.6737	12.4644	12.587	12.3859	12.6523	12.9627	12.4834	-0.274619	NotIncluded	NotIncluded	NotIncluded	NotIncluded	Out	Out	38.3
Q6I9Y2	THOC7	THO complex subunit 7 homolog	(T5)	_[Acetyl (Protein N-term)]GAVT[Phospho (STY)]DDEVIR_	_[Acetyl (Protein N-term)]GAVT[Phospho (STY)]DDEVIR_.2	THOC7_(T5)	___MGAVTDDEVIRK	No	No	13.7536	13.8611	13.7868	13.6457	13.8426	13.6129	13.6476	13.6507	13.4006	13.7598	13.8308	13.5164	13.6315	13.8571	13.8793	13.807	13.8517	13.727	13.7516	13.5997	13.5237	13.5687	13.4877	13.5712	13.6291	13.7853	13.7874	13.7663	13.8414	13.7455	13.6344	-0.0466445	NotIncluded	NotIncluded	NotIncluded	NotIncluded	Out	Out	5.83
Q9BXP5	SRRT	Serrate RNA effector molecule homolog	(S4)	_[Acetyl (Protein N-term)]GDS[Phospho (STY)]DDEYDR_	_[Acetyl (Protein N-term)]GDS[Phospho (STY)]DDEYDR_.2	SRRT_(S4)	____MGDSDDEYDRR	No	No	20.553	19.9569	20.1317	19.8723	19.9401	19.8231	20.0701	20.2443	20.1942	20.1335	19.9631	20.333	20.3447	20.8104	20.1944	20.3314	20.1493	20.0517	20.0897	20.989	20.8244	19.9928	20.281	20.2897	20.3902	20.4773	20.7836	20.3062	20.133	19.9076	19.8834	0.258014	NotIncluded	NotIncluded	NotIncluded	NotIncluded	Out	Out	5.32
Q9NYA4	MTMR4	Myotubularin-related protein 4	(S8)	_[Acetyl (Protein N-term)]GEEGPPS[Phospho (STY)]LEYIQAK_	_[Acetyl (Protein N-term)]GEEGPPS[Phospho (STY)]LEYIQAK_.2	MTMR4_(S8)	MGEEGPPSLEYIQAK	No	No	13.6274	13.2985	13.1701	13.1541	13.5763	13.3926	13.7104	14.3394	14.3174	13.9899	14.1878	14.0254	14.1553	14.1148	14.08	13.7739	13.795	13.3623	13.5269	14.0826	13.5636	13.1529	14.1494	13.9285	14.1668	14.3299	14.2746	13.2555	13.7591	13.7452	13.4255	0.0302082	NotIncluded	NotIncluded	NotIncluded	NotIncluded	Out	Out	16.9
Q14872	MTF1	Metal regulatory transcription factor 1	(S5)	_[Acetyl (Protein N-term)]GEHS[Phospho (STY)]PDNNIIYFEAEEDELTPDDK_	_[Acetyl (Protein N-term)]GEHS[Phospho (STY)]PDNNIIYFEAEEDELTPDDK_.3	MTF1_(S5)	___MGEHSPDNNIIY	No	No	13.5343	13.3843	13.3023	13.2472	13.1443	13.2768	13.0848	13.0006	13.3844	13.1286	12.1509	12.6929	13.1637	13.3646	13.3852	13.0057	12.7821	12.898	NAN	12.9662	12.901	12.5342	13.2466	NAN	13.014	NAN	12.8733	12.7485	13.4251	13.0759	13.6835	-0.406109	NotIncluded	NotIncluded	NotIncluded	NotIncluded	Out	Out	12.99
P18850	ATF6	Cyclic AMP-dependent transcription factor ATF-6 alpha	(M11,S16)	_[Acetyl (Protein N-term)]GEPAGVAGTM[Oxidation (M)]ESPFS[Phospho (STY)]PGLFHR_	_[Acetyl (Protein N-term)]GEPAGVAGTM[Oxidation (M)]ESPFS[Phospho (STY)]PGLFHR_.3	ATF6_(M11,S16)	GTMESPFSPGLFHRL	No	No	12.1239	13.302	12.3811	13.1816	14.0657	13.7422	14.2457	14.5294	14.0156	14.139	14.0146	12.1865	13.5633	12.424	13.149	NAN	14.462	13.1487	12.9609	10.872	NAN	10.9671	12.0067	12.5316	NAN	13.794	11.1179	14.4519	14.1288	13.534	13.8835	-0.290543	NotIncluded	NotIncluded	NotIncluded	NotIncluded	Out	Out	10.08
P18850	ATF6	Cyclic AMP-dependent transcription factor ATF-6 alpha	(S16)	_[Acetyl (Protein N-term)]GEPAGVAGTMESPFS[Phospho (STY)]PGLFHR_	_[Acetyl (Protein N-term)]GEPAGVAGTMESPFS[Phospho (STY)]PGLFHR_.3	ATF6_(S16)	GTMESPFSPGLFHRL	No	No	11.5007	11.3324	11.3498	11.2238	11.1702	11.5764	11.5446	10.4837	NAN	10.7075	11.7542	11.3055	NAN	12.0542	12.2606	NAN	11.5168	11.6805	11.8887	11.4589	11.701	NAN	11.636	12.2608	11.2325	10.35	11.0903	11.8876	14.1665	13.9044	13.503	0.30901	NotIncluded	NotIncluded	NotIncluded	NotIncluded	Out	Out	10.08
Q9NS56	TOPORS	E3 ubiquitin-protein ligase Topors	(S9)	_[Acetyl (Protein N-term)]GSQPPLGS[Phospho (STY)]PLSR_	_[Acetyl (Protein N-term)]GSQPPLGS[Phospho (STY)]PLSR_.2	TOPORS_(S9)	GSQPPLGSPLSREEG	No	No	17.9433	18.0328	18.0693	18.0757	18.0665	17.9991	17.9663	18.0257	18.071	18.0098	18.021	17.9057	17.9381	17.9612	17.9095	17.9772	17.9767	17.8285	17.9189	17.9929	17.9532	17.9581	17.8355	17.8693	17.8597	18.1255	17.9745	17.9354	18.2245	18.1483	18.1119	-0.0323866	NotIncluded	NotIncluded	NotIncluded	NotIncluded	Out	Out	73.53
P53611	RABGGTB	Geranylgeranyl transferase type-2 subunit beta	(T3)	_[Acetyl (Protein N-term)]GT[Phospho (STY)]PQKDVIIK_	_[Acetyl (Protein N-term)]GT[Phospho (STY)]PQKDVIIK_.2	RABGGTB_(T3)	_____MGTPQKDVII	No	No	14.9662	14.7355	14.8027	14.8533	15.3034	14.9528	14.8492	15.0222	15.1664	15.0336	14.8937	13.7893	14.7456	NAN	15.0652	14.391	14.6623	13.7346	14.5759	NAN	NAN	13.9641	14.3646	NAN	13.7528	14.9235	NAN	14.8139	14.7753	14.5758	15.0399	-0.357877	NotIncluded	NotIncluded	NotIncluded	NotIncluded	Out	Out	59.85
Q9P1Y6	PHRF1	PHD and RING finger domain-containing protein 1	(M1,S5)	_[Acetyl (Protein N-term)]M[Oxidation (M)]DDDS[Phospho (STY)]LDELVAR_	_[Acetyl (Protein N-term)]M[Oxidation (M)]DDDS[Phospho (STY)]LDELVAR_.2	PHRF1_(M1,S5)	___MDDDSLDELVAR	No	No	13.1485	13.9795	13.8421	14.2156	15.426	13.7177	13.9314	13.4082	13.5168	14.1842	14.5792	13.1607	12.807	14.1559	14.2614	13.9365	14.5815	13.5546	13.5088	13.5968	13.0649	12.8087	13.0809	13.2444	12.8898	14.7837	13.5998	13.0357	14.5539	13.8429	14.9865	-0.0919415	NotIncluded	NotIncluded	NotIncluded	NotIncluded	Out	Out	3.52
O60716	CTNND1	Catenin delta-1	(M1,S4)	_[Acetyl (Protein N-term)]M[Oxidation (M)]DDS[Phospho (STY)]EVESTASILASVK_	_[Acetyl (Protein N-term)]M[Oxidation (M)]DDS[Phospho (STY)]EVESTASILASVK_.2	CTNND1_(M1,S4)	____MDDSEVESTAS	No	No	13.1124	13.7937	13.5104	13.9577	15.2203	13.6492	13.1079	13.5185	13.4152	14.2768	13.9425	13.3523	12.3565	13.5198	14.4308	13.7358	14.2818	13.861	13.6373	13.0661	13.1223	13.14	12.7031	12.9907	13.8705	13.7504	13.6528	13.2919	14.0918	13.9395	15.2948	-0.0548634	NotIncluded	NotIncluded	NotIncluded	NotIncluded	Out	Out	3.39
Q9BTU6	PI4K2A	Phosphatidylinositol 4-kinase type 2-alpha	(M1,S5,S9)	_[Acetyl (Protein N-term)]M[Oxidation (M)]DETS[Phospho (STY)]PLVS[Phospho (STY)]PER_	_[Acetyl (Protein N-term)]M[Oxidation (M)]DETS[Phospho (STY)]PLVS[Phospho (STY)]PER_.2	PI4K2A_(M1,S5,S9)	___MDETSPLVZPER;DETZPLVSPERAQPP	No	No	12.9018	12.9962	13.3066	13.5831	14.2201	13.5188	13.2587	13.5801	13.4927	13.6875	13.6897	13.2477	NAN	13.3672	13.3204	13.3384	13.8573	13.3839	12.7466	13.2099	12.7728	13.0528	13.1722	13.2231	13.1885	14.0026	12.9557	NAN	13.6714	13.2045	14.9507	0.0335303	NotIncluded	NotIncluded	NotIncluded	NotIncluded	Out	Out	17.455
Q9BTU6	PI4K2A	Phosphatidylinositol 4-kinase type 2-alpha	(M1,S5)	_[Acetyl (Protein N-term)]M[Oxidation (M)]DETS[Phospho (STY)]PLVSPER_	_[Acetyl (Protein N-term)]M[Oxidation (M)]DETS[Phospho (STY)]PLVSPER_.2	PI4K2A_(M1,S5)	___MDETSPLVSPER	No	No	12.6876	14.057	12.8853	13.7304	15.081	12.467	NAN	13.5717	12.9173	14.276	15.6389	13.3429	NAN	14.1641	14.8868	13.3814	14.2862	NAN	14.1058	13.0086	NAN	13.9741	NAN	12.772	NAN	15.097	13.3909	12.4852	13.9794	13.6617	14.6429	0.169428	NotIncluded	NotIncluded	NotIncluded	NotIncluded	Out	Out	4.42
Q14566	MCM6	DNA replication licensing factor MCM6	(M1,S13)	_[Acetyl (Protein N-term)]M[Oxidation (M)]DLAAAAEPGAGS[Phospho (STY)]QHLEVR_	_[Acetyl (Protein N-term)]M[Oxidation (M)]DLAAAAEPGAGS[Phospho (STY)]QHLEVR_.3	MCM6_(M1,S13)	AAEPGAGSQHLEVRD	No	No	15.8329	15.3653	15.345	15.8652	17.1264	15.1163	15.0672	15.2266	15.316	15.7785	16.915	15.6106	15.133	16.461	16.8931	16.3001	16.9391	16.0897	16.0059	15.4551	15.2999	15.6306	14.7712	14.7994	14.7933	16.0994	14.8693	14.8894	16.8037	16.1801	17.9231	0.120154	NotIncluded	NotIncluded	NotIncluded	NotIncluded	Out	Out	67.11
Q9H0C8	ILKAP	Integrin-linked kinase-associated serine/threonine phosphatase 2C	(M1,S13)	_[Acetyl (Protein N-term)]M[Oxidation (M)]DLFGDLPEPERS[Phospho (STY)]PR_	_[Acetyl (Protein N-term)]M[Oxidation (M)]DLFGDLPEPERS[Phospho (STY)]PR_.2	ILKAP_(M1,S13)	DLPEPERSPRPAAGK	No	No	13.3229	14.2238	13.9978	14.5631	15.6201	13.7498	13.3236	13.4078	13.2187	14.645	14.4625	13.4361	13.5981	14.6743	14.8522	14.5224	14.9373	14.5362	14.2733	13.8338	13.6153	14.3083	13.5986	13.1719	13.5352	14.3898	13.8435	13.7671	14.0746	14.3496	15.6426	0.148898	NotIncluded	NotIncluded	NotIncluded	NotIncluded	Out	Out	30.23
O00161	SNAP23	Synaptosomal-associated protein 23	(M1,S5)	_[Acetyl (Protein N-term)]M[Oxidation (M)]DNLS[Phospho (STY)]SEEIQQR_	_[Acetyl (Protein N-term)]M[Oxidation (M)]DNLS[Phospho (STY)]SEEIQQR_.2	SNAP23_(M1,S5)	___MDNLSSEEIQQR	No	No	12.1419	13.8866	13.6184	13.964	15.5004	13.6691	12.9777	13.6304	13.4401	14.3534	14.456	13.2731	12.5034	13.8768	14.513	13.9093	14.635	13.7473	13.6489	12.803	13.3406	13.28	12.8808	13.281	13.2387	14.7272	12.9383	12.8976	14.1629	13.7969	15.2467	-0.0292214	NotIncluded	fC4	afC6	NotIncluded	Out	Out	7.2
O00161	SNAP23	Synaptosomal-associated protein 23	(M1,S6)	_[Acetyl (Protein N-term)]M[Oxidation (M)]DNLSS[Phospho (STY)]EEIQQR_	_[Acetyl (Protein N-term)]M[Oxidation (M)]DNLSS[Phospho (STY)]EEIQQR_.2	SNAP23_(M1,S6)	__MDNLSSEEIQQRA	No	No	13.0195	14.0574	13.8504	14.2023	15.6389	13.9646	13.3213	13.8827	13.7475	14.5139	14.6683	13.5472	12.8137	14.0379	14.714	14.1534	14.7539	13.4963	13.8921	12.8721	13.1114	13.3893	12.6704	13.5819	13.0128	14.8334	13.17	13.3603	14.3987	14.0652	15.3774	-0.115581	NotIncluded	NotIncluded	NotIncluded	NotIncluded	Out	Out	17.36
Q9BUH6	PAXX	Protein PAXX	(M1,S5,C9)	_[Acetyl (Protein N-term)]M[Oxidation (M)]DPLS[Phospho (STY)]PPLC[Carbamidomethyl (C)]TLPPGPEPPR_	_[Acetyl (Protein N-term)]M[Oxidation (M)]DPLS[Phospho (STY)]PPLC[Carbamidomethyl (C)]TLPPGPEPPR_.3	PAXX_(M1,S5,C9)	___MDPLSPPLCTLP	No	No	13.9603	12.9289	13.2946	14.2584	15.5905	13.5106	13.2387	13.6325	14.628	14.9828	16.4059	14.5463	13.4292	14.948	15.0922	15.2912	15.8256	13.6275	14.9711	13.4387	13.5438	13.8334	12.9605	11.8455	13.7447	15.2825	13.7641	NAN	15.3792	13.7361	16.3571	0.13252	NotIncluded	NotIncluded	NotIncluded	NotIncluded	Out	Out	6.97
Q9BW19	KIFC1	Kinesin-like protein KIFC1	(M1,S6)	_[Acetyl (Protein N-term)]M[Oxidation (M)]DPQRS[Phospho (STY)]PLLEVK_	_[Acetyl (Protein N-term)]M[Oxidation (M)]DPQRS[Phospho (STY)]PLLEVK_.2	KIFC1_(M1,S6)	__MDPQRSPLLEVKG	No	No	11.6097	12.6829	12.5366	13.2507	14.811	12.5973	12.3737	12.8904	12.714	13.1222	13.0565	11.2884	11.8209	11.9326	12.1481	11.3453	12.7853	11.3799	12.0152	11.0921	NAN	10.909	10.9385	11.544	11.0163	13.074	NAN	11.1784	13.4199	11.9022	13.8227	-0.282949	NotIncluded	NotIncluded	NotIncluded	NotIncluded	Out	Out	30.74
O43399	TPD52L2	Tumor protein D54	(M1,S12)	_[Acetyl (Protein N-term)]M[Oxidation (M)]DSAGQDINLNS[Phospho (STY)]PNK_	_[Acetyl (Protein N-term)]M[Oxidation (M)]DSAGQDINLNS[Phospho (STY)]PNK_.2	TPD52L2_(M1,S12)	GQDINLNSPNKGLLS	No	No	16.9703	17.8424	17.7427	18.3627	19.4937	17.5576	17.3728	17.8061	17.6639	18.3586	18.0537	16.9224	16.5349	17.5988	17.7759	17.4347	17.9258	17.3739	16.9614	16.9628	16.6929	17.0217	16.8079	16.903	16.9222	17.8894	16.9394	16.8036	18.0635	17.5824	18.805	-0.300071	NotIncluded	NotIncluded	NotIncluded	NotIncluded	Out	Out	54.68
Q96C55	ZNF524	Zinc finger protein 524	(M1,S5)	_[Acetyl (Protein N-term)]M[Oxidation (M)]DTPS[Phospho (STY)]PDPLPSPLPGEEEKPLALSPPVPR_	_[Acetyl (Protein N-term)]M[Oxidation (M)]DTPS[Phospho (STY)]PDPLPSPLPGEEEKPLALSPPVPR_.3	ZNF524_(M1,S5)	___MDTPSPDPLPSP	No	No	NAN	13.1149	12.9389	13.749	15.3098	13.5855	13.3295	13.1345	13.0525	13.7002	14.8325	12.9993	12.8889	13.6716	14.2797	13.7247	14.9245	13.7148	14.0902	12.8808	12.9809	13.6774	12.469	12.7192	12.7709	14.1928	13.2411	12.7207	14.6252	13.5209	15.0183	0.0744222	NotIncluded	NotIncluded	NotIncluded	NotIncluded	Out	Out	8.86
Q96C55	ZNF524	Zinc finger protein 524	(M1,S11)	_[Acetyl (Protein N-term)]M[Oxidation (M)]DTPSPDPLPS[Phospho (STY)]PLPGEEEKPLALSPPVPR_	_[Acetyl (Protein N-term)]M[Oxidation (M)]DTPSPDPLPS[Phospho (STY)]PLPGEEEKPLALSPPVPR_.3	ZNF524_(M1,S11)	PSPDPLPSPLPGEEE	No	No	15.74	14.3664	14.6906	12.8573	14.6201	15.6776	15.6572	15.9149	14.8057	15.3844	15.6702	14.8317	15.921	13.2823	15.5395	15.2962	14.2959	15.9472	15.3578	15.7831	12.6911	14.9538	15.7464	15.1286	15.3522	15.7576	12.9725	12.3948	14.007	15.1339	15.3564	-0.13871	NotIncluded	NotIncluded	NotIncluded	NotIncluded	Out	Out	51.23
Q86VM9	ZC3H18	Zinc finger CCCH domain-containing protein 18	(M1,S6)	_[Acetyl (Protein N-term)]M[Oxidation (M)]DVAES[Phospho (STY)]PER_	_[Acetyl (Protein N-term)]M[Oxidation (M)]DVAES[Phospho (STY)]PER_.2	ZC3H18_(M1,S6)	__MDVAESPERDPHS	No	No	14.7695	12.638	12.3624	12.3483	13.4497	11.7018	11.7439	11.6349	NAN	15.4794	13.4242	15.0528	16.0197	15.7904	15.4173	15.7402	12.9642	14.0217	11.7223	15.7336	15.773	12.9203	13.4789	14.3389	14.5764	14.046	14.7639	13.5459	13.4233	12.9486	13.4244	0.14582	NotIncluded	NotIncluded	NotIncluded	NotIncluded	Out	Out	7.76
Q9NQC3	RTN4	Reticulon-4	(M1,S13)	_[Acetyl (Protein N-term)]M[Oxidation (M)]EDLDQSPLVSSS[Phospho (STY)]DSPPRPQPAFK_	_[Acetyl (Protein N-term)]M[Oxidation (M)]EDLDQSPLVSSS[Phospho (STY)]DSPPRPQPAFK_.3	RTN4_(M1,S13)	QSPLVSSSDSPPRPQ	No	No	21.8162	21.3908	21.4964	21.0969	20.9159	21.6826	21.461	22.3366	21.6483	21.2593	21.7613	21.1179	21.2501	20.7267	21.1334	21.1468	21.7749	20.9348	22.6597	21.1293	21.0941	22.8262	21.4248	21.0846	20.3458	21.232	21.2599	21.569	21.6659	21.9096	21.0871	0.148109	NotIncluded	NotIncluded	NotIncluded	NotIncluded	Out	Out	25.39
Q9NQC3	RTN4	Reticulon-4	(M1,S15)	_[Acetyl (Protein N-term)]M[Oxidation (M)]EDLDQSPLVSSSDS[Phospho (STY)]PPRPQPAFK_	_[Acetyl (Protein N-term)]M[Oxidation (M)]EDLDQSPLVSSSDS[Phospho (STY)]PPRPQPAFK_.3	RTN4_(M1,S15)	PLVSSSDSPPRPQPA	No	No	21.1758	21.7543	21.8403	22.2669	23.6727	21.7959	21.6489	21.9006	21.9583	22.2461	22.7834	21.0787	21.0401	21.6614	22.3593	21.776	22.7809	21.6676	21.9306	21.1011	20.8196	21.7753	20.7247	21.0231	20.9987	22.2089	21.204	21.0298	22.5467	22.0666	23.0764	-0.137187	NotIncluded	NotIncluded	NotIncluded	NotIncluded	Out	Out	40.43
Q8IZ21	PHACTR4	Phosphatase and actin regulator 4	(M1,T28)	_[Acetyl (Protein N-term)]M[Oxidation (M)]EDPFEEADQPTTEPGMVLDSVEAGDTT[Phospho (STY)]PPTK_	_[Acetyl (Protein N-term)]M[Oxidation (M)]EDPFEEADQPTTEPGMVLDSVEAGDTT[Phospho (STY)]PPTK_.3	PHACTR4_(M1,T28)	SVEAGDTTPPTKRKS	No	No	15.2308	15.4523	15.4001	15.9116	15.9132	15.4035	14.6257	15.1188	14.9019	15.3216	15.1728	14.6276	14.6555	14.8702	15.0892	15.2939	15.7547	15.1374	15.2088	15.3737	14.6587	14.715	15.2033	15.7444	14.7059	15.2102	14.9411	14.1806	15.6193	15.2265	16.2566	-0.162697	NotIncluded	NotIncluded	NotIncluded	NotIncluded	Out	Out	10.59
Q6NZI2	CAVIN1	Caveolae-associated protein 1	(M1,S40)	_[Acetyl (Protein N-term)]M[Oxidation (M)]EDPTLYIVERPLPGYPDAEAPEPSSAGAQAAEEPSGAGS[Phospho (STY)]EELIK_	_[Acetyl (Protein N-term)]M[Oxidation (M)]EDPTLYIVERPLPGYPDAEAPEPSSAGAQAAEEPSGAGS[Phospho (STY)]EELIK_.4	CAVIN1_(M1,S40)	EEPSGAGSEELIKSD	No	No	15.9976	15.5466	15.4989	16.1464	17.8933	15.9672	16.1173	16.9349	16.8832	16.2707	17.1625	13.551	15.7763	14.4177	16.0141	14.4921	17.2624	14.2979	15.7298	13.1434	13.2973	13.7552	14.1055	NAN	NAN	15.9275	12.8628	16.6331	17.2734	16.6201	18.0716	-0.310038	NotIncluded	NotIncluded	NotIncluded	NotIncluded	Out	Out	25.06
P06748	NPM1	Nucleophosmin	(M1,S4,M5,M7,C21)	_[Acetyl (Protein N-term)]M[Oxidation (M)]EDS[Phospho (STY)]M[Oxidation (M)]DM[Oxidation (M)]DMSPLRPQNYLFGC[Carbamidomethyl (C)]ELK_	_[Acetyl (Protein N-term)]M[Oxidation (M)]EDS[Phospho (STY)]M[Oxidation (M)]DM[Oxidation (M)]DMSPLRPQNYLFGC[Carbamidomethyl (C)]ELK_.3	NPM1_(M1,S4,M5,M7,C21)	____MEDSMDMDMSP	No	No	16.9066	16.8004	16.4913	16.9641	17.8326	16.3801	16.1018	16.9914	16.5178	16.3377	16.4752	14.888	14.3582	15.7826	16.6344	16.1294	17.2007	16.1059	16.8743	14.7627	16.1725	16.5638	15.5196	14.4454	15.799	16.6288	14.7416	15.6416	16.6571	16.5377	17.5768	-0.227103	NotIncluded	NotIncluded	NotIncluded	NotIncluded	Out	Out	13.97
P06748	NPM1	Nucleophosmin	(M1,S4,M5,M9,C21)	_[Acetyl (Protein N-term)]M[Oxidation (M)]EDS[Phospho (STY)]M[Oxidation (M)]DMDM[Oxidation (M)]SPLRPQNYLFGC[Carbamidomethyl (C)]ELK_	_[Acetyl (Protein N-term)]M[Oxidation (M)]EDS[Phospho (STY)]M[Oxidation (M)]DMDM[Oxidation (M)]SPLRPQNYLFGC[Carbamidomethyl (C)]ELK_.3	NPM1_(M1,S4,M5,M9,C21)	____MEDSMDMDMSP	No	No	17.7198	17.9681	18.1745	17.7306	18.6797	17.6109	17.6633	17.782	17.885	17.8428	16.8271	16.6395	17.6579	15.979	17.8574	16.809	17.4154	17.9594	17.2595	17.0431	16.4628	17.3818	17.0884	18.1039	17.8587	16.6204	16.33	17.3533	18.0507	17.5709	17.9962	-0.472902	NotIncluded	NotIncluded	NotIncluded	NotIncluded	Out	Out	13.97
P06748	NPM1	Nucleophosmin	(M1,S4,M5,C21)	_[Acetyl (Protein N-term)]M[Oxidation (M)]EDS[Phospho (STY)]M[Oxidation (M)]DMDMSPLRPQNYLFGC[Carbamidomethyl (C)]ELK_	_[Acetyl (Protein N-term)]M[Oxidation (M)]EDS[Phospho (STY)]M[Oxidation (M)]DMDMSPLRPQNYLFGC[Carbamidomethyl (C)]ELK_.3	NPM1_(M1,S4,M5,C21)	____MEDSMDMDMSP	No	No	18.0821	18.4361	20.0641	19.2682	19.1551	20.3138	19.904	18.9792	20.1046	18.5204	19.0214	17.5612	19.3344	17.9541	19.1594	18.5661	18.5725	18.8162	17.775	18.8002	17.692	19.1992	19.1623	19.564	18.8928	18.2258	16.9539	18.8728	18.8931	19.3268	18.909	-0.426602	NotIncluded	NotIncluded	NotIncluded	NotIncluded	Out	Out	13.97
P06748	NPM1	Nucleophosmin	(M1,S4,M7,M9,C21)	_[Acetyl (Protein N-term)]M[Oxidation (M)]EDS[Phospho (STY)]MDM[Oxidation (M)]DM[Oxidation (M)]SPLRPQNYLFGC[Carbamidomethyl (C)]ELK_	_[Acetyl (Protein N-term)]M[Oxidation (M)]EDS[Phospho (STY)]MDM[Oxidation (M)]DM[Oxidation (M)]SPLRPQNYLFGC[Carbamidomethyl (C)]ELK_.3	NPM1_(M1,S4,M7,M9,C21)	____MEDSMDMDMSP	No	No	17.0285	17.2216	17.4451	16.6464	17.0186	17.4263	17.4374	16.0007	17.5587	17.2432	16.1623	16.6912	17.303	16.0239	17.7968	16.6155	17.0405	17.0214	17.0862	17.3552	16.2428	17.0351	16.9276	17.5785	17.6917	16.5403	16.484	16.6332	16.0831	15.589	17.0195	-0.381201	NotIncluded	NotIncluded	NotIncluded	NotIncluded	Out	Out	13.97
P06748	NPM1	Nucleophosmin	(M1,S4,M7,C21)	_[Acetyl (Protein N-term)]M[Oxidation (M)]EDS[Phospho (STY)]MDM[Oxidation (M)]DMSPLRPQNYLFGC[Carbamidomethyl (C)]ELK_	_[Acetyl (Protein N-term)]M[Oxidation (M)]EDS[Phospho (STY)]MDM[Oxidation (M)]DMSPLRPQNYLFGC[Carbamidomethyl (C)]ELK_.3	NPM1_(M1,S4,M7,C21)	____MEDSMDMDMSP	No	No	19.5766	18.9111	19.1444	19.3305	19.2942	19.781	19.5599	19.0296	19.907	19.0366	18.7312	17.9132	18.2235	18.1694	19.8833	18.9302	18.5265	19.7808	18.2581	18.2468	17.2698	17.5227	18.9806	18.8215	18.0234	18.5584	17.1566	18.453	18.678	18.4358	18.851	-0.645367	NotIncluded	NotIncluded	NotIncluded	NotIncluded	Out	Out	13.97
P06748	NPM1	Nucleophosmin	(M1,S4,M9,C21)	_[Acetyl (Protein N-term)]M[Oxidation (M)]EDS[Phospho (STY)]MDMDM[Oxidation (M)]SPLRPQNYLFGC[Carbamidomethyl (C)]ELK_	_[Acetyl (Protein N-term)]M[Oxidation (M)]EDS[Phospho (STY)]MDMDM[Oxidation (M)]SPLRPQNYLFGC[Carbamidomethyl (C)]ELK_.3	NPM1_(M1,S4,M9,C21)	____MEDSMDMDMSP	No	No	17.473	18.5194	18.4839	17.9729	18.8679	18.6075	18.4578	17.5822	18.232	17.9558	18.3119	17.7147	17.897	17.6407	18.5876	18.1532	18.306	18.4682	17.774	16.9619	17.3826	18.3913	17.5513	17.2367	17.111	17.594	16.6172	18.013	18.1417	18.4041	18.7489	-0.237911	NotIncluded	NotIncluded	NotIncluded	NotIncluded	Out	Out	13.97
P06748	NPM1	Nucleophosmin	(M1,S4)	_[Acetyl (Protein N-term)]M[Oxidation (M)]EDS[Phospho (STY)]MDMDMSPLR_	_[Acetyl (Protein N-term)]M[Oxidation (M)]EDS[Phospho (STY)]MDMDMSPLR_.2	NPM1_(M1,S4)	____MEDSMDMDMSP	No	No	16.1286	14.7734	15.3471	14.3521	13.8995	13.5962	13.7209	15.0724	14.2011	15.3318	14.6886	14.4529	15.1791	15.8546	15.2264	15.1114	14.5228	13.7964	14.4135	15.2136	15.9302	14.4615	15.1807	14.7653	14.6962	13.7997	15.5315	16.4658	13.7638	15.212	14.5339	0.131827	NotIncluded	NotIncluded	NotIncluded	NotIncluded	Out	Out	13.97
P06748	NPM1	Nucleophosmin	(M1,S4,C21)	_[Acetyl (Protein N-term)]M[Oxidation (M)]EDS[Phospho (STY)]MDMDMSPLRPQNYLFGC[Carbamidomethyl (C)]ELK_	_[Acetyl (Protein N-term)]M[Oxidation (M)]EDS[Phospho (STY)]MDMDMSPLRPQNYLFGC[Carbamidomethyl (C)]ELK_.3	NPM1_(M1,S4,C21)	____MEDSMDMDMSP	No	No	20.2357	20.3344	20.3636	19.9533	19.9703	20.5025	20.1405	20.0799	20.6345	20.0621	19.3207	19.3633	19.6362	19.1986	20.6788	19.9779	19.6216	20.4821	18.9505	19.2607	19.0153	18.5033	19.5945	19.7543	19.4432	19.1702	18.7383	19.1236	19.6405	19.7817	20.2611	-0.671772	NotIncluded	NotIncluded	NotIncluded	NotIncluded	Out	Out	13.97
P06748	NPM1	Nucleophosmin	(M1,M5,M7,S10,C21)	_[Acetyl (Protein N-term)]M[Oxidation (M)]EDSM[Oxidation (M)]DM[Oxidation (M)]DMS[Phospho (STY)]PLRPQNYLFGC[Carbamidomethyl (C)]ELK_	_[Acetyl (Protein N-term)]M[Oxidation (M)]EDSM[Oxidation (M)]DM[Oxidation (M)]DMS[Phospho (STY)]PLRPQNYLFGC[Carbamidomethyl (C)]ELK_.3	NPM1_(M1,M5,M7,S10,C21)	DSMDMDMSPLRPQNY	No	No	17.1188	17.1738	17.4509	17.8708	18.6849	16.2332	18.286	17.4317	17.7826	17.5257	17.6381	17.5204	16.9895	16.5043	17.7336	16.9049	17.4325	16.5724	17.2945	16.8854	17.6062	17.2621	15.2063	17.8555	17.0846	16.9264	16.3021	16.8328	18.131	17.3497	17.5835	-0.34579	NotIncluded	NotIncluded	NotIncluded	NotIncluded	Out	Out	22.36
P06748	NPM1	Nucleophosmin	(M1,M5,M9,S10,C21)	_[Acetyl (Protein N-term)]M[Oxidation (M)]EDSM[Oxidation (M)]DMDM[Oxidation (M)]S[Phospho (STY)]PLRPQNYLFGC[Carbamidomethyl (C)]ELK_	_[Acetyl (Protein N-term)]M[Oxidation (M)]EDSM[Oxidation (M)]DMDM[Oxidation (M)]S[Phospho (STY)]PLRPQNYLFGC[Carbamidomethyl (C)]ELK_.3	NPM1_(M1,M5,M9,S10,C21)	DSMDMDMSPLRPQNY	No	No	15.6974	15.5022	15.7585	16.5787	16.9212	15.6562	16.4834	16.0879	15.7371	15.9758	16.1343	15.6334	16.4953	15.8396	16.5545	15.6262	16.0733	16.0215	16.5112	15.515	14.8721	15.5411	15.8459	15.9943	16.3532	15.5269	14.917	15.6361	16.0243	15.3516	16.9271	-0.330609	NotIncluded	NotIncluded	NotIncluded	NotIncluded	Out	Out	22.36
P06748	NPM1	Nucleophosmin	(M1,M5,S10,C21)	_[Acetyl (Protein N-term)]M[Oxidation (M)]EDSM[Oxidation (M)]DMDMS[Phospho (STY)]PLRPQNYLFGC[Carbamidomethyl (C)]ELK_	_[Acetyl (Protein N-term)]M[Oxidation (M)]EDSM[Oxidation (M)]DMDMS[Phospho (STY)]PLRPQNYLFGC[Carbamidomethyl (C)]ELK_.3	NPM1_(M1,M5,S10,C21)	DSMDMDMSPLRPQNY	No	No	17.1515	18.8738	18.5485	18.2851	18.899	18.8343	18.9078	18.3092	19.1343	18.2523	17.8072	17.7224	17.692	17.089	17.8449	17.7001	18.3854	18.2159	18.7807	16.9518	17.2752	17.1433	17.685	17.6565	17.5826	17.401	16.7971	18.1335	18.0847	18.3545	17.722	-0.513495	NotIncluded	NotIncluded	NotIncluded	NotIncluded	Out	Out	22.36
P06748	NPM1	Nucleophosmin	(M1,M7,M9,S10,C21)	_[Acetyl (Protein N-term)]M[Oxidation (M)]EDSMDM[Oxidation (M)]DM[Oxidation (M)]S[Phospho (STY)]PLRPQNYLFGC[Carbamidomethyl (C)]ELK_	_[Acetyl (Protein N-term)]M[Oxidation (M)]EDSMDM[Oxidation (M)]DM[Oxidation (M)]S[Phospho (STY)]PLRPQNYLFGC[Carbamidomethyl (C)]ELK_.3	NPM1_(M1,M7,M9,S10,C21)	DSMDMDMSPLRPQNY	No	No	16.3826	16.3543	15.8939	16.7237	17.0847	16.9074	17.1959	16.2188	16.2902	15.9463	16.3974	16.9058	16.1513	15.5549	17.5081	15.7738	16.4298	15.2549	16.9439	16.4052	16.2554	16.123	16.5264	17.3677	15.8443	16.0513	15.1748	17.0202	16.46	15.7618	16.7061	-0.205541	NotIncluded	NotIncluded	NotIncluded	NotIncluded	Out	Out	22.36
P06748	NPM1	Nucleophosmin	(M1,M7,S10,C21)	_[Acetyl (Protein N-term)]M[Oxidation (M)]EDSMDM[Oxidation (M)]DMS[Phospho (STY)]PLRPQNYLFGC[Carbamidomethyl (C)]ELK_	_[Acetyl (Protein N-term)]M[Oxidation (M)]EDSMDM[Oxidation (M)]DMS[Phospho (STY)]PLRPQNYLFGC[Carbamidomethyl (C)]ELK_.3	NPM1_(M1,M7,S10,C21)	DSMDMDMSPLRPQNY	No	No	18.2839	18.833	19.7625	19.0363	20.1402	19.9037	18.9394	19.0883	20.0007	19.3347	18.1766	17.7395	19.3186	18.4213	19.3495	18.8885	18.6479	18.4238	19.3807	17.8052	18.1677	18.8216	19.246	19.3755	18.6567	18.9038	17.3367	18.0202	19.2477	19.2266	18.9157	-0.526326	NotIncluded	NotIncluded	NotIncluded	NotIncluded	Out	Out	22.36
P06748	NPM1	Nucleophosmin	(M1,M9,S10,C21)	_[Acetyl (Protein N-term)]M[Oxidation (M)]EDSMDMDM[Oxidation (M)]S[Phospho (STY)]PLRPQNYLFGC[Carbamidomethyl (C)]ELK_	_[Acetyl (Protein N-term)]M[Oxidation (M)]EDSMDMDM[Oxidation (M)]S[Phospho (STY)]PLRPQNYLFGC[Carbamidomethyl (C)]ELK_.3	NPM1_(M1,M9,S10,C21)	DSMDMDMSPLRPQNY	No	No	17.6064	18.5587	17.5685	16.541	18.3518	19.2627	19.0203	17.8314	17.6052	19.0074	18.4404	17.2831	18.0097	17.3712	17.36	17.2877	16.3651	18.1889	18.4781	16.8627	16.9012	18.0551	17.3263	17.1274	16.5423	18.1513	16.4386	17.0399	18.1341	18.0668	18.5999	-0.172138	NotIncluded	NotIncluded	NotIncluded	NotIncluded	Out	Out	22.36
P06748	NPM1	Nucleophosmin	(M1,S10,C21)	_[Acetyl (Protein N-term)]M[Oxidation (M)]EDSMDMDMS[Phospho (STY)]PLRPQNYLFGC[Carbamidomethyl (C)]ELK_	_[Acetyl (Protein N-term)]M[Oxidation (M)]EDSMDMDMS[Phospho (STY)]PLRPQNYLFGC[Carbamidomethyl (C)]ELK_.3	NPM1_(M1,S10,C21)	DSMDMDMSPLRPQNY	No	No	18.9358	19.7869	19.5161	20.5078	19.9576	19.2868	20.5092	20.148	20.7334	20.1712	19.4479	19.4982	18.0372	19.0508	19.8391	20.1176	19.7681	20.6121	19.148	19.337	18.7451	18.63	18.8408	18.3177	19.5551	19.3496	18.8963	19.7091	19.7671	19.8847	19.5588	-0.401953	NotIncluded	NotIncluded	NotIncluded	NotIncluded	Out	Out	22.36
P04637	TP53	Cellular tumor antigen p53	(M1,S15)	_[Acetyl (Protein N-term)]M[Oxidation (M)]EEPQSDPSVEPPLS[Phospho (STY)]QETFSDLWK_	_[Acetyl (Protein N-term)]M[Oxidation (M)]EEPQSDPSVEPPLS[Phospho (STY)]QETFSDLWK_.3	TP53_(M1,S15)	PSVEPPLSQETFSDL	No	No	13.7813	14.0616	15.4842	14.1141	14.7109	13.1431	15.1891	14.6002	15.557	14.22	15.187	13.6164	13.5527	14.2353	15.6757	14.9312	14.4521	14.9161	15.5262	14.869	13.9324	15.6037	13.5049	13.479	13.3906	14.2919	14.5945	13.0185	14.4478	14.0845	15.1614	-0.0258372	NotIncluded	NotIncluded	NotIncluded	NotIncluded	Out	Out	17.82
P04637	TP53	Cellular tumor antigen p53	(M1,T18)	_[Acetyl (Protein N-term)]M[Oxidation (M)]EEPQSDPSVEPPLSQET[Phospho (STY)]FSDLWK_	_[Acetyl (Protein N-term)]M[Oxidation (M)]EEPQSDPSVEPPLSQET[Phospho (STY)]FSDLWK_.3	TP53_(M1,T18)	EPPLSQETFSDLWKL	No	No	13.6025	13.9265	NAN	13.658	14.3665	13.5051	13.3989	11.9664	NAN	14.5388	14.2844	13.3736	NAN	NAN	14.2294	13.8887	14.6533	13.9692	13.5792	13.3764	13.6757	13.2764	13.3772	13.0683	12.7465	NAN	NAN	12.7862	15.0386	14.2205	15.0795	0.131597	NotIncluded	NotIncluded	NotIncluded	NotIncluded	Out	Out	24.2
P04637	TP53	Cellular tumor antigen p53	(M1,S20)	_[Acetyl (Protein N-term)]M[Oxidation (M)]EEPQSDPSVEPPLSQETFS[Phospho (STY)]DLWK_	_[Acetyl (Protein N-term)]M[Oxidation (M)]EEPQSDPSVEPPLSQETFS[Phospho (STY)]DLWK_.3	TP53_(M1,S20)	PLSQETFSDLWKLLP	No	No	12.926	13.5888	13.1816	13.6243	14.407	13.7232	12.9878	13.4976	13.4681	13.7642	14.0331	13.1581	12.9544	13.8535	14.1895	13.6632	14.3083	13.6683	12.8236	12.4678	13.3254	13.2538	12.9729	12.8455	12.9101	13.903	12.9305	12.4234	14.01	13.6448	14.8159	-0.0844957	NotIncluded	NotIncluded	NotIncluded	NotIncluded	Out	Out	26.31
O60285	NUAK1	NUAK family SNF1-like kinase 1	(M1,S22)	_[Acetyl (Protein N-term)]M[Oxidation (M)]EGAAAPVAGDRPDLGLGAPGS[Phospho (STY)]PR_	_[Acetyl (Protein N-term)]M[Oxidation (M)]EGAAAPVAGDRPDLGLGAPGS[Phospho (STY)]PR_.3	NUAK1_(M1,S22)	LGLGAPGSPREAVAG	No	No	12.325	12.7434	12.5848	13.0605	14.4636	11.3704	12.0065	12.7412	12.6635	13.4505	14.0266	12.5282	12.063	12.96	13.722	13.2086	13.9804	12.9412	12.8409	12.1102	11.9539	12.8595	11.7555	11.858	12.223	13.3532	12.6485	11.7944	13.8644	13.2917	14.7275	0.0802628	NotIncluded	NotIncluded	NotIncluded	NotIncluded	Out	Out	36.63
Q96KB5	PBK	Lymphokine-activated killer T-cell-originated protein kinase	(M1,T9)	_[Acetyl (Protein N-term)]M[Oxidation (M)]EGISNFKT[Phospho (STY)]PSK_	_[Acetyl (Protein N-term)]M[Oxidation (M)]EGISNFKT[Phospho (STY)]PSK_.2	PBK_(M1,T9)	EGISNFKTPSKLSEK	No	No	12.7964	13.4236	13.2325	14.1149	15.5658	13.3928	13.349	13.4359	13.5965	13.8761	13.6697	12.1041	11.7546	12.7214	12.9817	12.3909	12.9216	12.6292	12.1342	11.166	11.7231	12.8732	12.1519	12.3004	12.4681	14.0103	12.2383	12.0777	13.5194	12.2729	13.8474	-0.439221	NotIncluded	NotIncluded	NotIncluded	NotIncluded	Out	Out	34.82
P29590	PML	Protein PML	(M1,S8)	_[Acetyl (Protein N-term)]M[Oxidation (M)]EPAPARS[Phospho (STY)]PR_	_[Acetyl (Protein N-term)]M[Oxidation (M)]EPAPARS[Phospho (STY)]PR_.2	PML_(M1,S8)	MEPAPARSPRPQQDP	No	No	15.2572	14.4067	14.3091	15.031	16.5287	15.1227	14.1878	15.0941	14.8946	14.7589	16.2232	13.0981	13.8649	13.8319	14.9381	13.4074	15.9046	14.3884	14.2124	12.5077	12.4776	13.7552	13.1183	13.4591	13.1162	15.6372	13.3595	14.3986	15.9873	15.3507	16.5945	-0.125248	NotIncluded	NotIncluded	NotIncluded	NotIncluded	Out	Out	78.26
P28347	TEAD1	Transcriptional enhancer factor TEF-1	(M1,S7)	_[Acetyl (Protein N-term)]M[Oxidation (M)]EPSSWS[Phospho (STY)]GSESPAENMER_	_[Acetyl (Protein N-term)]M[Oxidation (M)]EPSSWS[Phospho (STY)]GSESPAENMER_.2	TEAD1_(M1,S7)	_MEPSSWSGSESPAE	No	No	16.1248	15.0207	14.2658	13.7015	15.292	15.8446	14.8102	14.8517	15.1843	16.5972	NAN	NAN	15.3886	15.031	14.4453	14.6178	15.4741	16.737	NAN	NAN	13.3609	13.7959	16.3021	16.9477	15.1715	15.169	NAN	14.5999	14.2375	15.4699	13.8868	-0.150625	NotIncluded	NotIncluded	NotIncluded	NotIncluded	Out	Out	15.79
P28347	TEAD1	Transcriptional enhancer factor TEF-1	(M1,S11)	_[Acetyl (Protein N-term)]M[Oxidation (M)]EPSSWSGSES[Phospho (STY)]PAENMER_	_[Acetyl (Protein N-term)]M[Oxidation (M)]EPSSWSGSES[Phospho (STY)]PAENMER_.2	TEAD1_(M1,S11)	SSWSGSESPAENMER	No	No	16.023	15.7421	15.7072	15.6531	15.3237	15.7536	15.6573	15.8255	15.2889	15.6157	14.915	15.1393	15.5409	15.8741	15.1939	15.288	15.3826	15.5633	15.7545	15.3578	15.4636	14.8341	15.7389	14.9142	15.1622	15.7054	15.6163	15.6939	15.2811	15.5773	15.3786	-0.162144	NotIncluded	NotIncluded	NotIncluded	NotIncluded	Out	Out	12.02
Q70E73	RAPH1	Ras-associated and pleckstrin homology domains-containing protein 1	(M1,S5,S17)	_[Acetyl (Protein N-term)]M[Oxidation (M)]EQLS[Phospho (STY)]DEEIDHGAEEDS[Phospho (STY)]DKEDQDLDK_	_[Acetyl (Protein N-term)]M[Oxidation (M)]EQLS[Phospho (STY)]DEEIDHGAEEDS[Phospho (STY)]DKEDQDLDK_.3	RAPH1_(M1,S5,S17)	___MEQLSDEEIDHG;DHGAEEDSDKEDQDL	No	No	14.5256	14.4172	14.5847	14.8675	15.7431	14.5403	14.2883	14.6573	14.2208	14.8768	15.3762	14.4107	14.3874	15.0298	15.2032	14.9659	15.3924	14.8336	14.5967	14.7212	14.3419	14.5928	14.6682	15.3051	14.873	15.3381	14.577	14.6068	15.3487	15.2191	16.0451	0.211494	NotIncluded	NotIncluded	NotIncluded	NotIncluded	Out	Out	1.93
Q58EX7	PLEKHG4	Puratrophin-1	(M1,S11)	_[Acetyl (Protein N-term)]M[Oxidation (M)]ERPLENGDES[Phospho (STY)]PDSQGHATDWR_	_[Acetyl (Protein N-term)]M[Oxidation (M)]ERPLENGDES[Phospho (STY)]PDSQGHATDWR_.3	PLEKHG4_(M1,S11)	PLENGDESPDSQGHA	No	No	NAN	15.2488	16.31	16.1002	15.658	16.2644	16.2788	16.1478	15.6206	15.6527	15.9431	16.0532	16.2231	16.3603	16.1293	16.2404	16.0074	16.2867	15.2409	16.5042	16.3048	15.2715	16.3202	16.2826	16.3086	15.7495	15.9895	14.2007	15.9469	15.1663	15.8715	-0.264074	NotIncluded	NotIncluded	NotIncluded	NotIncluded	Out	Out	2.26
Q13671	RIN1	Ras and Rab interactor 1	(M1,S11)	_[Acetyl (Protein N-term)]M[Oxidation (M)]ESPGESGAGS[Phospho (STY)]PGAPSPSSFTTGHLAR_	_[Acetyl (Protein N-term)]M[Oxidation (M)]ESPGESGAGS[Phospho (STY)]PGAPSPSSFTTGHLAR_.3	RIN1_(M1,S11)	PGESGAGSPGAPSPS	No	No	14.3289	16.2364	15.1461	15.5462	15.4317	16.1313	15.5099	15.1661	15.1733	15.2699	15.8628	14.7996	16.1679	14.9241	16.0044	15.649	14.9796	15.1898	15.375	15.9889	NAN	NAN	15.9734	16.1445	NAN	16.0399	NAN	15.9626	16.3127	16.3788	16.4263	0.38983	NotIncluded	NotIncluded	NotIncluded	NotIncluded	Out	Out	59.9
Q13671	RIN1	Ras and Rab interactor 1	(M1,S19)	_[Acetyl (Protein N-term)]M[Oxidation (M)]ESPGESGAGSPGAPSPSS[Phospho (STY)]FTTGHLAR_	_[Acetyl (Protein N-term)]M[Oxidation (M)]ESPGESGAGSPGAPSPSS[Phospho (STY)]FTTGHLAR_.3	RIN1_(M1,S19)	PGAPSPSSFTTGHLA	No	No	9.12605	10.7802	11.8475	12.975	14.583	12.3887	12.2278	12.7012	12.2267	12.5619	13.8433	11.0149	11.6981	12.7256	12.714	12.3912	13.4525	11.9066	10.1613	11.5109	NAN	12.3382	NAN	10.3561	NAN	13.7095	NAN	12.6846	13.602	13.106	14.5663	0.231547	NotIncluded	NotIncluded	NotIncluded	NotIncluded	Out	Out
Q96DF8	ESS2	Splicing factor ESS-2 homolog	(M1,T3)	_[Acetyl (Protein N-term)]M[Oxidation (M)]ET[Phospho (STY)]PGASASSLLLPAASRPPR_	_[Acetyl (Protein N-term)]M[Oxidation (M)]ET[Phospho (STY)]PGASASSLLLPAASRPPR_.3	ESS2_(M1,T3)	_____METPGASASS	No	No	NAN	12.486	12.0488	12.9631	14.5621	12.4057	12.4072	12.0678	NAN	12.3711	13.9132	12.3125	11.3836	13.649	13.2926	12.3533	13.5993	12.3664	12.4199	11.9835	NAN	12.3789	11.5649	11.1812	NAN	14.0069	12.048	11.6751	14.5666	13.3749	14.6713	0.0900025	NotIncluded	NotIncluded	NotIncluded	NotIncluded	Out	Out	25.83
P02545	LMNA	Prelamin-A/C	(M1,T3)	_[Acetyl (Protein N-term)]M[Oxidation (M)]ET[Phospho (STY)]PSQR_	_[Acetyl (Protein N-term)]M[Oxidation (M)]ET[Phospho (STY)]PSQR_.2	LMNA_(M1,T3)	_____METPSQRRAT	No	No	15.3394	16.4778	16.5135	16.8542	17.6881	16.747	15.2691	17.0109	15.9196	16.5737	16.6873	15.8654	14.526	16.051	15.7187	15.8711	15.9259	15.4217	15.2834	15.2563	15.1556	15.2974	14.4803	16.531	16.1573	16.6086	15.1497	16.8724	16.1129	16.4359	16.9407	-0.287447	NotIncluded	NotIncluded	NotIncluded	NotIncluded	Out	Out
Q86UP3	ZFHX4	Zinc finger homeobox protein 4	(M1,C4,S6)	_[Acetyl (Protein N-term)]M[Oxidation (M)]ETC[Carbamidomethyl (C)]DS[Phospho (STY)]PPISR_	_[Acetyl (Protein N-term)]M[Oxidation (M)]ETC[Carbamidomethyl (C)]DS[Phospho (STY)]PPISR_.2	ZFHX4_(M1,C4,S6)	__METCDSPPISRQE	No	No	11.8968	12.2789	11.4697	12.3285	14.2544	12.3904	NAN	12.1522	11.9583	13.0949	13.6242	12.6941	NAN	13.4588	13.8471	14.6347	14.1242	11.9241	14.5589	14.8703	11.5416	13.0981	12.9734	11.9438	NAN	NAN	15.036	11.2932	15.7432	13.374	14.6315	0.32783	NotIncluded	NotIncluded	NotIncluded	NotIncluded	Out	Out	23.71
Q8WYQ5	DGCR8	Microprocessor complex subunit DGCR8	(M1,S8,C12)	_[Acetyl (Protein N-term)]M[Oxidation (M)]ETDESPS[Phospho (STY)]PLPC[Carbamidomethyl (C)]GPAGEAVMESR_	_[Acetyl (Protein N-term)]M[Oxidation (M)]ETDESPS[Phospho (STY)]PLPC[Carbamidomethyl (C)]GPAGEAVMESR_.3	DGCR8_(M1,S8,C12)	METDESPSPLPCGPA	No	No	11.8466	12.8572	12.9392	13.2574	14.5141	12.8615	12.7738	12.7776	13.0228	13.2276	13.7638	12.5003	NAN	13.4743	13.4064	13.4356	13.8263	13.2144	13.0837	12.2956	11.7883	13.0491	NAN	12.6596	12.1456	14.0476	12.1698	11.7844	13.9214	13.232	14.6115	0.00933047	NotIncluded	NotIncluded	NotIncluded	NotIncluded	Out	Out	10.56
O60684	KPNA6	Importin subunit alpha-7	(M1,S6)	_[Acetyl (Protein N-term)]M[Oxidation (M)]ETMAS[Phospho (STY)]PGKDNYR_	_[Acetyl (Protein N-term)]M[Oxidation (M)]ETMAS[Phospho (STY)]PGKDNYR_.2	KPNA6_(M1,S6)	__METMASPGKDNYR	No	No	12.514	14.0764	13.6958	14.133	15.4886	13.9538	13.6624	13.6441	13.6343	14.0857	14.2758	12.6024	12.2964	13.0641	13.6172	13.1611	14.0183	13.1689	13.174	12.4543	11.6878	12.8115	12.3584	12.3847	12.3044	13.7818	12.6345	12.669	13.9242	13.4698	14.358	-0.335542	NotIncluded	NotIncluded	NotIncluded	NotIncluded	Out	Out	27.25
Q9NWV8	BABAM1	BRISC and BRCA1-A complex member 1	(M1,S8)	_[Acetyl (Protein N-term)]M[Oxidation (M)]EVAEPSS[Phospho (STY)]PTEEEEEEEEHSAEPR_	_[Acetyl (Protein N-term)]M[Oxidation (M)]EVAEPSS[Phospho (STY)]PTEEEEEEEEHSAEPR_.3	BABAM1_(M1,S8)	MEVAEPSSPTEEEEE	No	No	16.4738	16.6713	16.8169	17.205	18.4491	16.2601	16.3392	16.8079	16.8643	17.3982	17.7077	16.3928	16.1853	17.4132	17.701	17.2037	17.6834	16.8318	16.8416	16.6602	16.2868	16.6596	16.2426	16.3569	16.3399	17.4637	16.7517	16.4979	17.6071	17.2133	18.3933	0.0410083	NotIncluded	NotIncluded	NotIncluded	NotIncluded	Out	Out	2.27
Q9NWV8	BABAM1	BRISC and BRCA1-A complex member 1	(M1,T10)	_[Acetyl (Protein N-term)]M[Oxidation (M)]EVAEPSSPT[Phospho (STY)]EEEEEEEEHSAEPR_	_[Acetyl (Protein N-term)]M[Oxidation (M)]EVAEPSSPT[Phospho (STY)]EEEEEEEEHSAEPR_.3	BABAM1_(M1,T10)	VAEPSSPTEEEEEEE	No	No	16.5543	16.7428	16.8729	17.2831	18.5317	16.3417	16.4231	16.9001	16.9648	17.4798	17.7909	16.4645	16.2511	17.4754	17.7682	17.2805	17.7639	16.9075	16.9225	16.7307	16.3504	16.7315	16.3109	16.4332	16.3961	17.5363	16.8182	16.5696	17.6827	17.2905	18.4679	0.0363531	NotIncluded	NotIncluded	NotIncluded	NotIncluded	Out	Out	1.52
P51991	HNRNPA3	Heterogeneous nuclear ribonucleoprotein A3	(M1,S14)	_[Acetyl (Protein N-term)]M[Oxidation (M)]EVKPPPGRPQPDS[Phospho (STY)]GR_	_[Acetyl (Protein N-term)]M[Oxidation (M)]EVKPPPGRPQPDS[Phospho (STY)]GR_.3	HNRNPA3_(M1,S14)	PGRPQPDSGRRRRRR	No	No	14.2903	15.4919	15.6579	16.3649	17.9681	15.5658	15.6896	16.2337	16.2003	16.3133	16.6992	14.7216	14.6112	15.3942	15.8456	15.147	16.3762	15.4339	15.4288	13.7133	14.1048	14.9337	14.0509	14.4884	14.3742	16.1452	14.6526	14.9088	16.2881	15.5194	17.274	-0.244837	NotIncluded	NotIncluded	NotIncluded	NotIncluded	Out	Out	86.17
P11388	TOP2A	DNA topoisomerase 2-alpha	(M1,S4)	_[Acetyl (Protein N-term)]M[Oxidation (M)]EVS[Phospho (STY)]PLQPVNENMQVNK_	_[Acetyl (Protein N-term)]M[Oxidation (M)]EVS[Phospho (STY)]PLQPVNENMQVNK_.2	TOP2A_(M1,S4)	____MEVSPLQPVNE	No	No	17.3413	16.1413	16.8428	15.9013	18.0412	17.271	17.3507	17.4176	17.7378	17.3632	16.3118	14.4567	14.576	15.5276	NAN	15.8734	17.2992	15.2577	15.951	NAN	14.6086	15.4953	NAN	14.7275	14.2916	16.797	NAN	NAN	16.4587	16.265	17.2627	-0.31106	NotIncluded	NotIncluded	NotIncluded	NotIncluded	Out	Out	9.18
O60256	PRPSAP2	Phosphoribosyl pyrophosphate synthase-associated protein 2	(M1,C3,T5)	_[Acetyl (Protein N-term)]M[Oxidation (M)]FC[Carbamidomethyl (C)]VT[Phospho (STY)]PPELETK_	_[Acetyl (Protein N-term)]M[Oxidation (M)]FC[Carbamidomethyl (C)]VT[Phospho (STY)]PPELETK_.2	PRPSAP2_(M1,C3,T5)	___MFCVTPPELETK	No	No	14.7443	15.9487	15.354	15.7339	17.2323	15.5213	14.9702	15.3441	15.4725	15.7985	16.7538	14.3291	12.3274	15.4778	15.6895	15.6293	16.2804	15.4452	15.1201	14.0793	14.95	14.6077	14.3756	14.3892	14.9183	15.7648	15.1392	14.5598	15.6918	15.5107	16.7062	-0.153642	NotIncluded	NotIncluded	NotIncluded	NotIncluded	Out	Out	7.28
Q8WUM0	NUP133	Nuclear pore complex protein Nup133	(M1,S7)	_[Acetyl (Protein N-term)]M[Oxidation (M)]FPAAPS[Phospho (STY)]PR_	_[Acetyl (Protein N-term)]M[Oxidation (M)]FPAAPS[Phospho (STY)]PR_.2	NUP133_(M1,S7)	_MFPAAPSPRTPGTG	No	No	12.6855	13.4576	13.3498	13.8737	15.5399	13.1423	13.166	13.381	13.4857	14.0447	14.0303	12.3813	12.0384	13.2235	13.6277	12.9331	13.7358	12.9824	12.8039	12.1685	12.0138	12.8653	12.3233	12.0613	12.4801	13.6807	12.7024	12.1008	13.1911	12.7449	14.1774	-0.335533	NotIncluded	NotIncluded	NotIncluded	NotIncluded	Out	Out	76.46
Q70Z53	FRA10AC1	Protein FRA10AC1	(M1,Y7,S12)	_[Acetyl (Protein N-term)]M[Oxidation (M)]HGHGGY[Phospho (STY)]DSDFS[Phospho (STY)]DDER_	_[Acetyl (Protein N-term)]M[Oxidation (M)]HGHGGY[Phospho (STY)]DSDFS[Phospho (STY)]DDER_.2	FRA10AC1_(M1,Y7,S12)	_MHGHGGYDSDFZDD;GGZDSDFSDDERCGE	No	No	10.9169	11.2075	11.3516	11.7457	13.6124	11.8434	10.8648	11.6712	11.148	11.9747	12.5717	11.3675	NAN	11.5981	12.2663	11.7722	12.7095	11.5987	11.0424	10.9139	10.8229	10.1654	10.0323	10.9733	10.4574	12.5982	11.1446	10.5499	11.8591	11.8912	13.5186	-0.0428016	NotIncluded	NotIncluded	NotIncluded	NotIncluded	Out	Out	2.52
Q70Z53	FRA10AC1	Protein FRA10AC1	(M1,S9,S12)	_[Acetyl (Protein N-term)]M[Oxidation (M)]HGHGGYDS[Phospho (STY)]DFS[Phospho (STY)]DDER_	_[Acetyl (Protein N-term)]M[Oxidation (M)]HGHGGYDS[Phospho (STY)]DFS[Phospho (STY)]DDER_.2	FRA10AC1_(M1,S9,S12)	HGHGGYDSDFZDDER;GGYDZDFSDDERCGE	No	No	12.2671	12.6773	12.5741	12.9381	14.2132	12.8598	12.2226	12.4779	11.9571	12.7944	13.4857	12.7039	11.914	12.867	13.2671	13.0905	13.4499	12.8738	12.4743	12.5319	12.415	11.7831	11.6128	12.7129	12.2814	13.3158	12.651	12.3778	13.0236	13.1905	14.179	0.0678636	NotIncluded	NotIncluded	NotIncluded	NotIncluded	Out	Out	11.29
Q5BJH7	YIF1B	Protein YIF1B	(M1,T13)	_[Acetyl (Protein N-term)]M[Oxidation (M)]HPAGLAAAAAGT[Phospho (STY)]PR_	_[Acetyl (Protein N-term)]M[Oxidation (M)]HPAGLAAAAAGT[Phospho (STY)]PR_.2	YIF1B_(M1,T13)	LAAAAAGTPRLRKWP	No	No	12.0148	13.0333	13.2566	13.5962	15.0439	12.9749	12.7249	12.7755	12.4592	13.4213	14.4043	12.5474	12.5125	12.7518	13.4081	12.9693	14.2102	12.7219	13.3519	NAN	12.3637	13.2615	NAN	11.7707	11.7095	14.0871	12.2447	12.0065	13.636	12.7935	14.1734	0.0600532	NotIncluded	NotIncluded	NotIncluded	NotIncluded	Out	Out
P84103	SRSF3	Serine/arginine-rich splicing factor 3	(M1,S5,C6,C10)	_[Acetyl (Protein N-term)]M[Oxidation (M)]HRDS[Phospho (STY)]C[Carbamidomethyl (C)]PLDC[Carbamidomethyl (C)]K_	_[Acetyl (Protein N-term)]M[Oxidation (M)]HRDS[Phospho (STY)]C[Carbamidomethyl (C)]PLDC[Carbamidomethyl (C)]K_.3	SRSF3_(M1,S5,C6,C10)	___MHRDSCPLDCKV	No	No	NAN	12.158	12.3773	12.5289	14.2319	12.4092	12.1684	12.6381	12.1835	12.6989	13.9715	12.3467	11.6563	12.2409	13.4748	12.521	13.6912	12.9988	12.1593	11.5975	12.0585	12.1977	11.2479	11.5022	11.4929	13.1288	11.8538	11.7513	13.161	12.5615	14.5886	0.0174146	NotIncluded	NotIncluded	NotIncluded	NotIncluded	Out	Out	88.49
Q9BVW5	TIPIN	TIMELESS-interacting protein	(M1,S31)	_[Acetyl (Protein N-term)]M[Oxidation (M)]LEPQENGVIDLPDYEHVEDETFPPFPPPAS[Phospho (STY)]PER_	_[Acetyl (Protein N-term)]M[Oxidation (M)]LEPQENGVIDLPDYEHVEDETFPPFPPPAS[Phospho (STY)]PER_.4	TIPIN_(M1,S31)	PPFPPPASPERQDGE	No	No	13.2354	14.4036	14.0105	14.6243	14.4613	13.9812	13.6999	13.412	13.1667	14.5206	14.5065	13.4216	13.6444	15.2529	15.1505	14.6232	13.6899	14.7134	13.0935	13.1694	13.995	14.059	13.5902	13.6381	14.29	11.7533	13.1493	13.443	14.158	13.7869	15.2095	-0.276479	NotIncluded	NotIncluded	NotIncluded	NotIncluded	Out	Out	25.68
Q96ET8;Q9NYZ1	TVP23C;TVP23B	Golgi apparatus membrane protein TVP23 homolog C;Golgi apparatus membrane protein TVP23 homolog B	(M1,S6);(M1,S6)	_[Acetyl (Protein N-term)]M[Oxidation (M)]LQQDS[Phospho (STY)]NDDTEDVSLFDAEEETTNRPR_	_[Acetyl (Protein N-term)]M[Oxidation (M)]LQQDS[Phospho (STY)]NDDTEDVSLFDAEEETTNRPR_.3	TVP23C;TVP23B_(M1,S6);(M1,S6)	__MLQQDSNDDTEDV::__MLQQDSNDDTEDV	No	No	12.8642	13.6999	13.3372	13.8247	15.2195	13.3297	13.1879	13.3537	12.5318	13.9904	14.6805	13.5876	12.9748	14.2061	14.5606	14.0987	15.2589	14.3201	13.7608	13.7036	13.5782	14.1883	13.2292	13.2243	13.4548	14.0959	14.0337	13.4896	14.9558	14.3911	15.6984	0.367945	NotIncluded	fC4	afC6	NotIncluded	Out	Out	1.58
C9JQL5;Q01628	;IFITM3	Putative dispanin subfamily A member 2d;Interferon-induced transmembrane protein 3	(M1,T7);(M1,T7)	_[Acetyl (Protein N-term)]M[Oxidation (M)]NHTVQT[Phospho (STY)]FFSPVNSGQPPNYEMLK_	_[Acetyl (Protein N-term)]M[Oxidation (M)]NHTVQT[Phospho (STY)]FFSPVNSGQPPNYEMLK_.3	IFITM3_(M1,T7);(M1,T7)	_MNHTVQTFFSPVNS::_MNHTVQTFFSPVNS	No	No	15.6498	14.9059	14.9971	14.8963	15.1384	15.5665	14.6552	15.9338	15.4778	15.124	14.7748	15.7737	15.2506	15.9175	15.1355	15.9797	15.83	15.9487	12.0336	14.6357	15.4373	13.8699	15.6819	15.1726	14.4157	16.4738	15.4694	15.7421	15.6667	15.1925	16.5388	0.0706183	NotIncluded	NotIncluded	NotIncluded	NotIncluded	Out	Out
C9JQL5;Q01628	;IFITM3	Putative dispanin subfamily A member 2d;Interferon-induced transmembrane protein 3	(M1,S10);(M1,S10)	_[Acetyl (Protein N-term)]M[Oxidation (M)]NHTVQTFFS[Phospho (STY)]PVNSGQPPNYEMLK_	_[Acetyl (Protein N-term)]M[Oxidation (M)]NHTVQTFFS[Phospho (STY)]PVNSGQPPNYEMLK_.3	IFITM3_(M1,S10);(M1,S10)	HTVQTFFSPVNSGQP::HTVQTFFSPVNSGQP	No	No	NAN	14.6824	14.3909	14.9609	15.5684	14.5992	14.532	14.553	14.1677	14.897	15.1784	14.5114	14.3866	14.8011	15.2401	14.2777	14.7409	14.6315	13.8152	14.3697	14.1577	14.3426	14.7336	14.4136	14.2772	14.6795	14.6538	14.5645	14.5302	14.6341	15.7872	-0.00507284	NotIncluded	NotIncluded	NotIncluded	NotIncluded	Out	Out	26.44
C9JQL5;Q01628	;IFITM3	Putative dispanin subfamily A member 2d;Interferon-induced transmembrane protein 3	(M1,S14);(M1,S14)	_[Acetyl (Protein N-term)]M[Oxidation (M)]NHTVQTFFSPVNS[Phospho (STY)]GQPPNYEMLK_	_[Acetyl (Protein N-term)]M[Oxidation (M)]NHTVQTFFSPVNS[Phospho (STY)]GQPPNYEMLK_.3	IFITM3_(M1,S14);(M1,S14)	TFFSPVNSGQPPNYE::TFFSPVNSGQPPNYE	No	No	15.3025	14.6106	14.5469	15.0548	15.5366	14.7077	14.4918	14.6611	14.5475	15.0793	14.8846	14.8636	14.25	14.9873	15.339	14.1634	14.7644	14.8494	14.0692	14.7532	14.5796	14.4871	14.6876	14.7931	14.5307	14.8247	14.8831	14.6273	15.007	14.6248	15.3402	-0.0888108	NotIncluded	NotIncluded	NotIncluded	NotIncluded	Out	Out	64.29
P17980	PSMC3	26S proteasome regulatory subunit 6A	(M1,S9)	_[Acetyl (Protein N-term)]M[Oxidation (M)]NLLPNIES[Phospho (STY)]PVTR_	_[Acetyl (Protein N-term)]M[Oxidation (M)]NLLPNIES[Phospho (STY)]PVTR_.2	PSMC3_(M1,S9)	NLLPNIESPVTRQEK	No	No	15.5044	15.9878	15.763	16.2778	17.2458	15.8451	15.7244	15.9512	15.9841	16.1782	16.5226	15.4256	15.2627	16.0052	16.2353	15.8436	16.619	15.8503	15.7416	15.3384	15.2436	15.5791	15.2286	15.257	15.3945	16.2861	15.7006	15.5484	16.4998	16.3615	17.6141	-0.00667332	NotIncluded	NotIncluded	NotIncluded	NotIncluded	Out	Out	22
Q9HCD5	NCOA5	Nuclear receptor coactivator 5	(M1,S6)	_[Acetyl (Protein N-term)]M[Oxidation (M)]NTAPS[Phospho (STY)]RPSPTR_	_[Acetyl (Protein N-term)]M[Oxidation (M)]NTAPS[Phospho (STY)]RPSPTR_.3	NCOA5_(M1,S6)	__MNTAPSRPSPTRR	No	No	13.4946	13.9761	14.254	14.9309	15.6652	14.0081	14.2991	14.1163	14.4377	14.6648	14.9158	14.0046	14.0537	14.1861	14.6992	13.9671	14.8768	13.9332	14.1557	13.5948	13.8031	13.8194	13.6833	13.6544	13.876	14.7569	13.9587	13.814	14.9084	14.4687	15.8704	-0.0402553	NotIncluded	NotIncluded	NotIncluded	NotIncluded	Out	Out	67.56
Q9HCD5	NCOA5	Nuclear receptor coactivator 5	(M1,S9)	_[Acetyl (Protein N-term)]M[Oxidation (M)]NTAPSRPS[Phospho (STY)]PTR_	_[Acetyl (Protein N-term)]M[Oxidation (M)]NTAPSRPS[Phospho (STY)]PTR_.2	NCOA5_(M1,S9)	NTAPSRPSPTRRDPY	No	No	17.7399	18.0313	18.1218	18.4807	19.6793	17.958	17.8745	18.1701	18.193	18.6096	18.9974	17.8369	17.6131	18.3074	18.6183	18.1962	18.7143	18.0741	18.2179	17.733	17.5427	17.9667	17.4039	17.7308	17.7347	18.7522	18.008	17.7373	18.7935	18.5865	19.5378	-0.00240584	NotIncluded	NotIncluded	NotIncluded	NotIncluded	Out	Out	90.88
Q9HCD5	NCOA5	Nuclear receptor coactivator 5	(M1,T11)	_[Acetyl (Protein N-term)]M[Oxidation (M)]NTAPSRPSPT[Phospho (STY)]RR_	_[Acetyl (Protein N-term)]M[Oxidation (M)]NTAPSRPSPT[Phospho (STY)]RR_.3	NCOA5_(M1,T11)	APSRPSPTRRDPYGF	No	No	13.4135	13.9772	13.2726	13.9334	14.293	13.936	14.2414	15.09	14.7326	14.3999	15.9948	11.7452	14.2236	NAN	13.8746	12.9319	NAN	11.924	NAN	14.2621	12.699	11.9163	9.95419	12.6004	NAN	14.5558	11.9078	13.5593	15.2193	13.6861	15.431	-0.270765	NotIncluded	NotIncluded	NotIncluded	NotIncluded	Out	Out	78.91
Q9H840	GEMIN7	Gem-associated protein 7	(M1,T3)	_[Acetyl (Protein N-term)]M[Oxidation (M)]QT[Phospho (STY)]PVNIPVPVLR_	_[Acetyl (Protein N-term)]M[Oxidation (M)]QT[Phospho (STY)]PVNIPVPVLR_.2	GEMIN7_(M1,T3)	_____MQTPVNIPVP	No	No	13.9124	14.0017	13.9306	14.3258	15.6764	13.8843	13.7822	14.0073	13.9706	14.4849	14.9319	13.8668	13.7404	14.5449	14.6844	14.5002	15.0188	14.2395	14.3587	13.7989	13.6201	14.2094	13.2001	13.5712	13.7853	14.5922	13.9382	13.1556	14.7515	14.0973	14.9029	-0.0743952	NotIncluded	NotIncluded	NotIncluded	NotIncluded	Out	Out	46.82
Q96FV9	THOC1	THO complex subunit 1	(M1,S2)	_[Acetyl (Protein N-term)]M[Oxidation (M)]S[Phospho (STY)]PTPPLFSLPEAR_	_[Acetyl (Protein N-term)]M[Oxidation (M)]S[Phospho (STY)]PTPPLFSLPEAR_.2	THOC1_(M1,S2)	______MSPTPPLFS	No	No	16.1891	16.4413	16.3273	16.782	18.1285	16.2879	15.998	16.262	16.2485	16.7723	17.364	16.0763	16.091	16.8842	17.0311	16.772	17.4409	16.5907	16.5945	16.1557	16.0304	16.087	15.9275	16.1377	16.3539	17.4379	16.745	16.1128	17.5502	16.9149	17.8861	0.118545	NotIncluded	NotIncluded	NotIncluded	NotIncluded	Out	Out	76.66
Q96FV9	THOC1	THO complex subunit 1	(M1,T4)	_[Acetyl (Protein N-term)]M[Oxidation (M)]SPT[Phospho (STY)]PPLFSLPEAR_	_[Acetyl (Protein N-term)]M[Oxidation (M)]SPT[Phospho (STY)]PPLFSLPEAR_.2	THOC1_(M1,T4)	____MSPTPPLFSLP	No	No	16.2282	16.4278	16.3312	16.786	18.1288	16.3069	15.9992	16.2329	16.2659	16.7752	17.3905	16.067	16.055	16.8734	17.0257	16.7642	17.4377	16.5946	16.2157	16.1622	16.0416	16.0984	15.9434	16.101	16.3521	17.2131	16.7517	16.1008	17.5511	16.9216	17.8895	0.0914756	NotIncluded	NotIncluded	NotIncluded	NotIncluded	Out	Out	12.04
Q96LR5	UBE2E2	Ubiquitin-conjugating enzyme E2 E2	(M1,S19)	_[Acetyl (Protein N-term)]M[Oxidation (M)]STEAQRVDDSPSTSGGSS[Phospho (STY)]DGDQR_	_[Acetyl (Protein N-term)]M[Oxidation (M)]STEAQRVDDSPSTSGGSS[Phospho (STY)]DGDQR_.3	UBE2E2_(M1,S19)	PSTSGGSSDGDQRES	No	No	16.3385	17.21	16.0395	16.6173	16.712	17.0414	16.8306	15.9938	16.4051	13.1509	16.0817	17.1439	17.0172	16.5508	16.5847	16.4778	16.897	17.2734	16.7852	16.1485	17.1283	16.8704	16.8556	16.7429	16.2188	17.1169	16.8327	17.2566	16.3493	17.2757	17.2731	0.433573	NotIncluded	NotIncluded	NotIncluded	NotIncluded	Out	Out	30.65
Q15544	TAF11	Transcription initiation factor TFIID subunit 11	(S7)	_[Acetyl (Protein N-term)]MDDAHES[Phospho (STY)]PSDK_	_[Acetyl (Protein N-term)]MDDAHES[Phospho (STY)]PSDK_.2	TAF11_(S7)	_MDDAHESPSDKGGE	No	No	14.2843	13.8788	13.9915	13.6182	13.4542	13.7001	13.8989	13.8585	13.9874	14.0699	13.7527	14.1384	14.1526	14.4052	14.0003	14.1024	14.0276	14.068	14.2072	14.4789	14.2815	14.0333	14.2648	14.131	13.97	14.175	14.5102	14.0011	14.1636	14.1023	13.4119	0.335501	NotIncluded	NotIncluded	NotIncluded	NotIncluded	Out	Out	17.52
Q9P1Y6	PHRF1	PHD and RING finger domain-containing protein 1	(S5)	_[Acetyl (Protein N-term)]MDDDS[Phospho (STY)]LDELVAR_	_[Acetyl (Protein N-term)]MDDDS[Phospho (STY)]LDELVAR_.2	PHRF1_(S5)	___MDDDSLDELVAR	No	No	15.9166	15.7975	15.6526	15.6179	15.3261	15.7047	15.5494	15.5235	14.7127	15.4724	15.1252	15.3904	15.5973	15.5496	15.1944	15.5973	15.2591	15.682	14.5742	15.6999	15.6253	15.639	15.6238	15.4817	15.1574	15.3492	15.6125	15.2986	15.5696	15.5408	14.8921	-0.0945967	NotIncluded	NotIncluded	NotIncluded	NotIncluded	Out	Out	3.52
Q9NZT2	OGFR	Opioid growth factor receptor	(C6,S8,C25)	_[Acetyl (Protein N-term)]MDDPDC[Carbamidomethyl (C)]DS[Phospho (STY)]TWEEDEEDAEDAEDEDC[Carbamidomethyl (C)]EDGEAAGAR_	_[Acetyl (Protein N-term)]MDDPDC[Carbamidomethyl (C)]DS[Phospho (STY)]TWEEDEEDAEDAEDEDC[Carbamidomethyl (C)]EDGEAAGAR_.3	OGFR_(C6,S8,C25)	MDDPDCDSTWEEDEE	No	No	19.8244	19.58	19.4489	19.3753	18.6422	19.3772	19.4795	19.2078	18.8816	18.9634	18.9992	19.2628	19.3639	19.451	19.0892	19.3806	19.2875	19.3286	18.7605	19.5872	19.6227	19.0235	19.7079	19.1846	19.3517	19.0323	19.5472	19.579	19.2661	19.5962	19.3263	0.156804	NotIncluded	NotIncluded	NotIncluded	NotIncluded	Out	Out
O60716	CTNND1	Catenin delta-1	(S4)	_[Acetyl (Protein N-term)]MDDS[Phospho (STY)]EVESTASILASVK_	_[Acetyl (Protein N-term)]MDDS[Phospho (STY)]EVESTASILASVK_.2	CTNND1_(S4)	____MDDSEVESTAS	No	No	16.9277	16.7461	16.4041	16.3817	15.7421	16.4185	16.3786	16.2076	15.6482	16.3419	15.7095	16.2736	16.6854	15.7737	16.0625	16.1089	15.8301	16.3884	15.0382	16.2311	16.1012	15.7473	16.6598	16.4809	16.2041	15.661	16.264	16.6443	15.4726	16.1397	15.8684	-0.230297	NotIncluded	NotIncluded	NotIncluded	NotIncluded	Out	Out	3.39
O60716	CTNND1	Catenin delta-1	(S11)	_[Acetyl (Protein N-term)]MDDSEVESTAS[Phospho (STY)]ILASVK_	_[Acetyl (Protein N-term)]MDDSEVESTAS[Phospho (STY)]ILASVK_.2	CTNND1_(S11)	SEVESTASILASVKE	No	No	13.0827	13.0756	12.7711	12.5451	12.1746	13.0272	12.7041	13.1692	12.5403	12.9986	12.3407	12.8182	12.7659	12.2764	12.7663	12.9338	12.3121	12.7701	13.0946	12.8542	13.0666	13.1813	12.9867	13.0716	13.0435	12.7597	13.4493	13.2311	12.1276	12.8111	12.4344	0.147725	NotIncluded	NotIncluded	NotIncluded	NotIncluded	Out	Out
Q9BTU6	PI4K2A	Phosphatidylinositol 4-kinase type 2-alpha	(S5,S9)	_[Acetyl (Protein N-term)]MDETS[Phospho (STY)]PLVS[Phospho (STY)]PER_	_[Acetyl (Protein N-term)]MDETS[Phospho (STY)]PLVS[Phospho (STY)]PER_.2	PI4K2A_(S5,S9)	___MDETSPLVZPER;DETZPLVSPERAQPP	No	No	16.7647	16.3904	16.277	16.297	15.8382	16.4377	16.2351	16.6209	16.4201	16.4051	16.2261	16.434	16.4286	16.3384	16.099	16.4098	16.2161	16.5403	15.9518	16.5956	16.5332	16.4364	16.7367	16.7074	16.6931	16.513	16.5797	16.7144	16.4766	16.6269	16.5086	0.279825	NotIncluded	NotIncluded	NotIncluded	NotIncluded	Out	Out	17.455
Q9BTU6	PI4K2A	Phosphatidylinositol 4-kinase type 2-alpha	(S5)	_[Acetyl (Protein N-term)]MDETS[Phospho (STY)]PLVSPER_	_[Acetyl (Protein N-term)]MDETS[Phospho (STY)]PLVSPER_.2	PI4K2A_(S5)	___MDETSPLVSPER	No	No	15.8175	15.5974	15.4531	15.3868	15.1294	15.5705	15.4216	15.8317	15.6695	15.6515	15.5194	15.683	15.7087	15.5519	15.4996	15.5882	15.5583	15.6378	15.4525	15.7492	15.7373	15.6247	15.7605	15.8469	15.7509	15.7838	15.9129	15.8258	15.5064	15.5095	15.22	0.205277	NotIncluded	NotIncluded	NotIncluded	NotIncluded	Out	Out	4.42
Q9BTU6	PI4K2A	Phosphatidylinositol 4-kinase type 2-alpha	(S9)	_[Acetyl (Protein N-term)]MDETSPLVS[Phospho (STY)]PER_	_[Acetyl (Protein N-term)]MDETSPLVS[Phospho (STY)]PER_.2	PI4K2A_(S9)	DETSPLVSPERAQPP	No	No	14.4402	14.4344	14.1979	14.0945	14.1367	14.4536	14.3251	14.9259	14.69	14.7397	14.0175	14.1413	14.2371	13.9712	13.8552	14.1507	14.1389	14.1234	13.8821	14.2784	14.175	14.1576	14.3799	14.192	14.2134	14.4672	14.6486	14.6953	14.6495	14.8328	15.0049	0.135307	NotIncluded	NotIncluded	NotIncluded	mC3	Out	Out	30.49
Q9HC35	EML4	Echinoderm microtubule-associated protein-like 4	(S16)	_[Acetyl (Protein N-term)]MDGFAGSLDDSISAAS[Phospho (STY)]TSDVQDR_	_[Acetyl (Protein N-term)]MDGFAGSLDDSISAAS[Phospho (STY)]TSDVQDR_.3	EML4_(S16)	DDSISAASTSDVQDR	No	No	15.0501	14.8274	14.6346	14.6367	13.9027	14.4587	14.3809	14.6531	14.2745	14.2134	14.5842	14.725	14.448	14.6687	14.2604	14.458	14.4219	14.818	13.8635	14.5734	14.874	14.2271	14.4391	14.4841	14.1897	14.2541	14.4776	14.688	14.5443	14.5047	14.2792	-0.0271564	NotIncluded	NotIncluded	NotIncluded	NotIncluded	Out	Out	30.64
Q07812	BAX	Apoptosis regulator BAX	(S4)	_[Acetyl (Protein N-term)]MDGS[Phospho (STY)]GEQPR_	_[Acetyl (Protein N-term)]MDGS[Phospho (STY)]GEQPR_.2	BAX_(S4)	____MDGSGEQPRGG	No	No	12.4052	12.0459	12.5	11.3154	12.1052	11.974	12.5903	12.9117	12.8207	12.6599	12.5435	11.5951	12.1412	12.4939	12.3772	11.6725	12.2962	12.0926	12.0786	11.9392	12.251	11.7313	12.4781	11.9499	12.2932	12.6063	12.4315	12.0319	12.7021	12.1523	11.7972	-0.167996	NotIncluded	NotIncluded	NotIncluded	NotIncluded	Out	Out
Q06330	RBPJ	Recombining binding protein suppressor of hairless	(T4,S18)	_[Acetyl (Protein N-term)]MDHT[Phospho (STY)]EGSPAEEPPAHAPS[Phospho (STY)]PGK_	_[Acetyl (Protein N-term)]MDHT[Phospho (STY)]EGSPAEEPPAHAPS[Phospho (STY)]PGK_.3	RBPJ_(T4,S18)	____MDHTEGSPAEE;EPPAHAPSPGKFGER	No	No	12.3226	12.4114	12.5686	12.0632	11.9367	12.4851	12.2854	12.4677	12.0555	12.4722	12.5034	12.5191	12.6978	12.2346	12.5441	12.478	12.1992	12.5123	12.1695	12.3176	12.4783	12.582	12.6171	12.3144	12.8158	12.0081	12.7192	12.6202	12.3111	12.1126	11.269	-0.069237	NotIncluded	NotIncluded	NotIncluded	NotIncluded	Out	Out	70.43
Q06330	RBPJ	Recombining binding protein suppressor of hairless	(T4)	_[Acetyl (Protein N-term)]MDHT[Phospho (STY)]EGSPAEEPPAHAPSPGK_	_[Acetyl (Protein N-term)]MDHT[Phospho (STY)]EGSPAEEPPAHAPSPGK_.3	RBPJ_(T4)	____MDHTEGSPAEE	No	No	14.2458	13.6779	13.5825	13.41	13.1534	13.7517	13.8264	13.687	13.6955	13.476	13.8654	14.1818	14.1775	14.0285	14.1378	14.1099	13.8477	13.8871	13.8352	13.9331	14.0725	13.8548	14.1279	13.9631	14.2272	13.9413	13.9407	14.28	13.9522	13.9405	13.5692	0.348621	NotIncluded	NotIncluded	NotIncluded	NotIncluded	Out	Out
Q06330	RBPJ	Recombining binding protein suppressor of hairless	(S7)	_[Acetyl (Protein N-term)]MDHTEGS[Phospho (STY)]PAEEPPAHAPSPGK_	_[Acetyl (Protein N-term)]MDHTEGS[Phospho (STY)]PAEEPPAHAPSPGK_.3	RBPJ_(S7)	_MDHTEGSPAEEPPA	No	No	14.2657	13.8098	13.5683	13.3697	13.2117	13.7137	13.7904	13.7724	13.7875	13.5191	13.9184	14.1371	14.2096	14.0033	14.1029	14.0343	13.8745	13.9053	13.9123	13.8166	14.074	13.8977	14.03	13.9811	14.1162	14.003	13.9566	14.2323	13.8304	13.8413	13.601	0.337804	NotIncluded	NotIncluded	NotIncluded	NotIncluded	Out	Out	2.92
Q06330	RBPJ	Recombining binding protein suppressor of hairless	(S18)	_[Acetyl (Protein N-term)]MDHTEGSPAEEPPAHAPS[Phospho (STY)]PGK_	_[Acetyl (Protein N-term)]MDHTEGSPAEEPPAHAPS[Phospho (STY)]PGK_.3	RBPJ_(S18)	EPPAHAPSPGKFGER	No	No	14.7057	14.6798	14.689	14.6553	14.6315	14.8167	14.7808	14.6432	14.8087	14.535	14.4806	14.6774	14.8563	14.5967	14.6744	14.6123	14.4018	14.5986	14.4863	14.8355	14.7791	14.5649	14.7196	14.6655	14.7605	14.6926	14.827	14.7131	14.7873	14.5764	14.4159	-0.159735	NotIncluded	NotIncluded	NotIncluded	NotIncluded	Out	Out	70.43
P12814	ACTN1	Alpha-actinin-1	(S6)	_[Acetyl (Protein N-term)]MDHYDS[Phospho (STY)]QQTNDYMQPEEDWDR_	_[Acetyl (Protein N-term)]MDHYDS[Phospho (STY)]QQTNDYMQPEEDWDR_.3	ACTN1_(S6)	__MDHYDSQQTNDYM	No	No	16.0276	15.6335	15.634	15.1753	14.5791	15.3232	15.6925	15.9182	15.9168	15.7541	15.4009	16.339	16.1475	15.9537	15.4936	16.1823	15.4956	16.1175	15.373	16.7928	16.6056	15.8879	15.8714	15.6288	15.6451	15.5081	15.8458	15.6476	15.1729	15.261	14.6219	0.0910155	NotIncluded	NotIncluded	NotIncluded	NotIncluded	Out	Out	53.6
Q14566	MCM6	DNA replication licensing factor MCM6	(S13)	_[Acetyl (Protein N-term)]MDLAAAAEPGAGS[Phospho (STY)]QHLEVR_	_[Acetyl (Protein N-term)]MDLAAAAEPGAGS[Phospho (STY)]QHLEVR_.2	MCM6_(S13)	AAEPGAGSQHLEVRD	No	No	20.193	19.2977	19.3893	19.1872	19.4747	19.5582	19.6098	19.1085	19.0161	19.2307	19.7756	19.7787	19.5442	20.0095	20.2235	19.9612	19.942	20.0571	20.226	19.5725	19.5792	19.3135	19.3468	19.2107	19.476	19.2113	19.2171	19.3752	19.4228	19.6788	19.735	0.097195	NotIncluded	NotIncluded	NotIncluded	mC4	Out	Out	67.11
Q9H0C8	ILKAP	Integrin-linked kinase-associated serine/threonine phosphatase 2C	(S13)	_[Acetyl (Protein N-term)]MDLFGDLPEPERS[Phospho (STY)]PR_	_[Acetyl (Protein N-term)]MDLFGDLPEPERS[Phospho (STY)]PR_.2	ILKAP_(S13)	DLPEPERSPRPAAGK	No	No	18.4623	18.2358	18.2505	18.011	17.7867	18.1376	18.0691	17.8333	17.6877	17.9835	17.6086	17.9759	18.0227	18.1034	17.9404	18.1626	17.7685	18.182	17.9237	18.1837	18.068	18.0429	18.2045	17.9708	18.0655	17.8697	17.9455	17.8678	17.7013	18.0905	17.7366	-0.177411	NotIncluded	NotIncluded	NotIncluded	NotIncluded	Out	Out	30.23
Q9BWN1	PRR14	Proline-rich protein 14	(S7)	_[Acetyl (Protein N-term)]MDLPGDS[Phospho (STY)]SPPGQPR_	_[Acetyl (Protein N-term)]MDLPGDS[Phospho (STY)]SPPGQPR_.2	PRR14_(S7)	_MDLPGDSSPPGQPR	No	No	16.038	16.3851	16.2819	16.138	15.8709	16.1983	16.2013	16.292	16.1878	16.2218	15.733	15.9058	15.9368	15.8329	15.5914	15.7464	15.6905	15.9855	15.5346	15.874	15.8877	15.6975	15.748	15.9654	15.8535	15.7375	15.766	15.9361	16.0024	15.9534	15.5985	-0.641402	NotIncluded	NotIncluded	NotIncluded	NotIncluded	Out	Out
Q9BWN1	PRR14	Proline-rich protein 14	(S8)	_[Acetyl (Protein N-term)]MDLPGDSS[Phospho (STY)]PPGQPR_	_[Acetyl (Protein N-term)]MDLPGDSS[Phospho (STY)]PPGQPR_.2	PRR14_(S8)	MDLPGDSSPPGQPRL	No	No	16.7848	17.1618	17.0575	17.053	16.7171	17.004	16.9569	17.1087	17.0209	17.0833	16.6014	16.6048	16.7561	16.5976	16.4495	16.5717	16.5561	16.7288	16.3926	16.7745	16.6601	16.4861	16.6592	16.7697	16.6701	16.6101	16.678	16.7575	16.8309	16.846	16.5093	-0.604087	NotIncluded	NotIncluded	NotIncluded	NotIncluded	Out	Out	16.26
O14730	RIOK3	Serine/threonine-protein kinase RIO3	(S8)	_[Acetyl (Protein N-term)]MDLVGVAS[Phospho (STY)]PEPGTAAAWGPSK_	_[Acetyl (Protein N-term)]MDLVGVAS[Phospho (STY)]PEPGTAAAWGPSK_.2	RIOK3_(S8)	MDLVGVASPEPGTAA	No	No	15.2602	14.9492	15.1084	14.8328	14.9085	15.182	15.0926	15.2083	14.9131	15.1452	14.6682	14.5242	14.9828	14.9161	14.9091	14.9266	14.6366	15.0745	14.4309	14.8496	14.7604	14.981	14.8786	14.8252	15.1065	14.8425	14.9887	14.9399	14.889	15.085	14.977	-0.338919	NotIncluded	NotIncluded	NotIncluded	NotIncluded	Out	Out	9.35
O14730	RIOK3	Serine/threonine-protein kinase RIO3	(T13)	_[Acetyl (Protein N-term)]MDLVGVASPEPGT[Phospho (STY)]AAAWGPSK_	_[Acetyl (Protein N-term)]MDLVGVASPEPGT[Phospho (STY)]AAAWGPSK_.2	RIOK3_(T13)	VASPEPGTAAAWGPS	No	No	15.2628	14.9555	15.1153	14.8328	14.8714	15.1785	15.0907	15.2172	14.9059	15.1102	14.6579	14.514	14.9486	14.8932	14.9097	14.7963	14.6277	15.0727	14.422	14.8374	14.7268	14.3854	14.8682	14.7973	15.1065	14.8155	14.9706	14.9363	14.871	15.1372	14.9543	-0.409771	NotIncluded	NotIncluded	NotIncluded	NotIncluded	Out	Out
O00161	SNAP23	Synaptosomal-associated protein 23	(S5)	_[Acetyl (Protein N-term)]MDNLS[Phospho (STY)]SEEIQQR_	_[Acetyl (Protein N-term)]MDNLS[Phospho (STY)]SEEIQQR_.2	SNAP23_(S5)	___MDNLSSEEIQQR	No	No	16.7219	16.5448	16.5993	16.3972	16.3518	16.8546	16.4676	16.9731	16.7071	16.8496	15.937	16.2836	16.0475	15.9501	16.3524	16.252	16.1718	16.3756	16.5275	16.2658	16.0875	16.6911	16.3464	16.5717	16.2924	16.2508	16.4805	16.3949	16.1178	16.019	15.8969	-0.488558	NotIncluded	NotIncluded	NotIncluded	NotIncluded	Out	Out	7.2
O00161	SNAP23	Synaptosomal-associated protein 23	(S6)	_[Acetyl (Protein N-term)]MDNLSS[Phospho (STY)]EEIQQR_	_[Acetyl (Protein N-term)]MDNLSS[Phospho (STY)]EEIQQR_.2	SNAP23_(S6)	__MDNLSSEEIQQRA	No	No	16.275	16.1417	16.1598	16.0132	15.9929	16.3927	16.0597	16.5312	16.2795	16.4403	15.7068	15.8976	15.6497	15.5802	16.0475	15.9427	15.8071	15.9921	16.3439	15.86	15.7133	16.5151	16.0148	16.2388	15.9461	15.9488	16.1229	16.0436	15.8363	15.6093	15.5382	-0.394737	NotIncluded	NotIncluded	NotIncluded	NotIncluded	Out	Out	17.36
P50402	EMD	Emerin	(S8)	_[Acetyl (Protein N-term)]MDNYADLS[Phospho (STY)]DTELTTLLR_	_[Acetyl (Protein N-term)]MDNYADLS[Phospho (STY)]DTELTTLLR_.2	EMD_(S8)	MDNYADLSDTELTTL	No	No	12.9281	13.0531	12.7581	12.0065	11.3142	12.5604	12.9597	11.7152	12.6553	12.0652	12.7943	13.285	13.468	12.0029	13.143	13.1455	12.2253	13.419	11.6532	12.7092	13.2499	13.4925	12.4142	13.515	12.0975	11.6631	12.1956	12.5026	12.8858	13.0968	13.526	0.180108	NotIncluded	NotIncluded	NotIncluded	NotIncluded	Out	Out	4.54
P50402	EMD	Emerin	(T10)	_[Acetyl (Protein N-term)]MDNYADLSDT[Phospho (STY)]ELTTLLR_	_[Acetyl (Protein N-term)]MDNYADLSDT[Phospho (STY)]ELTTLLR_.2	EMD_(T10)	NYADLSDTELTTLLR	No	No	13.3423	13.388	13.0508	12.3045	NAN	12.8247	13.2143	12.0922	12.4068	12.3437	12.3278	13.6388	13.7836	12.3053	13.4318	13.4427	12.5459	13.6058	11.9205	13.1124	13.5124	13.7531	12.7375	13.853	12.3776	12.0261	12.4352	12.8244	12.5772	13.4715	13.9062	0.153275	NotIncluded	NotIncluded	NotIncluded	NotIncluded	Out	Out	8.65
Q9BUH6	PAXX	Protein PAXX	(S5,C9)	_[Acetyl (Protein N-term)]MDPLS[Phospho (STY)]PPLC[Carbamidomethyl (C)]TLPPGPEPPR_	_[Acetyl (Protein N-term)]MDPLS[Phospho (STY)]PPLC[Carbamidomethyl (C)]TLPPGPEPPR_.3	PAXX_(S5,C9)	___MDPLSPPLCTLP	No	No	17.5592	17.0336	16.7272	16.8573	16.6295	17.0477	16.8119	17.2313	17.2115	16.6053	17.3675	17.4275	16.8814	17.3446	16.8809	17.383	17.2451	16.9758	16.3985	17.0016	17.2299	16.4229	17.0802	17.0478	16.98	17.08	17.2524	17.1475	16.7684	16.8746	16.8128	-0.0252089	NotIncluded	NotIncluded	NotIncluded	NotIncluded	Out	Out	6.97
Q9BUH6	PAXX	Protein PAXX	(C9,T10)	_[Acetyl (Protein N-term)]MDPLSPPLC[Carbamidomethyl (C)]T[Phospho (STY)]LPPGPEPPR_	_[Acetyl (Protein N-term)]MDPLSPPLC[Carbamidomethyl (C)]T[Phospho (STY)]LPPGPEPPR_.3	PAXX_(C9,T10)	PLSPPLCTLPPGPEP	No	No	17.5507	16.9477	16.674	15.9338	16.6029	16.9942	16.8085	17.2336	17.2198	16.6055	17.3567	17.4054	16.9033	17.3314	16.8582	17.3777	17.2388	16.9876	16.4333	16.9797	17.1775	16.1419	17.0214	17.0243	16.9751	16.8968	17.2096	17.1215	16.6158	16.5921	16.7729	0.00443663	NotIncluded	NotIncluded	NotIncluded	NotIncluded	Out	Out
P02795	MT2A	Metallothionein-2	(C5,S6,C7,C13,C15,C19)	_[Acetyl (Protein N-term)]MDPNC[Carbamidomethyl (C)]S[Phospho (STY)]C[Carbamidomethyl (C)]AAGDSC[Carbamidomethyl (C)]TC[Carbamidomethyl (C)]AGSC[Carbamidomethyl (C)]K_	_[Acetyl (Protein N-term)]MDPNC[Carbamidomethyl (C)]S[Phospho (STY)]C[Carbamidomethyl (C)]AAGDSC[Carbamidomethyl (C)]TC[Carbamidomethyl (C)]AGSC[Carbamidomethyl (C)]K_.2	MT2A_(C5,S6,C7,C13,C15,C19)	__MDPNCSCAAGDSC	No	No	14.7433	14.5191	14.5954	14.6463	14.2181	14.3624	14.408	14.604	14.0285	14.5775	13.4694	14.3659	14.2528	14.2184	14.1362	14.3878	15.423	13.4867	14.6261	14.5916	14.2933	14.7495	14.3748	14.383	14.2811	15.03	13.9467	14.2012	14.6373	14.8294	15.7944	0.180666	NotIncluded	NotIncluded	NotIncluded	NotIncluded	Out	Out	39.16
P80297	MT1X	Metallothionein-1X	(C5,S6,C7,C13,C15,C19)	_[Acetyl (Protein N-term)]MDPNC[Carbamidomethyl (C)]S[Phospho (STY)]C[Carbamidomethyl (C)]SPVGSC[Carbamidomethyl (C)]AC[Carbamidomethyl (C)]AGSC[Carbamidomethyl (C)]K_	_[Acetyl (Protein N-term)]MDPNC[Carbamidomethyl (C)]S[Phospho (STY)]C[Carbamidomethyl (C)]SPVGSC[Carbamidomethyl (C)]AC[Carbamidomethyl (C)]AGSC[Carbamidomethyl (C)]K_.2	MT1X_(C5,S6,C7,C13,C15,C19)	__MDPNCSCSPVGSC	No	No	16.9491	16.5352	16.4342	16.3708	16.5077	16.7359	16.7561	16.8757	16.523	16.4097	16.6735	16.073	16.4844	15.9146	16.4923	16.0835	16.5845	16.2808	16.6555	15.996	15.8204	16.3512	16.2997	16.1566	16.227	16.3465	16.0673	16.5088	16.5113	16.6556	16.451	-0.317647	NotIncluded	NotIncluded	NotIncluded	NotIncluded	Out	Out
P80297	MT1X	Metallothionein-1X	(C5,C7,S8,C13,C15,C19)	_[Acetyl (Protein N-term)]MDPNC[Carbamidomethyl (C)]SC[Carbamidomethyl (C)]S[Phospho (STY)]PVGSC[Carbamidomethyl (C)]AC[Carbamidomethyl (C)]AGSC[Carbamidomethyl (C)]K_	_[Acetyl (Protein N-term)]MDPNC[Carbamidomethyl (C)]SC[Carbamidomethyl (C)]S[Phospho (STY)]PVGSC[Carbamidomethyl (C)]AC[Carbamidomethyl (C)]AGSC[Carbamidomethyl (C)]K_.2	MT1X_(C5,C7,S8,C13,C15,C19)	MDPNCSCSPVGSCAC	No	No	16.9491	16.5352	16.4342	16.3708	16.5077	16.7359	16.7561	16.8757	16.523	16.4097	16.6735	16.073	16.4844	15.9146	16.4923	16.0835	16.5845	16.2808	16.6555	15.996	15.8204	16.3512	16.2997	16.1566	16.227	16.3465	16.0673	16.5088	16.5113	16.6556	16.451	-0.317647	NotIncluded	NotIncluded	NotIncluded	NotIncluded	Out	Out	39.8
O43399	TPD52L2	Tumor protein D54	(S12)	_[Acetyl (Protein N-term)]MDSAGQDINLNS[Phospho (STY)]PNK_	_[Acetyl (Protein N-term)]MDSAGQDINLNS[Phospho (STY)]PNK_.2	TPD52L2_(S12)	GQDINLNSPNKGLLS	No	No	19.8872	20.1644	20.2194	20.1609	19.8813	20.161	19.988	20.181	20.2978	20.1444	19.3595	19.4744	19.5239	19.5956	19.316	19.4803	19.2657	19.7606	19.3143	19.6894	19.6514	19.7524	19.8078	19.6992	19.8154	19.6721	19.5845	19.7083	19.5242	19.5376	19.3966	-0.632274	NotIncluded	NotIncluded	NotIncluded	NotIncluded	Out	Out	54.68
Q96ST2	IWS1	Protein IWS1 homolog	(Y5,Y6)	_[Acetyl (Protein N-term)]MDSEY[Phospho (STY)]Y[Phospho (STY)]SGDQSDDGGATPVQDER_	_[Acetyl (Protein N-term)]MDSEY[Phospho (STY)]Y[Phospho (STY)]SGDQSDDGGATPVQDER_.3	IWS1_(Y5,Y6)	___MDSEYZSGDQSD;__MDSEZYSGDQSDD	No	No	15.8633	13.9848	13.3988	12.8612	11.5931	13.0365	12.6674	12.592	11.5735	14.3634	12.55	15.742	15.8936	16.0723	14.3974	15.671	13.2236	14.6194	13.113	16.9056	17.0374	13.4462	15.496	15.4081	15.7826	14.9073	15.6944	14.8819	12.8307	13.8722	12.7619	0.314211	NotIncluded	NotIncluded	NotIncluded	NotIncluded	Out	Out
Q96ST2	IWS1	Protein IWS1 homolog	(Y6,T17)	_[Acetyl (Protein N-term)]MDSEYY[Phospho (STY)]SGDQSDDGGAT[Phospho (STY)]PVQDER_	_[Acetyl (Protein N-term)]MDSEYY[Phospho (STY)]SGDQSDDGGAT[Phospho (STY)]PVQDER_.3	IWS1_(Y6,T17)	__MDSEYYSGDQSDD;QSDDGGATPVQDERD	No	No	15.8944	14.0139	13.6455	12.9948	12.0122	13.0518	12.8477	12.7443	NAN	14.3991	12.416	15.7777	15.9044	16.0949	14.4392	15.7092	13.2835	14.6261	13.2332	16.9173	17.0683	13.52	15.4976	15.434	15.8001	14.9346	15.7369	14.9144	13.1528	13.9065	12.786	0.233286	NotIncluded	NotIncluded	NotIncluded	NotIncluded	Out	Out
Q96ST2	IWS1	Protein IWS1 homolog	(Y6)	_[Acetyl (Protein N-term)]MDSEYY[Phospho (STY)]SGDQSDDGGATPVQDER_	_[Acetyl (Protein N-term)]MDSEYY[Phospho (STY)]SGDQSDDGGATPVQDER_.3	IWS1_(Y6)	__MDSEYYSGDQSDD	No	No	14.7115	13.3978	13.4193	12.9348	13.2615	13.5345	13.1734	13.2291	13.4439	14.2064	13.1579	14.864	14.7999	14.9721	13.7883	14.7433	13.2377	14.1621	13.296	15.6705	15.8531	14.234	14.6814	14.604	14.969	14.1106	14.7956	14.1652	13.5839	13.6467	13.2791	0.316688	NotIncluded	NotIncluded	NotIncluded	NotIncluded	Out	Out
Q96ST2	IWS1	Protein IWS1 homolog	(S11,T17)	_[Acetyl (Protein N-term)]MDSEYYSGDQS[Phospho (STY)]DDGGAT[Phospho (STY)]PVQDER_	_[Acetyl (Protein N-term)]MDSEYYSGDQS[Phospho (STY)]DDGGAT[Phospho (STY)]PVQDER_.3	IWS1_(S11,T17)	EYYSGDQSDDGGAZP;QZDDGGATPVQDERD	No	No	15.8663	13.995	13.6205	12.9229	12.3816	13.0302	12.8479	12.6958	NAN	15.2647	12.313	15.7743	15.8991	16.092	14.3626	15.6957	13.256	14.5886	13.2315	16.9154	17.0674	13.5157	15.4953	15.415	15.7988	14.9335	15.7557	14.9023	13.0607	13.901	12.7209	0.201595	NotIncluded	NotIncluded	NotIncluded	NotIncluded	Out	Out
Q96ST2	IWS1	Protein IWS1 homolog	(T17)	_[Acetyl (Protein N-term)]MDSEYYSGDQSDDGGAT[Phospho (STY)]PVQDER_	_[Acetyl (Protein N-term)]MDSEYYSGDQSDDGGAT[Phospho (STY)]PVQDER_.3	IWS1_(T17)	QSDDGGATPVQDERD	No	No	15.3821	13.3972	13.3831	12.9591	13.3136	13.6822	13.2763	13.5084	12.8599	13.9936	12.7292	14.8618	14.753	14.9598	13.7883	14.7433	13.1971	14.1653	13.2959	15.6549	15.8531	14.234	14.6205	14.59	14.993	14.1082	14.78	14.1653	13.5004	13.6442	13.2128	0.276281	NotIncluded	NotIncluded	NotIncluded	NotIncluded	Out	Out
Q9H6F5	CCDC86	Coiled-coil domain-containing protein 86	(T3)	_[Acetyl (Protein N-term)]MDT[Phospho (STY)]PLRR_	_[Acetyl (Protein N-term)]MDT[Phospho (STY)]PLRR_.2	CCDC86_(T3)	_____MDTPLRRSRR	No	No	15.2311	16.0495	16.3125	16.3593	16.38	16.4896	16.5878	16.4188	16.2537	15.7722	15.0427	13.5854	14.9197	13.4441	14.5826	13.6842	15.1617	14.4271	14.3727	13.6064	13.2205	14.3272	14.2717	14.1189	13.7861	15.0543	13.7976	14.716	14.4581	14.6369	14.5028	-0.622425	NotIncluded	NotIncluded	NotIncluded	NotIncluded	Out	Out
Q96C55	ZNF524	Zinc finger protein 524	(S5)	_[Acetyl (Protein N-term)]MDTPS[Phospho (STY)]PDPLPSPLPGEEEKPLALSPPVPR_	_[Acetyl (Protein N-term)]MDTPS[Phospho (STY)]PDPLPSPLPGEEEKPLALSPPVPR_.3	ZNF524_(S5)	___MDTPSPDPLPSP	No	No	16.3815	16.4287	16.4212	16.1326	16.1711	16.3359	16.3201	16.6043	16.6181	16.6553	16.7409	16.2352	16.7268	16.5171	16.6685	16.6512	16.5791	16.6863	16.0972	16.4778	16.4754	15.7958	16.4132	16.5501	16.6514	16.9906	16.8586	16.4758	17.021	16.4836	16.1467	0.0323785	NotIncluded	NotIncluded	NotIncluded	NotIncluded	Out	Out	8.86
Q86VM9	ZC3H18	Zinc finger CCCH domain-containing protein 18	(S6,S13)	_[Acetyl (Protein N-term)]MDVAES[Phospho (STY)]PERDPHS[Phospho (STY)]PEDEEQPQGLSDDDILR_	_[Acetyl (Protein N-term)]MDVAES[Phospho (STY)]PERDPHS[Phospho (STY)]PEDEEQPQGLSDDDILR_.3	ZC3H18_(S6,S13)	__MDVAESPERDPHZ;ZPERDPHSPEDEEQP	No	No	15.8233	16.0442	15.8548	15.7964	15.4628	15.7958	15.9394	15.9619	15.2754	15.7311	15.6987	15.6729	15.9153	15.7159	15.7836	16.2038	16.0158	15.5674	16.0448	15.8507	15.4473	16.0938	15.9355	15.9119	15.367	15.8203	15.6702	16.0455	15.9784	16.1672	15.9816	0.240973	NotIncluded	NotIncluded	NotIncluded	NotIncluded	Out	Out	5.42
Q86VM9	ZC3H18	Zinc finger CCCH domain-containing protein 18	(S6)	_[Acetyl (Protein N-term)]MDVAES[Phospho (STY)]PERDPHSPEDEEQPQGLSDDDILR_	_[Acetyl (Protein N-term)]MDVAES[Phospho (STY)]PERDPHSPEDEEQPQGLSDDDILR_.3	ZC3H18_(S6)	__MDVAESPERDPHS	No	No	18.0444	17.9758	17.8788	17.8285	17.7248	17.9595	18.0968	18.1253	17.9754	17.9154	17.934	17.7754	17.8562	17.8639	17.8632	17.868	17.9371	17.8013	18.0672	17.5047	17.4321	17.7698	17.9773	17.7846	17.7816	17.7157	17.832	17.9697	17.9815	18.0862	17.8754	-0.299355	NotIncluded	NotIncluded	NotIncluded	NotIncluded	Out	Out	7.76
Q86VM9	ZC3H18	Zinc finger CCCH domain-containing protein 18	(S13)	_[Acetyl (Protein N-term)]MDVAESPERDPHS[Phospho (STY)]PEDEEQPQGLSDDDILR_	_[Acetyl (Protein N-term)]MDVAESPERDPHS[Phospho (STY)]PEDEEQPQGLSDDDILR_.3	ZC3H18_(S13)	SPERDPHSPEDEEQP	No	No	18.1321	18.0755	18.0564	17.8599	17.9384	18.0966	18.2677	18.1996	18.1175	18.0644	18.0981	17.8455	17.9386	17.8581	18.0325	17.9716	18.1055	17.8682	18.1504	17.4283	17.3617	17.7466	17.9884	17.7365	17.701	17.693	17.8636	18.0122	18.0578	18.1392	17.9464	-0.404399	NotIncluded	NotIncluded	NotIncluded	NotIncluded	Out	Out	3.08
Q8IUE0;Q8IUE1	TGIF2LY;TGIF2LX	Homeobox protein TGIF2LY;Homeobox protein TGIF2LX	(S13);(S13)	_[Acetyl (Protein N-term)]MEAAADGPAETQS[Phospho (STY)]PVEK_	_[Acetyl (Protein N-term)]MEAAADGPAETQS[Phospho (STY)]PVEK_.2	TGIF2LY;TGIF2LX_(S13);(S13)	DGPAETQSPVEKDSP::DGPAETQSPVEKDSP	No	No	14.4982	14.1415	13.9973	14.0593	14.0332	14.0685	14.0958	14.591	14.3854	14.4267	14.3663	14.4962	14.6481	14.5117	14.6722	14.5926	14.5016	14.5144	14.5617	14.585	14.7803	14.3588	14.6825	14.7604	14.8406	14.9366	14.9435	14.9869	14.9151	15.1119	15.1574	0.678561	NotIncluded	NotIncluded	NotIncluded	NotIncluded	Out	Out	56.915
Q8IUE0;Q8IUE1	TGIF2LY;TGIF2LX	Homeobox protein TGIF2LY;Homeobox protein TGIF2LX	(S19);(S19)	_[Acetyl (Protein N-term)]MEAAADGPAETQSPVEKDS[Phospho (STY)]PAK_	_[Acetyl (Protein N-term)]MEAAADGPAETQSPVEKDS[Phospho (STY)]PAK_.2	TGIF2LY;TGIF2LX_(S19);(S19)	QSPVEKDSPAKTQSP::QSPVEKDSPAKTQSP	No	No	16.4638	16.7887	16.617	16.7685	16.6319	16.9799	16.5698	16.6429	16.3991	16.7232	16.2019	17.1281	16.463	16.8246	16.7018	16.6559	16.7864	17.0635	17.1434	16.8754	17.0941	16.1491	16.5893	16.6989	17.0503	17.0129	16.5859	16.6768	16.7986	16.9379	17.0213	0.204235	NotIncluded	NotIncluded	NotIncluded	NotIncluded	Out	Out	67.85
Q9BRP8	PYM1	Partner of Y14 and mago	(S6)	_[Acetyl (Protein N-term)]MEAAGS[Phospho (STY)]PAATETGK_	_[Acetyl (Protein N-term)]MEAAGS[Phospho (STY)]PAATETGK_.2	PYM1_(S6)	__MEAAGSPAATETG	No	No	14.6145	14.6613	14.6921	14.4019	14.4651	14.6068	14.8135	15.1791	15.2139	14.9798	14.521	14.1275	14.3996	14.1649	14.1596	14.3492	13.8306	13.9503	13.885	14.474	14.1607	14.3943	14.8377	15.0738	14.5287	14.8252	15.0448	14.7146	14.2697	14.2731	14.0372	-0.328463	NotIncluded	NotIncluded	NotIncluded	NotIncluded	Out	Out	47.86
Q9BRP8	PYM1	Partner of Y14 and mago	(T10)	_[Acetyl (Protein N-term)]MEAAGSPAAT[Phospho (STY)]ETGK_	_[Acetyl (Protein N-term)]MEAAGSPAAT[Phospho (STY)]ETGK_.2	PYM1_(T10)	AAGSPAATETGKYIA	No	No	14.4665	14.4289	14.5539	14.254	14.307	14.4681	14.6511	15.0199	14.9575	14.7933	14.3989	14	14.219	14.0122	13.8866	13.8633	13.7633	14.0705	13.7144	14.2565	14.0841	14.2594	14.3662	14.1526	14.4104	14.3847	14.6765	14.5068	14.1501	14.2188	13.8422	-0.362752	NotIncluded	NotIncluded	NotIncluded	mC1	Out	Out
Q9BRP8	PYM1	Partner of Y14 and mago	(T12)	_[Acetyl (Protein N-term)]MEAAGSPAATET[Phospho (STY)]GK_	_[Acetyl (Protein N-term)]MEAAGSPAATET[Phospho (STY)]GK_.2	PYM1_(T12)	GSPAATETGKYIAST	No	No	14.5437	14.5466	14.6276	14.3539	14.3464	14.5395	14.7606	15.1073	15.031	14.8827	14.1465	14.0127	14.2241	14.1013	13.9827	14.3421	13.8508	14.2013	13.8078	14.3359	14.1177	14.7283	14.6526	14.2491	14.5014	14.5516	14.752	14.6057	14.2346	14.2456	13.8798	-0.333796	NotIncluded	NotIncluded	NotIncluded	NotIncluded	Out	Out
Q8IXU6	SLC35F2	Solute carrier family 35 member F2	(S5)	_[Acetyl (Protein N-term)]MEADS[Phospho (STY)]PAGPGAPEPLAEGAAAEFSSLLR_	_[Acetyl (Protein N-term)]MEADS[Phospho (STY)]PAGPGAPEPLAEGAAAEFSSLLR_.3	SLC35F2_(S5)	___MEADSPAGPGAP	No	No	13.3906	13.859	12.1547	12.581	12.5309	12.6222	12.3742	12.2884	12.867	14.5032	13.0298	11.9761	12.0244	NAN	13.0926	12.8331	12.5601	12.402	11.9897	13.4578	NAN	11.5408	12.7946	12.7595	12.4329	10.2681	11.6882	11.7942	11.6352	NAN	13.1191	-0.473475	NotIncluded	NotIncluded	NotIncluded	NotIncluded	Out	Out	39.18
O94763	URI1	Unconventional prefoldin RPB5 interactor 1	(T5)	_[Acetyl (Protein N-term)]MEAPT[Phospho (STY)]VETPPDPSPPSAPAPALVPLR_	_[Acetyl (Protein N-term)]MEAPT[Phospho (STY)]VETPPDPSPPSAPAPALVPLR_.3	URI1_(T5)	___MEAPTVETPPDP	No	No	14.7967	14.3043	14.5949	14.3013	14.1194	14.557	14.4467	14.5543	14.4956	14.3621	14.2547	14.3236	14.3835	14.403	14.1447	14.3733	14.3573	14.5235	13.6556	14.2636	14.3455	14.3471	14.2625	14.0329	14.165	14.3859	14.2431	14.2182	14.396	14.2446	14.0883	-0.337386	NotIncluded	NotIncluded	NotIncluded	NotIncluded	Out	Out
O94763	URI1	Unconventional prefoldin RPB5 interactor 1	(T8)	_[Acetyl (Protein N-term)]MEAPTVET[Phospho (STY)]PPDPSPPSAPAPALVPLR_	_[Acetyl (Protein N-term)]MEAPTVET[Phospho (STY)]PPDPSPPSAPAPALVPLR_.3	URI1_(T8)	MEAPTVETPPDPSPP	No	No	14.926	14.477	14.6662	14.5449	14.2895	14.6464	14.5186	14.6516	14.6569	14.4557	14.443	14.4562	14.5025	14.5614	14.2663	14.5583	14.5942	14.6824	13.905	14.4915	14.5869	14.5391	14.4349	14.154	14.3907	14.5414	14.4502	14.3825	14.5819	14.4358	14.2989	-0.236842	NotIncluded	NotIncluded	NotIncluded	NotIncluded	Out	Out	5.87
O94763	URI1	Unconventional prefoldin RPB5 interactor 1	(S13)	_[Acetyl (Protein N-term)]MEAPTVETPPDPS[Phospho (STY)]PPSAPAPALVPLR_	_[Acetyl (Protein N-term)]MEAPTVETPPDPS[Phospho (STY)]PPSAPAPALVPLR_.3	URI1_(S13)	VETPPDPSPPSAPAP	No	No	15.6521	15.2496	15.1368	15.3301	14.9437	15.2959	15.0367	15.1727	15.085	14.8809	15.0454	15.0689	14.8276	15.1818	14.8673	15.0348	15.2167	15.1419	14.4102	15.056	15.1471	14.4205	15.056	14.8178	15.156	15.1279	14.9575	15.083	15.4068	15.3777	15.0048	-0.247119	NotIncluded	NotIncluded	NotIncluded	NotIncluded	Out	Out	11.3
Q8IZM9	SLC38A6	Probable sodium-coupled neutral amino acid transporter 6	(S4,S7)	_[Acetyl (Protein N-term)]MEAS[Phospho (STY)]WGS[Phospho (STY)]FNAER_	_[Acetyl (Protein N-term)]MEAS[Phospho (STY)]WGS[Phospho (STY)]FNAER_.2	SLC38A6_(S4,S7)	____MEASWGZFNAE;_MEAZWGSFNAERGW	No	No	14.4288	15.6551	15.5935	15.4247	14.3122	15.8386	15.5037	15.7715	13.7195	15.3052	13.8778	14.3032	14.1635	13.9714	13.4588	13.2127	13.73	14.4975	13.7771	13.5486	13.7419	14.5778	14.6256	14.995	14.6211	13.1702	14.6868	14.5784	13.5973	14.3782	13.9253	-0.451474	NotIncluded	NotIncluded	NotIncluded	NotIncluded	Out	Out
Q8IZM9	SLC38A6	Probable sodium-coupled neutral amino acid transporter 6	(S7)	_[Acetyl (Protein N-term)]MEASWGS[Phospho (STY)]FNAER_	_[Acetyl (Protein N-term)]MEASWGS[Phospho (STY)]FNAER_.2	SLC38A6_(S7)	_MEASWGSFNAERGW	No	No	12.5571	13.675	13.4873	13.297	13.0147	13.8811	13.673	14.2883	13.9059	14.125	12.1798	12.6589	12.6781	12.5113	12.3274	12.2476	11.926	12.61	12.4531	12.4649	12.8434	12.9906	12.8773	12.8994	13.0175	12.6741	13.0462	12.9542	13.3592	13.1964	12.337	-0.498548	hC5	NotIncluded	NotIncluded	NotIncluded	Out	Out
Q9NQC3	RTN4	Reticulon-4	(S11)	_[Acetyl (Protein N-term)]MEDLDQSPLVS[Phospho (STY)]SSDSPPRPQPAFK_	_[Acetyl (Protein N-term)]MEDLDQSPLVS[Phospho (STY)]SSDSPPRPQPAFK_.3	RTN4_(S11)	LDQSPLVSSSDSPPR	No	No	24.4205	24.2448	24.3213	24.1424	24.3005	24.4747	24.3843	24.538	24.6131	24.3266	24.2901	24.094	24.077	23.9352	24.2669	24.1681	24.2831	24.0139	24.4764	23.6973	23.7613	24.2812	23.0099	24.0746	22.9454	23.2465	24.0733	24.0853	24.4296	24.2527	23.3486	-0.430827	NotIncluded	NotIncluded	NotIncluded	NotIncluded	Out	Out	38.57
Q9NQC3	RTN4	Reticulon-4	(S12,S13)	_[Acetyl (Protein N-term)]MEDLDQSPLVSS[Phospho (STY)]S[Phospho (STY)]DSPPRPQPAFK_	_[Acetyl (Protein N-term)]MEDLDQSPLVSS[Phospho (STY)]S[Phospho (STY)]DSPPRPQPAFK_.3	RTN4_(S12,S13)	DQSPLVSSZDSPPRP;QSPLVSZSDSPPRPQ	No	No	15.2056	14.7428	15.1569	14.7269	14.6796	14.7583	15.2658	14.474	15.1109	15.3213	14.0206	14.4048	14.8534	14.5764	14.7731	14.2453	14.129	14.2109	14.801	14.0963	14.3248	13.2158	13.2153	14.2702	14.3241	13.9128	14.4917	14.6411	15.299	14.4247	14.4471	-0.593783	NotIncluded	NotIncluded	NotIncluded	NotIncluded	Out	Out	35.025
Q9NQC3	RTN4	Reticulon-4	(S12)	_[Acetyl (Protein N-term)]MEDLDQSPLVSS[Phospho (STY)]SDSPPRPQPAFK_	_[Acetyl (Protein N-term)]MEDLDQSPLVSS[Phospho (STY)]SDSPPRPQPAFK_.3	RTN4_(S12)	DQSPLVSSSDSPPRP	No	No	24.5464	24.4146	24.4414	23.5785	24.4195	24.6254	24.4831	24.6345	24.6692	24.4542	24.3926	24.2212	24.2568	24.0882	23.0688	24.2613	24.413	24.1424	24.4684	23.9103	23.1116	23.6704	24.0898	24.226	17.407	24.2292	24.2083	24.2037	23.9654	23.4669	23.5223	-0.0235415	NotIncluded	NotIncluded	NotIncluded	NotIncluded	Out	Out	44.66
Q9NQC3	RTN4	Reticulon-4	(S13,S15)	_[Acetyl (Protein N-term)]MEDLDQSPLVSSS[Phospho (STY)]DS[Phospho (STY)]PPRPQPAFK_	_[Acetyl (Protein N-term)]MEDLDQSPLVSSS[Phospho (STY)]DS[Phospho (STY)]PPRPQPAFK_.3	RTN4_(S13,S15)	QSPLVSSSDZPPRPQ;PLVSSZDSPPRPQPA	No	No	15.2008	14.6405	14.7292	15.1185	15.2013	15.225	15.2983	15.8024	14.9312	14.902	15.1377	14.6402	14.3699	14.453	14.5902	14.9912	15.3355	14.7887	14.2443	14.7881	14.9302	14.4333	14.5956	14.9944	14.4096	14.2928	14.5231	14.6906	15.5622	15.6084	14.722	-0.301414	NotIncluded	NotIncluded	NotIncluded	NotIncluded	Out	Out	32.91
Q9NQC3	RTN4	Reticulon-4	(S15)	_[Acetyl (Protein N-term)]MEDLDQSPLVSSSDS[Phospho (STY)]PPRPQPAFK_	_[Acetyl (Protein N-term)]MEDLDQSPLVSSSDS[Phospho (STY)]PPRPQPAFK_.3	RTN4_(S15)	PLVSSSDSPPRPQPA	No	No	24.7861	24.6236	23.984	23.8102	24.6746	24.0502	24.7455	24.9008	24.9628	24.6987	24.6524	24.4646	24.4677	24.3208	24.6383	24.5209	24.6538	24.379	24.7912	24.0953	23.3439	23.9951	23.395	24.4536	23.3294	23.6214	24.4595	24.4463	24.185	23.6997	23.7364	-0.409685	NotIncluded	NotIncluded	NotIncluded	NotIncluded	Out	Out	40.43
Q8IZ21	PHACTR4	Phosphatase and actin regulator 4	(M17,T28)	_[Acetyl (Protein N-term)]MEDPFEEADQPTTEPGM[Oxidation (M)]VLDSVEAGDTT[Phospho (STY)]PPTK_	_[Acetyl (Protein N-term)]MEDPFEEADQPTTEPGM[Oxidation (M)]VLDSVEAGDTT[Phospho (STY)]PPTK_.3	PHACTR4_(M17,T28)	SVEAGDTTPPTKRKS	No	No	17.7789	17.602	17.1428	17.2248	16.7463	17.2006	17.2082	16.8124	16.9206	16.8119	16.6866	17.173	16.9333	17.0511	16.7713	17.3765	17.3613	16.7306	16.3423	17.4721	17.1922	16.5501	17.3736	16.922	17.1859	16.8673	16.6643	17.1616	17.0317	17.3605	17.0941	-0.1787	NotIncluded	NotIncluded	NotIncluded	NotIncluded	Out	Out	10.59
Q8IZ21	PHACTR4	Phosphatase and actin regulator 4	(T28)	_[Acetyl (Protein N-term)]MEDPFEEADQPTTEPGMVLDSVEAGDTT[Phospho (STY)]PPTK_	_[Acetyl (Protein N-term)]MEDPFEEADQPTTEPGMVLDSVEAGDTT[Phospho (STY)]PPTK_.3	PHACTR4_(T28)	SVEAGDTTPPTKRKS	No	No	18.0553	17.6835	17.3912	17.5192	16.8402	17.4619	17.4345	17.2462	17.0194	17.2347	16.8307	17.3118	18.0429	17.189	17.1206	17.3892	17.0024	17.176	16.8577	17.3706	17.3113	17.3648	17.6179	17.0243	17.3263	17.0329	16.9592	17.3807	17.1795	17.548	17.1993	-0.173534	NotIncluded	NotIncluded	NotIncluded	NotIncluded	Out	Out	10.59
Q8IZ21	PHACTR4	Phosphatase and actin regulator 4	(T31)	_[Acetyl (Protein N-term)]MEDPFEEADQPTTEPGMVLDSVEAGDTTPPT[Phospho (STY)]K_	_[Acetyl (Protein N-term)]MEDPFEEADQPTTEPGMVLDSVEAGDTTPPT[Phospho (STY)]K_.3	PHACTR4_(T31)	AGDTTPPTKRKSKFS	No	No	16.5524	16.0951	15.6195	15.7618	15.9374	16.7233	15.674	15.5685	15.2664	16.2436	15.0138	15.7584	16.217	15.5939	15.3497	15.6699	15.321	15.5224	16.6075	15.7592	15.9964	15.7834	15.9698	15.534	15.7623	15.4026	15.3594	15.6476	15.7624	15.9083	15.4551	-0.199897	NotIncluded	NotIncluded	NotIncluded	NotIncluded	Out	Out
Q6NZI2	CAVIN1	Caveolae-associated protein 1	(Y16)	_[Acetyl (Protein N-term)]MEDPTLYIVERPLPGY[Phospho (STY)]PDAEAPEPSSAGAQAAEEPSGAGSEELIK_	_[Acetyl (Protein N-term)]MEDPTLYIVERPLPGY[Phospho (STY)]PDAEAPEPSSAGAQAAEEPSGAGSEELIK_.4	CAVIN1_(Y16)	VERPLPGYPDAEAPE	No	No	18.4077	17.7543	17.9868	18.1813	18.5647	18.6016	18.8322	19.3689	19.1446	18.3845	18.4939	16.2341	17.6917	15.8595	18.6253	16.7705	18.5505	16.9303	17.0747	15.5337	15.3974	15.5683	16.6739	16.5899	16.2574	17.4019	15.9917	18.407	18.7614	18.5469	18.9921	-0.410481	NotIncluded	NotIncluded	NotIncluded	NotIncluded	Out	Out
P06748	NPM1	Nucleophosmin	(S4,M5,M7,M9,C21)	_[Acetyl (Protein N-term)]MEDS[Phospho (STY)]M[Oxidation (M)]DM[Oxidation (M)]DM[Oxidation (M)]SPLRPQNYLFGC[Carbamidomethyl (C)]ELK_	_[Acetyl (Protein N-term)]MEDS[Phospho (STY)]M[Oxidation (M)]DM[Oxidation (M)]DM[Oxidation (M)]SPLRPQNYLFGC[Carbamidomethyl (C)]ELK_.3	NPM1_(S4,M5,M7,M9,C21)	____MEDSMDMDMSP	No	No	17.2798	17.4038	17.2526	16.8725	17.7441	17.5671	17.6208	16.9132	17.7311	17.5447	16.2135	15.3698	15.7874	15.8066	17.9475	15.6561	16.3991	16.2949	16.0598	15.8452	15.9073	16.2591	17.788	17.9946	15.3421	15.7236	15.7856	15.2611	16.0078	15.7738	17.8718	-0.518279	NotIncluded	NotIncluded	NotIncluded	NotIncluded	Out	Out	13.97
P06748	NPM1	Nucleophosmin	(S4,M5,M7,C21)	_[Acetyl (Protein N-term)]MEDS[Phospho (STY)]M[Oxidation (M)]DM[Oxidation (M)]DMSPLRPQNYLFGC[Carbamidomethyl (C)]ELK_	_[Acetyl (Protein N-term)]MEDS[Phospho (STY)]M[Oxidation (M)]DM[Oxidation (M)]DMSPLRPQNYLFGC[Carbamidomethyl (C)]ELK_.3	NPM1_(S4,M5,M7,C21)	____MEDSMDMDMSP	No	No	18.2397	18.2159	19.0346	18.9178	19.4376	19.2585	19.4893	18.9254	18.5697	19.2656	17.5938	17.9813	18.3105	17.9731	19.0754	17.8037	18.6157	18.6528	17.8194	18.24	16.7716	18.5315	18.5517	18.0281	18.104	18.2922	16.976	17.1353	18.496	18.3499	18.9143	-0.514963	NotIncluded	NotIncluded	NotIncluded	NotIncluded	Out	Out	13.97
P06748	NPM1	Nucleophosmin	(S4,M5,M9,C21)	_[Acetyl (Protein N-term)]MEDS[Phospho (STY)]M[Oxidation (M)]DMDM[Oxidation (M)]SPLRPQNYLFGC[Carbamidomethyl (C)]ELK_	_[Acetyl (Protein N-term)]MEDS[Phospho (STY)]M[Oxidation (M)]DMDM[Oxidation (M)]SPLRPQNYLFGC[Carbamidomethyl (C)]ELK_.3	NPM1_(S4,M5,M9,C21)	____MEDSMDMDMSP	No	No	18.1757	18.5747	18.3554	18.5926	18.9435	19.3367	18.4945	18.564	17.8074	18.693	18.5559	17.307	17.9743	17.7375	18.8636	18.1231	18.5407	18.5136	17.6075	17.7302	17.0548	18.0545	17.8461	18.1445	17.7586	17.8625	16.5773	18.2921	19.0241	18.3117	18.023	-0.488786	NotIncluded	NotIncluded	NotIncluded	NotIncluded	Out	Out	13.97
P06748	NPM1	Nucleophosmin	(S4,M5)	_[Acetyl (Protein N-term)]MEDS[Phospho (STY)]M[Oxidation (M)]DMDMSPLR_	_[Acetyl (Protein N-term)]MEDS[Phospho (STY)]M[Oxidation (M)]DMDMSPLR_.2	NPM1_(S4,M5)	____MEDSMDMDMSP	No	No	16.5345	15.516	15.555	15.3908	15.309	15.28	14.9711	14.8034	14.0558	15.3784	14.2408	15.9996	16.2014	15.7742	15.6189	15.8025	15.1513	16.176	15.182	16.4082	16.6532	14.9199	16.2553	15.6121	15.9105	14.4833	16.4352	14.8209	14.2971	15.5928	14.658	0.0855461	NotIncluded	NotIncluded	NotIncluded	NotIncluded	Out	Out	13.97
P06748	NPM1	Nucleophosmin	(S4,M5,C21)	_[Acetyl (Protein N-term)]MEDS[Phospho (STY)]M[Oxidation (M)]DMDMSPLRPQNYLFGC[Carbamidomethyl (C)]ELK_	_[Acetyl (Protein N-term)]MEDS[Phospho (STY)]M[Oxidation (M)]DMDMSPLRPQNYLFGC[Carbamidomethyl (C)]ELK_.3	NPM1_(S4,M5,C21)	____MEDSMDMDMSP	No	No	18.901	19.8616	19.8643	20.0805	19.021	18.1122	19.9729	18.4498	18.8894	19.5171	18.1107	18.8937	19.6362	18.6329	19.8268	19.0847	19.1508	19.7024	18.0947	19.2607	18.3967	17.656	18.3877	18.3113	19.0164	17.9334	18.2323	19.135	18.1707	18.7088	19.8836	-0.393626	NotIncluded	NotIncluded	NotIncluded	NotIncluded	Out	Out	13.97
P06748	NPM1	Nucleophosmin	(S4,M7,M9,C21)	_[Acetyl (Protein N-term)]MEDS[Phospho (STY)]MDM[Oxidation (M)]DM[Oxidation (M)]SPLRPQNYLFGC[Carbamidomethyl (C)]ELK_	_[Acetyl (Protein N-term)]MEDS[Phospho (STY)]MDM[Oxidation (M)]DM[Oxidation (M)]SPLRPQNYLFGC[Carbamidomethyl (C)]ELK_.3	NPM1_(S4,M7,M9,C21)	____MEDSMDMDMSP	No	No	18.1162	18.1575	18.183	18.1968	19.7105	18.3161	18.233	18.7226	18.7617	18.0217	18.6038	17.3935	17.7472	17.1574	18.6525	17.2879	18.0401	18.1545	18.6181	17.81	16.3883	17.0606	16.9741	17.3361	17.7138	18.0014	16.3995	16.7338	18.5188	18.0186	18.7456	-0.453201	NotIncluded	NotIncluded	NotIncluded	NotIncluded	Out	Out	13.97
P06748	NPM1	Nucleophosmin	(S4,M7)	_[Acetyl (Protein N-term)]MEDS[Phospho (STY)]MDM[Oxidation (M)]DMSPLR_	_[Acetyl (Protein N-term)]MEDS[Phospho (STY)]MDM[Oxidation (M)]DMSPLR_.2	NPM1_(S4,M7)	____MEDSMDMDMSP	No	No	14.5302	14.6619	14.979	14.0657	14.0519	14.491	13.9805	14.4229	14.7304	14.7914	13.4838	16.4821	13.8074	16.0811	14.2073	14.7813	13.7915	15.55	13.7467	15.8174	14.6572	15.2548	15.1365	15.4031	15.3205	14.5228	15.1808	15.1833	13.1952	13.7832	NAN	0.139005	NotIncluded	NotIncluded	NotIncluded	NotIncluded	Out	Out	13.97
P06748	NPM1	Nucleophosmin	(S4,M7,C21)	_[Acetyl (Protein N-term)]MEDS[Phospho (STY)]MDM[Oxidation (M)]DMSPLRPQNYLFGC[Carbamidomethyl (C)]ELK_	_[Acetyl (Protein N-term)]MEDS[Phospho (STY)]MDM[Oxidation (M)]DMSPLRPQNYLFGC[Carbamidomethyl (C)]ELK_.3	NPM1_(S4,M7,C21)	____MEDSMDMDMSP	No	No	20.1116	20.1533	19.4492	20.2535	19.7952	19.3446	20.3607	19.922	20.3117	19.8872	19.2837	18.411	19.2651	19.1048	20.6805	20.002	19.614	20.4649	18.9693	19.1495	17.8348	18.3867	18.7853	19.6983	19.3783	19.1308	17.6633	19.4812	19.5725	19.653	20.17	-0.583388	NotIncluded	NotIncluded	NotIncluded	NotIncluded	Out	Out	13.97
P06748	NPM1	Nucleophosmin	(S4,M9)	_[Acetyl (Protein N-term)]MEDS[Phospho (STY)]MDMDM[Oxidation (M)]SPLR_	_[Acetyl (Protein N-term)]MEDS[Phospho (STY)]MDMDM[Oxidation (M)]SPLR_.2	NPM1_(S4,M9)	____MEDSMDMDMSP	No	No	14.5369	14.3792	13.8589	13.3258	13.5701	13.7753	13.408	14.343	14.3653	14.211	13.5558	14.5811	14.0549	14.4996	13.4019	14.4936	13.0372	14.0323	12.9048	13.8723	13.8632	14.0509	13.6029	13.8	13.8491	14.6473	13.1671	14.7474	12.6029	13.3309	12.8616	-0.204744	NotIncluded	NotIncluded	NotIncluded	NotIncluded	Out	Out	13.97
P06748	NPM1	Nucleophosmin	(S4,M9,C21)	_[Acetyl (Protein N-term)]MEDS[Phospho (STY)]MDMDM[Oxidation (M)]SPLRPQNYLFGC[Carbamidomethyl (C)]ELK_	_[Acetyl (Protein N-term)]MEDS[Phospho (STY)]MDMDM[Oxidation (M)]SPLRPQNYLFGC[Carbamidomethyl (C)]ELK_.3	NPM1_(S4,M9,C21)	____MEDSMDMDMSP	No	No	18.6768	18.8356	18.8508	18.9172	18.6658	18.8575	18.8194	18.7026	18.9673	18.7179	18.0079	17.8987	17.927	17.9178	18.968	18.3994	18.2649	18.563	17.9686	17.87	17.6786	17.4541	18.0192	17.908	17.8984	17.8956	17.5541	18.009	18.8345	18.4662	18.615	-0.688998	NotIncluded	NotIncluded	NotIncluded	NotIncluded	Out	Out	13.97
P06748	NPM1	Nucleophosmin	(S4)	_[Acetyl (Protein N-term)]MEDS[Phospho (STY)]MDMDMSPLR_	_[Acetyl (Protein N-term)]MEDS[Phospho (STY)]MDMDMSPLR_.2	NPM1_(S4)	____MEDSMDMDMSP	No	No	18.2593	17.6108	17.3575	16.7154	15.8863	16.9964	16.931	16.8535	16.5802	17.2586	15.6889	17.4567	17.2383	17.3972	16.4074	17.4988	16.0952	17.5716	15.7203	17.6819	17.6562	16.8369	17.6785	17.481	17.7607	17.0663	17.5698	17.0194	16.0003	16.488	15.3061	-0.135785	NotIncluded	NotIncluded	NotIncluded	NotIncluded	Out	Out	13.97
P06748	NPM1	Nucleophosmin	(S4,C21)	_[Acetyl (Protein N-term)]MEDS[Phospho (STY)]MDMDMSPLRPQNYLFGC[Carbamidomethyl (C)]ELK_	_[Acetyl (Protein N-term)]MEDS[Phospho (STY)]MDMDMSPLRPQNYLFGC[Carbamidomethyl (C)]ELK_.3	NPM1_(S4,C21)	____MEDSMDMDMSP	No	No	18.8917	16.9862	16.5884	17.5242	16.935	18.1137	16.5733	16.5409	17.726	16.4051	15.5473	16.1349	18.4831	17.9633	17.9867	17.2493	15.8786	17.312	16.0063	17.2348	16.8304	17.7534	16.2387	16.9956	16.1455	18.3433	16.2084	16.6335	15.6643	16.672	17.2512	-0.18151	NotIncluded	NotIncluded	NotIncluded	NotIncluded	Out	Out	13.97
P06748	NPM1	Nucleophosmin	(M5,M7,M9,S10,C21)	_[Acetyl (Protein N-term)]MEDSM[Oxidation (M)]DM[Oxidation (M)]DM[Oxidation (M)]S[Phospho (STY)]PLRPQNYLFGC[Carbamidomethyl (C)]ELK_	_[Acetyl (Protein N-term)]MEDSM[Oxidation (M)]DM[Oxidation (M)]DM[Oxidation (M)]S[Phospho (STY)]PLRPQNYLFGC[Carbamidomethyl (C)]ELK_.3	NPM1_(M5,M7,M9,S10,C21)	DSMDMDMSPLRPQNY	No	No	16.8969	17.5331	18.3052	18.325	17.0557	17.524	17.8784	17.4695	17.8416	17.7602	16.8445	16.8414	17.7308	16.9417	18.145	16.7613	16.6639	17.7041	17.3029	17.6145	17.4508	17.2804	17.0723	17.7129	17.7939	16.3996	16.6314	17.7848	17.2176	17.947	17.104	-0.416255	NotIncluded	NotIncluded	NotIncluded	NotIncluded	Out	Out	22.36
P06748	NPM1	Nucleophosmin	(M5,M7,S10,C21)	_[Acetyl (Protein N-term)]MEDSM[Oxidation (M)]DM[Oxidation (M)]DMS[Phospho (STY)]PLRPQNYLFGC[Carbamidomethyl (C)]ELK_	_[Acetyl (Protein N-term)]MEDSM[Oxidation (M)]DM[Oxidation (M)]DMS[Phospho (STY)]PLRPQNYLFGC[Carbamidomethyl (C)]ELK_.3	NPM1_(M5,M7,S10,C21)	DSMDMDMSPLRPQNY	No	No	18.5466	18.5467	19.7415	18.8478	19.7959	18.2823	18.1798	18.7166	19.8185	19.2614	17.9485	17.8203	17.7718	18.14	19.1568	17.387	18.5193	18.1314	19.1659	18.0589	17.8751	18.5855	18.5554	17.7592	16.653	16.8499	16.2899	17.6434	18.6664	17.0788	18.7211	-0.505471	NotIncluded	NotIncluded	NotIncluded	NotIncluded	Out	Out	22.36
P06748	NPM1	Nucleophosmin	(M5,M9,S10,C21)	_[Acetyl (Protein N-term)]MEDSM[Oxidation (M)]DMDM[Oxidation (M)]S[Phospho (STY)]PLRPQNYLFGC[Carbamidomethyl (C)]ELK_	_[Acetyl (Protein N-term)]MEDSM[Oxidation (M)]DMDM[Oxidation (M)]S[Phospho (STY)]PLRPQNYLFGC[Carbamidomethyl (C)]ELK_.3	NPM1_(M5,M9,S10,C21)	DSMDMDMSPLRPQNY	No	No	16.8131	16.7017	17.3082	17.7199	16.7235	18.2405	17.1738	16.9199	17.3473	17.3852	16.2677	15.2046	17.2405	15.6643	17.8619	17.1842	17.7186	17.363	17.079	16.8834	16.211	17.8449	16.9266	17.8406	17.3244	16.3803	16.1716	17.0102	17.0989	16.0462	16.9212	-0.349075	NotIncluded	NotIncluded	NotIncluded	NotIncluded	Out	Out	22.36
P06748	NPM1	Nucleophosmin	(M5,S10,C21)	_[Acetyl (Protein N-term)]MEDSM[Oxidation (M)]DMDMS[Phospho (STY)]PLRPQNYLFGC[Carbamidomethyl (C)]ELK_	_[Acetyl (Protein N-term)]MEDSM[Oxidation (M)]DMDMS[Phospho (STY)]PLRPQNYLFGC[Carbamidomethyl (C)]ELK_.3	NPM1_(M5,S10,C21)	DSMDMDMSPLRPQNY	No	No	18.9879	20.181	20.2026	20.323	19.7744	19.1313	20.3047	19.9489	20.509	19.9179	18.7492	19.2619	18.8319	19.176	20.7016	20.026	19.567	20.4481	18.9265	19.1115	18.4943	18.427	19.5054	19.7175	19.364	19.1112	18.6726	19.4788	19.5142	19.2718	20.117	-0.557236	NotIncluded	NotIncluded	NotIncluded	NotIncluded	Out	Out	22.36
P06748	NPM1	Nucleophosmin	(M7,M9,S10,C21)	_[Acetyl (Protein N-term)]MEDSMDM[Oxidation (M)]DM[Oxidation (M)]S[Phospho (STY)]PLRPQNYLFGC[Carbamidomethyl (C)]ELK_	_[Acetyl (Protein N-term)]MEDSMDM[Oxidation (M)]DM[Oxidation (M)]S[Phospho (STY)]PLRPQNYLFGC[Carbamidomethyl (C)]ELK_.3	NPM1_(M7,M9,S10,C21)	DSMDMDMSPLRPQNY	No	No	18.2202	18.3351	18.8843	17.8347	19.6594	19.2154	18.3092	19.2147	19.6275	18.8143	18.1904	16.8567	17.7983	18.042	18.9879	18.3645	19.1266	18.4758	18.2717	16.4515	16.3496	17.182	17.5273	16.2372	16.6428	18.0104	16.8687	18.3083	19.1004	16.4646	19.0073	-0.451997	NotIncluded	NotIncluded	NotIncluded	NotIncluded	Out	Out	22.36
P06748	NPM1	Nucleophosmin	(M7,S10,C21)	_[Acetyl (Protein N-term)]MEDSMDM[Oxidation (M)]DMS[Phospho (STY)]PLRPQNYLFGC[Carbamidomethyl (C)]ELK_	_[Acetyl (Protein N-term)]MEDSMDM[Oxidation (M)]DMS[Phospho (STY)]PLRPQNYLFGC[Carbamidomethyl (C)]ELK_.3	NPM1_(M7,S10,C21)	DSMDMDMSPLRPQNY	No	No	16.4728	16.3571	16.6382	17.6084	16.3089	16.3424	18.8194	16.5724	16.9488	18.2685	16.2369	16.8589	16.7645	16.3661	18.6541	16.7009	16.7052	17.4852	16.8735	16.2607	16.6565	16.1806	16.1176	16.5856	16.2196	16.2782	15.8359	16.5103	16.4466	16.6376	16.9845	-0.379981	NotIncluded	NotIncluded	NotIncluded	NotIncluded	Out	Out	22.36
P06748	NPM1	Nucleophosmin	(M9,S10,C21)	_[Acetyl (Protein N-term)]MEDSMDMDM[Oxidation (M)]S[Phospho (STY)]PLRPQNYLFGC[Carbamidomethyl (C)]ELK_	_[Acetyl (Protein N-term)]MEDSMDMDM[Oxidation (M)]S[Phospho (STY)]PLRPQNYLFGC[Carbamidomethyl (C)]ELK_.3	NPM1_(M9,S10,C21)	DSMDMDMSPLRPQNY	No	No	18.0756	18.1526	18.2476	18.2779	18.0304	18.2309	18.1806	18.0838	19.5738	18.0154	17.397	17.3401	17.5599	17.3904	18.3906	17.6185	17.7021	17.9789	16.9411	17.3092	17.1646	16.8243	17.45	17.3401	17.3211	17.3192	17.02	17.4632	17.8277	17.9061	18.0425	-0.657688	NotIncluded	NotIncluded	NotIncluded	NotIncluded	Out	Out	22.36
P06748	NPM1	Nucleophosmin	(S10)	_[Acetyl (Protein N-term)]MEDSMDMDMS[Phospho (STY)]PLR_	_[Acetyl (Protein N-term)]MEDSMDMDMS[Phospho (STY)]PLR_.2	NPM1_(S10)	DSMDMDMSPLRPQNY	No	No	16.4819	16.1987	14.5728	14.6551	15.0461	15.4922	15.3756	15.3782	14.541	15.6441	13.8651	15.8228	15.4792	15.9409	14.2485	15.8703	15.218	16.1289	13.4123	16.0967	16.1499	16.0202	16.1333	16.1522	15.4626	NAN	15.8897	15.4082	14.3449	NAN	14.197	0.0762059	NotIncluded	NotIncluded	NotIncluded	NotIncluded	Out	Out	22.36
P06748	NPM1	Nucleophosmin	(S10,C21)	_[Acetyl (Protein N-term)]MEDSMDMDMS[Phospho (STY)]PLRPQNYLFGC[Carbamidomethyl (C)]ELK_	_[Acetyl (Protein N-term)]MEDSMDMDMS[Phospho (STY)]PLRPQNYLFGC[Carbamidomethyl (C)]ELK_.3	NPM1_(S10,C21)	DSMDMDMSPLRPQNY	No	No	16.4916	15.7393	15.9945	15.1548	15.2155	15.4814	18.4783	15.6762	16.9447	15.6249	14.69	14.4868	15.575	15.9136	17.1841	16.356	18.6852	15.9599	15.575	17.4154	16.7373	15.3904	15.2177	16.8354	15.3041	17.7724	14.0839	14.7095	15.996	17.7407	17.4543	0.02955	NotIncluded	NotIncluded	NotIncluded	NotIncluded	Out	Out	22.36
Q8N720	ZNF655	Zinc finger protein 655	(S12)	_[Acetyl (Protein N-term)]MEEIPAQEAAGS[Phospho (STY)]PR_	_[Acetyl (Protein N-term)]MEEIPAQEAAGS[Phospho (STY)]PR_.2	ZNF655_(S12)	PAQEAAGSPRVQFQS	No	No	16.809	16.5908	16.5315	16.5085	16.2359	16.6568	16.472	16.364	16.2619	16.2997	16.1543	16.3267	16.3865	16.4739	16.3721	16.4269	16.3226	16.5749	16.2771	16.5149	16.3708	16.2383	16.1377	16.0891	16.223	16.1899	16.0882	16.2212	16.2976	16.2798	16.1252	-0.487132	NotIncluded	NotIncluded	NotIncluded	NotIncluded	Out	Out	68.93
P04637	TP53	Cellular tumor antigen p53	(S6)	_[Acetyl (Protein N-term)]MEEPQS[Phospho (STY)]DPSVEPPLSQETFSDLWK_	_[Acetyl (Protein N-term)]MEEPQS[Phospho (STY)]DPSVEPPLSQETFSDLWK_.3	TP53_(S6)	__MEEPQSDPSVEPP	No	No	14.6354	14.8572	14.4848	15.0942	13.9308	15.0097	15.0935	15.1353	14.5459	14.9895	13.6755	14.2482	14.5657	14.6793	13.8336	13.8925	14.0387	14.5319	13.5295	14.4872	14.0815	12.7796	13.9461	14.0623	14.5196	13.995	14.3774	13.8524	15.0461	14.3498	14.7	-0.491997	NotIncluded	NotIncluded	NotIncluded	NotIncluded	Out	Out	3.59
P04637	TP53	Cellular tumor antigen p53	(S15)	_[Acetyl (Protein N-term)]MEEPQSDPSVEPPLS[Phospho (STY)]QETFSDLWK_	_[Acetyl (Protein N-term)]MEEPQSDPSVEPPLS[Phospho (STY)]QETFSDLWK_.3	TP53_(S15)	PSVEPPLSQETFSDL	No	No	14.6942	14.6747	15.0914	14.7473	14.7615	13.4122	15.6404	14.9666	15.1413	15.1038	14.8381	14.9519	9.55786	13.4523	15.0088	14.2562	13.0597	14.5507	15.1054	15.0221	15.7141	16.0468	13.859	14.3794	14.3224	14.3716	14.3991	12.9697	13.2914	15.6378	13.2585	-0.102161	NotIncluded	NotIncluded	NotIncluded	NotIncluded	Out	Out	17.82
Q9UJV9	DDX41	Probable ATP-dependent RNA helicase DDX41	(S4)	_[Acetyl (Protein N-term)]MEES[Phospho (STY)]EPER_	_[Acetyl (Protein N-term)]MEES[Phospho (STY)]EPER_.2	DDX41_(S4)	____MEESEPERKRA	No	No	14.3139	13.9807	14.1566	14.0417	13.6379	14.2962	14.0962	14.1799	14.0157	13.9623	13.8813	14.0098	14.2641	14.0496	14.0691	13.862	13.8613	14.1325	13.8668	13.9313	13.9193	13.948	13.908	13.905	13.9912	14.1118	14.04	14.0104	13.9734	13.8623	13.7724	-0.29587	NotIncluded	NotIncluded	NotIncluded	NotIncluded	Out	Out	2.26
O60285	NUAK1	NUAK family SNF1-like kinase 1	(S22)	_[Acetyl (Protein N-term)]MEGAAAPVAGDRPDLGLGAPGS[Phospho (STY)]PR_	_[Acetyl (Protein N-term)]MEGAAAPVAGDRPDLGLGAPGS[Phospho (STY)]PR_.3	NUAK1_(S22)	LGLGAPGSPREAVAG	No	No	18.2382	17.9972	17.8981	17.8446	17.4603	17.8494	17.823	18.0233	17.9168	17.9011	17.9758	17.9897	18.1181	18.02	17.9385	18.0453	18.0244	18.058	17.7438	18.0886	18.1645	17.847	18.0621	18.0314	18.039	18.2228	18.1606	18.1526	18.2375	18.1535	17.8675	0.381315	NotIncluded	NotIncluded	NotIncluded	NotIncluded	Out	Out	36.63
Q9P0U4	CXXC1	CXXC-type zinc finger protein 1	(S6,S17,C29,C31)	_[Acetyl (Protein N-term)]MEGDGS[Phospho (STY)]DPEPPDAGEDS[Phospho (STY)]KSENGENAPIYC[Carbamidomethyl (C)]IC[Carbamidomethyl (C)]R_	_[Acetyl (Protein N-term)]MEGDGS[Phospho (STY)]DPEPPDAGEDS[Phospho (STY)]KSENGENAPIYC[Carbamidomethyl (C)]IC[Carbamidomethyl (C)]R_.3	CXXC1_(S6,S17,C29,C31)	__MEGDGSDPEPPDA;PPDAGEDSKSENGEN	No	No	16.6379	16.8123	16.7848	16.6495	16.4271	16.9056	16.9982	16.7831	16.5579	16.5313	16.6363	16.6464	16.6846	16.872	16.7095	16.6437	16.7654	16.6234	16.7449	16.6155	16.6052	15.9919	16.7672	16.5203	16.6054	16.4981	16.7004	16.9947	16.9436	16.9507	16.6632	-0.103679	NotIncluded	NotIncluded	NotIncluded	NotIncluded	Out	Out	8.36
Q9P0U4	CXXC1	CXXC-type zinc finger protein 1	(S6)	_[Acetyl (Protein N-term)]MEGDGS[Phospho (STY)]DPEPPDAGEDSK_	_[Acetyl (Protein N-term)]MEGDGS[Phospho (STY)]DPEPPDAGEDSK_.2	CXXC1_(S6)	__MEGDGSDPEPPDA	No	No	16.1104	16.0764	16.0342	15.9006	15.4997	16.0283	16.0033	15.8985	15.9959	16.0064	15.6895	16.1827	16.1311	16.2685	15.9478	16.268	15.8795	16.1686	16.2142	16.3086	16.2752	16.2792	16.1611	16.1839	16.1183	16.0756	16.3148	16.1442	16.0291	16.0465	15.6381	0.269638	NotIncluded	NotIncluded	NotIncluded	NotIncluded	Out	Out	8.36
Q9P0U4	CXXC1	CXXC-type zinc finger protein 1	(S6,S19,C29,C31)	_[Acetyl (Protein N-term)]MEGDGS[Phospho (STY)]DPEPPDAGEDSKS[Phospho (STY)]ENGENAPIYC[Carbamidomethyl (C)]IC[Carbamidomethyl (C)]R_	_[Acetyl (Protein N-term)]MEGDGS[Phospho (STY)]DPEPPDAGEDSKS[Phospho (STY)]ENGENAPIYC[Carbamidomethyl (C)]IC[Carbamidomethyl (C)]R_.3	CXXC1_(S6,S19,C29,C31)	__MEGDGSDPEPPDA;DAGEDSKSENGENAP	No	No	16.638	16.8123	16.7848	16.6495	16.4271	16.9056	16.9982	16.7831	16.5579	16.5313	16.6363	16.6464	16.6846	16.872	16.7095	16.6437	16.7654	16.6234	16.7449	16.6155	16.6052	15.9919	16.7672	16.5203	16.6054	16.4981	16.7004	16.9947	16.9436	16.9507	16.6632	-0.103676	NotIncluded	NotIncluded	NotIncluded	NotIncluded	Out	Out	13.19
Q9P0U4	CXXC1	CXXC-type zinc finger protein 1	(S17,S19,C29,C31)	_[Acetyl (Protein N-term)]MEGDGSDPEPPDAGEDS[Phospho (STY)]KS[Phospho (STY)]ENGENAPIYC[Carbamidomethyl (C)]IC[Carbamidomethyl (C)]R_	_[Acetyl (Protein N-term)]MEGDGSDPEPPDAGEDS[Phospho (STY)]KS[Phospho (STY)]ENGENAPIYC[Carbamidomethyl (C)]IC[Carbamidomethyl (C)]R_.3	CXXC1_(S17,S19,C29,C31)	PPDAGEDSKZENGEN;DAGEDZKSENGENAP	No	No	16.9577	16.8734	16.6511	16.7338	16.5824	17.0322	16.9434	16.6502	16.6527	16.6781	16.706	16.682	16.7161	16.9518	16.8096	16.6336	16.9153	16.8983	16.8923	16.6285	16.6977	16.3101	16.7905	16.9126	16.6957	16.5272	16.6226	17.0094	16.8382	16.9804	16.7331	-0.137166	NotIncluded	NotIncluded	NotIncluded	NotIncluded	Out	Out	18.02
Q9BZF1	OSBPL8	Oxysterol-binding protein-related protein 8	(T13)	_[Acetyl (Protein N-term)]MEGGLADGEPDRT[Phospho (STY)]SLLGDSK_	_[Acetyl (Protein N-term)]MEGGLADGEPDRT[Phospho (STY)]SLLGDSK_.2	OSBPL8_(T13)	ADGEPDRTSLLGDSK	No	No	16.0467	16.3899	16.3944	16.1755	16.1201	16.7147	16.4075	16.2685	16.0572	16.1788	16.2359	16.2459	16.2063	16.0274	16.0745	16.1632	16.1935	16.1965	16.4197	15.7994	16.106	16.1518	16.0658	16.336	16.1535	15.8157	16.3474	16.2276	16.3918	16.6581	16.2771	-0.101145	NotIncluded	NotIncluded	NotIncluded	NotIncluded	Out	Out	34.52
Q9BZF1	OSBPL8	Oxysterol-binding protein-related protein 8	(S14)	_[Acetyl (Protein N-term)]MEGGLADGEPDRTS[Phospho (STY)]LLGDSK_	_[Acetyl (Protein N-term)]MEGGLADGEPDRTS[Phospho (STY)]LLGDSK_.2	OSBPL8_(S14)	DGEPDRTSLLGDSKD	No	No	16.0464	16.39	16.3973	16.1779	16.1321	16.7196	16.4118	16.2692	16.0555	16.1857	16.2364	16.2487	16.2063	16.028	16.0875	16.1786	16.1942	16.1967	16.4203	15.8047	16.1098	16.1532	16.068	16.3368	16.1544	15.8226	16.3566	16.2497	16.3942	16.6589	16.277	-0.0988892	NotIncluded	NotIncluded	NotIncluded	NotIncluded	Out	Out	82.88
Q96KB5	PBK	Lymphokine-activated killer T-cell-originated protein kinase	(T9)	_[Acetyl (Protein N-term)]MEGISNFKT[Phospho (STY)]PSK_	_[Acetyl (Protein N-term)]MEGISNFKT[Phospho (STY)]PSK_.2	PBK_(T9)	EGISNFKTPSKLSEK	No	No	17.2885	17.4959	17.5856	17.5928	17.513	17.6873	17.6082	17.5701	17.5776	17.4652	16.4588	16.2371	16.6912	16.3042	16.3208	16.2457	16.1597	16.7444	16.1016	16.3407	16.1901	16.7508	16.8094	16.7792	16.9706	16.6243	16.4253	16.8748	16.1527	16.4173	16.3355	-0.702471	NotIncluded	NotIncluded	NotIncluded	NotIncluded	Out	Out	34.82
Q9UNH7	SNX6	Sorting nexin-6	(S13)	_[Acetyl (Protein N-term)]MEGLDDGPDFLS[Phospho (STY)]EEDR_	_[Acetyl (Protein N-term)]MEGLDDGPDFLS[Phospho (STY)]EEDR_.2	SNX6_(S13)	DDGPDFLSEEDRGLK	No	No	13.1823	13.4445	13.3558	13.2968	12.6122	13.399	13.2802	13.437	12.7358	12.877	12.9409	13.1726	13.0012	13.2094	12.7141	13.0229	13.2691	13.5024	12.8222	13.4468	13.4449	13.4824	13.2803	13.014	12.8397	12.7209	13.2829	13.3029	13.2633	13.4685	13.0393	0.234824	NotIncluded	NotIncluded	NotIncluded	NotIncluded	Out	Out	6.96
Q15050	RRS1	Ribosome biogenesis regulatory protein homolog	(S5)	_[Acetyl (Protein N-term)]MEGQS[Phospho (STY)]VEELLAK_	_[Acetyl (Protein N-term)]MEGQS[Phospho (STY)]VEELLAK_.2	RRS1_(S5)	___MEGQSVEELLAK	No	No	13.2313	13.3216	13.4192	13.1512	12.9842	13.5305	13.6822	13.6695	13.6878	13.3356	13.405	13.6911	13.3794	13.206	13.2066	13.6163	13.3523	13.4174	13.3583	13.5264	13.5037	13.4476	12.8182	12.7602	13.1332	12.9247	12.8732	12.8681	12.9623	12.6654	12.4973	-0.425883	NotIncluded	NotIncluded	NotIncluded	NotIncluded	Out	Out	17.61
Q96NT5	SLC46A1	Proton-coupled folate transporter	(S6)	_[Acetyl (Protein N-term)]MEGSAS[Phospho (STY)]PPEKPR_	_[Acetyl (Protein N-term)]MEGSAS[Phospho (STY)]PPEKPR_.2	SLC46A1_(S6)	__MEGSASPPEKPRA	No	No	15.0726	15.0279	15.0644	14.7469	14.7257	15.3367	14.9969	15.0185	14.8119	15.1658	14.3533	14.6369	14.4703	14.2925	14.5722	14.5063	14.2623	14.7859	14.2107	14.5277	14.548	14.2528	14.7058	14.67	14.6146	14.222	14.5511	14.5316	14.6408	14.6226	14.02	-0.689141	NotIncluded	NotIncluded	NotIncluded	NotIncluded	Out	Out	22.53
O75864	PPP1R37	Protein phosphatase 1 regulatory subunit 37	(S32)	_[Acetyl (Protein N-term)]MEIAPQEAPPVPGADGDIEEAPAEAGSPSPAS[Phospho (STY)]PPADGR_	_[Acetyl (Protein N-term)]MEIAPQEAPPVPGADGDIEEAPAEAGSPSPAS[Phospho (STY)]PPADGR_.3	PPP1R37_(S32)	AGSPSPASPPADGRL	No	No	16.2016	15.7095	15.5941	15.4006	15.4582	15.3649	15.4704	15.8485	15.8012	15.681	15.3403	15.5591	15.6131	15.4691	15.1271	15.1941	15.4167	15.2229	15.5218	15.5559	15.5806	15.4936	15.6094	15.4028	15.4692	15.4347	15.5548	15.4663	15.7388	15.8757	15.7207	-0.0583717	NotIncluded	NotIncluded	NotIncluded	NotIncluded	Out	Out
Q9NX76	CMTM6	CKLF-like MARVEL transmembrane domain-containing protein 6	(S8)	_[Acetyl (Protein N-term)]MENGAVYS[Phospho (STY)]PTTEEDPGPAR_	_[Acetyl (Protein N-term)]MENGAVYS[Phospho (STY)]PTTEEDPGPAR_.2	CMTM6_(S8)	MENGAVYSPTTEEDP	No	No	15.3296	15.4223	15.3207	15.1502	15.4194	15.7404	15.5039	15.7785	15.5505	15.7577	14.8938	15.1853	14.8625	14.5728	15.4258	15.0701	15.0903	15.2387	15.3848	15.1004	14.99	15.3402	15.1292	15.3163	15.2458	14.9527	15.1698	15.0681	15.0337	15.0603	14.9289	-0.54391	NotIncluded	NotIncluded	NotIncluded	NotIncluded	Out	Out	30.2
Q9NX76	CMTM6	CKLF-like MARVEL transmembrane domain-containing protein 6	(T11)	_[Acetyl (Protein N-term)]MENGAVYSPTT[Phospho (STY)]EEDPGPAR_	_[Acetyl (Protein N-term)]MENGAVYSPTT[Phospho (STY)]EEDPGPAR_.2	CMTM6_(T11)	GAVYSPTTEEDPGPA	No	No	15.5489	15.4462	15.4285	15.413	15.3941	15.6238	15.4476	15.6337	15.4961	15.6667	15.1185	15.1883	14.8367	14.6862	15.1992	15.0982	15.0902	15.4478	15.4452	15.2999	14.9407	15.3563	15.3834	15.5208	14.7931	15.0819	15.1393	15.213	15.0666	15.0039	15.0545	-0.435858	NotIncluded	NotIncluded	NotIncluded	NotIncluded	Out	Out
Q9UEG4	ZNF629	Zinc finger protein 629	(S18)	_[Acetyl (Protein N-term)]MEPETALWGPDLQGPEQS[Phospho (STY)]PNDAHR_	_[Acetyl (Protein N-term)]MEPETALWGPDLQGPEQS[Phospho (STY)]PNDAHR_.3	ZNF629_(S18)	DLQGPEQSPNDAHRG	No	No	16.4629	16.3487	16.2854	16.1401	15.8145	16.3198	16.2677	16.2027	16.2344	16.066	16.1807	16.2305	16.3818	16.3664	16.2191	16.298	16.353	16.3626	16.2167	16.3363	16.3877	16.2234	16.2562	16.3083	16.3284	16.4278	16.3076	16.2546	16.4791	16.4049	15.9879	0.1777	NotIncluded	NotIncluded	NotIncluded	NotIncluded	Out	Out	8.41
P28347	TEAD1	Transcriptional enhancer factor TEF-1	(S11)	_[Acetyl (Protein N-term)]MEPSSWSGSES[Phospho (STY)]PAENMER_	_[Acetyl (Protein N-term)]MEPSSWSGSES[Phospho (STY)]PAENMER_.2	TEAD1_(S11)	SSWSGSESPAENMER	No	No	15.2516	15.3675	15.1393	15.0635	14.9841	15.1899	15.0574	15.1607	15.013	14.8261	14.8241	14.793	15.0749	14.9654	14.719	14.9355	15.4481	14.9072	14.5931	14.5729	14.8413	14.4447	14.8391	14.4749	14.891	14.8781	14.9299	15.3937	14.9235	14.8548	14.5273	-0.370735	NotIncluded	NotIncluded	NotIncluded	NotIncluded	Out	Out	12.02
Q70E73	RAPH1	Ras-associated and pleckstrin homology domains-containing protein 1	(S5,S17)	_[Acetyl (Protein N-term)]MEQLS[Phospho (STY)]DEEIDHGAEEDS[Phospho (STY)]DKEDQDLDK_	_[Acetyl (Protein N-term)]MEQLS[Phospho (STY)]DEEIDHGAEEDS[Phospho (STY)]DKEDQDLDK_.3	RAPH1_(S5,S17)	___MEQLSDEEIDHG;DHGAEEDSDKEDQDL	No	No	17.2652	16.8991	17.0362	16.9156	16.5157	16.9589	17.007	16.9438	16.3557	16.757	16.9832	17.1582	17.3001	17.3408	17.0805	17.042	17.0155	17.1529	16.8796	17.107	17.1773	16.7026	17.3891	17.2135	17.3994	16.8704	17.4657	17.5032	16.8432	17.1436	16.7843	0.308683	NotIncluded	NotIncluded	NotIncluded	NotIncluded	Out	Out	1.93
Q96AY4	TTC28	Tetratricopeptide repeat protein 28	(S4)	_[Acetyl (Protein N-term)]MEQS[Phospho (STY)]PPPAPEPTQGPTPAR_	_[Acetyl (Protein N-term)]MEQS[Phospho (STY)]PPPAPEPTQGPTPAR_.2	TTC28_(S4)	____MEQSPPPAPEP	No	No	17.1406	17.0301	16.8793	16.6586	16.6462	17.0656	16.9893	17.0743	16.9221	17.0803	16.8455	16.8494	17.063	16.7619	16.9129	16.8187	16.5777	16.8761	16.7495	16.7446	16.8075	16.8042	16.7599	16.7836	16.9921	16.8881	16.897	17.0712	16.7636	17.0313	16.4369	-0.30641	NotIncluded	NotIncluded	NotIncluded	NotIncluded	Out	Out	5.95
Q58EX7	PLEKHG4	Puratrophin-1	(S11)	_[Acetyl (Protein N-term)]MERPLENGDES[Phospho (STY)]PDSQGHATDWR_	_[Acetyl (Protein N-term)]MERPLENGDES[Phospho (STY)]PDSQGHATDWR_.3	PLEKHG4_(S11)	PLENGDESPDSQGHA	No	No	16.8421	17.1591	17.3407	17.159	16.8266	17.4631	17.2718	17.2129	17.2189	17.1148	16.8498	16.6618	16.9742	16.7596	17.0178	16.7087	17.1179	17.044	17.1043	16.8503	16.8936	17.0337	16.749	16.6518	16.6617	16.6239	16.6269	16.8555	17.2673	17.3475	17.0694	-0.321333	NotIncluded	NotIncluded	NotIncluded	NotIncluded	Out	Out	2.26
O43760	SYNGR2	Synaptogyrin-2	(S3)	_[Acetyl (Protein N-term)]MES[Phospho (STY)]GAYGAAK_	_[Acetyl (Protein N-term)]MES[Phospho (STY)]GAYGAAK_.2	SYNGR2_(S3)	_____MESGAYGAAK	No	No	13.9337	14.2475	14.2075	14.1554	13.8735	14.2041	14.3579	14.7375	14.6846	14.3844	13.8741	13.7768	13.8875	13.9526	13.8764	13.8813	14.1463	13.6906	13.7051	13.8561	13.6678	13.309	14.0523	14.0584	13.8571	14.0173	14.053	13.9625	14.1848	13.9678	13.8133	-0.5784	NotIncluded	NotIncluded	NotIncluded	NotIncluded	Out	Out	52.42
Q13671	RIN1	Ras and Rab interactor 1	(S3)	_[Acetyl (Protein N-term)]MES[Phospho (STY)]PGESGAGSPGAPSPSSFTTGHLAR_	_[Acetyl (Protein N-term)]MES[Phospho (STY)]PGESGAGSPGAPSPSSFTTGHLAR_.3	RIN1_(S3)	_____MESPGESGAG	No	No	15.7515	15.5202	15.6756	15.562	15.9055	15.9551	15.8405	16.0162	16.0373	15.524	15.9259	14.9708	15.5084	14.9609	15.5442	15.1322	15.8877	15.2924	15.2307	14.8499	15.0175	15.4444	15.3538	15.2138	15.1478	15.4444	15.0609	15.4645	15.9989	15.5713	15.634	-0.396732	NotIncluded	NotIncluded	NotIncluded	NotIncluded	Out	Out	25.83
Q9UKK9	NUDT5	ADP-sugar pyrophosphatase	(S3)	_[Acetyl (Protein N-term)]MES[Phospho (STY)]QEPTESSQNGK_	_[Acetyl (Protein N-term)]MES[Phospho (STY)]QEPTESSQNGK_.2	NUDT5_(S3)	_____MESQEPTESS	No	No	14.7276	14.5942	14.7434	14.4321	14.5867	14.8662	15.0637	15.2437	15.2068	15.073	14.6485	14.7056	14.5076	14.7389	14.8439	14.7355	14.7723	14.4406	14.9423	15.0615	14.7506	14.4209	14.4758	14.2361	14.3943	14.6637	14.3229	14.5173	14.4891	14.2734	14.1512	-0.459568	NotIncluded	NotIncluded	NotIncluded	NotIncluded	Out	Out	37.05
Q13671	RIN1	Ras and Rab interactor 1	(S7)	_[Acetyl (Protein N-term)]MESPGES[Phospho (STY)]GAGSPGAPSPSSFTTGHLAR_	_[Acetyl (Protein N-term)]MESPGES[Phospho (STY)]GAGSPGAPSPSSFTTGHLAR_.3	RIN1_(S7)	_MESPGESGAGSPGA	No	No	15.8801	15.8561	15.8423	15.9485	15.884	16.2638	16.1236	16.1332	16.1946	15.7975	15.8673	14.9675	15.5952	14.8431	15.6235	15.0623	15.8856	15.48	15.7452	15.0799	14.8649	15.4626	15.131	15.0841	14.9996	15.3447	14.8288	15.4087	15.9213	15.7732	15.887	-0.456881	NotIncluded	NotIncluded	NotIncluded	NotIncluded	Out	Out	29.55
Q13671	RIN1	Ras and Rab interactor 1	(S11,S16)	_[Acetyl (Protein N-term)]MESPGESGAGS[Phospho (STY)]PGAPS[Phospho (STY)]PSSFTTGHLAR_	_[Acetyl (Protein N-term)]MESPGESGAGS[Phospho (STY)]PGAPS[Phospho (STY)]PSSFTTGHLAR_.3	RIN1_(S11,S16)	PGESGAGSPGAPZPS;AGZPGAPSPSSFTTG	No	No	13.3973	13.2905	13.4144	13.1064	13.018	13.6379	13.5451	13.4594	13.179	12.52	12.1301	12.6501	12.8092	12.3956	12.6774	12.1105	12.9445	12.961	12.8518	12.7648	12.1933	12.6252	12.4732	12.9788	12.5259	12.451	12.4024	13.02	12.9198	13.368	13.3069	-0.354113	NotIncluded	NotIncluded	NotIncluded	NotIncluded	Out	Out	51.45
Q13671	RIN1	Ras and Rab interactor 1	(S11)	_[Acetyl (Protein N-term)]MESPGESGAGS[Phospho (STY)]PGAPSPSSFTTGHLAR_	_[Acetyl (Protein N-term)]MESPGESGAGS[Phospho (STY)]PGAPSPSSFTTGHLAR_.3	RIN1_(S11)	PGESGAGSPGAPSPS	No	No	15.9986	16.0476	16.0285	16.0967	16.0833	16.4165	16.2742	16.3256	16.3611	15.9928	16.1013	15.2081	15.8093	15.1231	15.8427	15.3235	16.1157	15.6834	15.8574	15.254	15.106	15.6464	15.4292	15.3097	15.2606	15.6574	15.1895	15.7818	16.1744	16.0799	16.1121	-0.404998	NotIncluded	NotIncluded	NotIncluded	NotIncluded	Out	Out	59.9
Q13671	RIN1	Ras and Rab interactor 1	(S16)	_[Acetyl (Protein N-term)]MESPGESGAGSPGAPS[Phospho (STY)]PSSFTTGHLAR_	_[Acetyl (Protein N-term)]MESPGESGAGSPGAPS[Phospho (STY)]PSSFTTGHLAR_.3	RIN1_(S16)	AGSPGAPSPSSFTTG	No	No	14.5402	14.5409	14.4739	14.4848	14.321	14.642	14.4857	14.4432	14.3918	14.1145	14.3494	14.2103	14.4602	13.9381	14.3817	14.1352	14.3891	14.2848	13.9611	14.1081	14.0167	14.1048	14.0568	14.0377	14.1043	14.0535	13.9492	14.2815	14.3697	14.5172	14.6442	-0.361409	NotIncluded	NotIncluded	NotIncluded	NotIncluded	Out	Out	43
Q9UKK9	NUDT5	ADP-sugar pyrophosphatase	(S10)	_[Acetyl (Protein N-term)]MESQEPTESS[Phospho (STY)]QNGK_	_[Acetyl (Protein N-term)]MESQEPTESS[Phospho (STY)]QNGK_.2	NUDT5_(S10)	SQEPTESSQNGKQYI	No	No	14.4764	14.7733	15.0357	14.5398	14.9204	14.6892	15.178	15.2268	15.2825	15.0056	15.1237	14.7152	14.7959	15.2957	15.2215	14.8888	15.3251	14.8295	15.4447	15.3546	15.0925	14.5824	15.0279	14.5613	14.8162	15.0881	14.8769	14.7092	15.3835	14.9611	14.7647	0.0530556	NotIncluded	NotIncluded	NotIncluded	NotIncluded	Out	Out	43.31
O60684	KPNA6	Importin subunit alpha-7	(T3,M4)	_[Acetyl (Protein N-term)]MET[Phospho (STY)]M[Oxidation (M)]ASPGKDNYR_	_[Acetyl (Protein N-term)]MET[Phospho (STY)]M[Oxidation (M)]ASPGKDNYR_.2	KPNA6_(T3,M4)	_____METMASPGKD	No	No	12.5855	14.2781	13.8386	14.3575	15.7309	14.1333	13.7646	13.9259	13.7049	14.3154	14.6321	12.7502	12.9761	13.5311	14.0837	13.5195	14.2019	13.4115	13.3151	12.5189	12.5727	12.9457	12.691	12.8595	12.7543	14.6866	12.3548	13.1553	14.1937	14.0168	14.8837	-0.265601	NotIncluded	NotIncluded	NotIncluded	NotIncluded	Out	Out	69.8
Q96DF8	ESS2	Splicing factor ESS-2 homolog	(T3)	_[Acetyl (Protein N-term)]MET[Phospho (STY)]PGASASSLLLPAASRPPR_	_[Acetyl (Protein N-term)]MET[Phospho (STY)]PGASASSLLLPAASRPPR_.3	ESS2_(T3)	_____METPGASASS	No	No	15.6948	15.5603	15.5642	15.4505	15.238	15.8647	15.6124	15.2963	15.3604	15.1444	15.4833	15.624	15.7364	15.6047	15.42	15.5093	15.3646	15.3733	15.365	15.4275	15.5116	15.6136	15.5489	15.5735	15.5953	15.4513	15.3664	15.4834	16.3063	15.9362	15.4384	0.0767953	NotIncluded	NotIncluded	NotIncluded	NotIncluded	Out	Out	25.83
Q9UIM3	FKBPL	FK506-binding protein-like	(T3)	_[Acetyl (Protein N-term)]MET[Phospho (STY)]PPVNTIGEK_	_[Acetyl (Protein N-term)]MET[Phospho (STY)]PPVNTIGEK_.2	FKBPL_(T3)	_____METPPVNTIG	No	No	14.9411	14.9017	14.9342	14.6852	14.5061	14.9915	14.8966	14.8468	14.7873	14.7343	14.6382	14.8372	14.9117	14.726	14.683	14.8027	14.6345	14.8451	14.5619	14.7703	14.8021	14.6327	14.6873	14.7561	14.7955	14.8225	14.6957	14.7598	14.5182	14.4623	13.894	-0.435935	NotIncluded	NotIncluded	NotIncluded	NotIncluded	Out	Out	22.86
P02545	LMNA	Prelamin-A/C	(T3)	_[Acetyl (Protein N-term)]MET[Phospho (STY)]PSQR_	_[Acetyl (Protein N-term)]MET[Phospho (STY)]PSQR_.2	LMNA_(T3)	_____METPSQRRAT	No	No	21.0364	20.9077	21.2715	20.7717	21.0883	20.8557	21.3185	21.2956	21.2832	21.0889	20.8748	20.1299	20.5645	20.6483	20.6948	20.0773	20.5657	20.2609	20.3741	20.6901	20.3638	20.444	21.1017	20.4798	21.0254	21.0552	20.9521	20.4394	20.8669	20.3095	19.8691	-0.529937	NotIncluded	NotIncluded	NotIncluded	NotIncluded	Out	Out
Q86UP3	ZFHX4	Zinc finger homeobox protein 4	(C4,S6)	_[Acetyl (Protein N-term)]METC[Carbamidomethyl (C)]DS[Phospho (STY)]PPISR_	_[Acetyl (Protein N-term)]METC[Carbamidomethyl (C)]DS[Phospho (STY)]PPISR_.2	ZFHX4_(C4,S6)	__METCDSPPISRQE	No	No	16.3822	15.8948	15.8415	15.7226	15.4701	15.8769	15.8977	15.6935	15.5487	15.733	15.6044	15.8651	15.9047	15.8703	15.8298	15.9649	15.7165	16.0101	15.6599	15.9427	15.8755	15.8111	15.6477	15.5782	15.8126	15.6284	15.6748	15.6642	15.7211	15.8831	15.4295	-0.183383	NotIncluded	NotIncluded	NotIncluded	NotIncluded	Out	Out	23.71
Q8WYQ5	DGCR8	Microprocessor complex subunit DGCR8	(S8,C12)	_[Acetyl (Protein N-term)]METDESPS[Phospho (STY)]PLPC[Carbamidomethyl (C)]GPAGEAVMESR_	_[Acetyl (Protein N-term)]METDESPS[Phospho (STY)]PLPC[Carbamidomethyl (C)]GPAGEAVMESR_.3	DGCR8_(S8,C12)	METDESPSPLPCGPA	No	No	17.5389	17.2475	17.3099	17.2076	16.6793	17.1498	17.2211	17.2572	17.2438	17.1223	16.8509	17.0859	17.2686	17.1997	16.9205	17.0892	16.8944	17.2322	16.9076	17.2661	17.2746	17.0999	17.0313	16.9638	17.1594	17.173	17.207	17.0639	17.4291	17.3985	16.8746	-0.117681	NotIncluded	NotIncluded	NotIncluded	NotIncluded	Out	Out	10.56
O60684	KPNA6	Importin subunit alpha-7	(M4,S6)	_[Acetyl (Protein N-term)]METM[Oxidation (M)]AS[Phospho (STY)]PGKDNYR_	_[Acetyl (Protein N-term)]METM[Oxidation (M)]AS[Phospho (STY)]PGKDNYR_.2	KPNA6_(M4,S6)	__METMASPGKDNYR	No	No	12.6822	14.3572	13.7612	14.3786	15.7182	14.1381	13.8245	13.8482	13.7234	14.2736	14.597	12.9748	12.8707	13.5294	14.0581	13.4949	14.1645	13.4747	13.877	12.399	11.9329	13.2021	12.5452	12.9123	12.7016	14.0124	12.591	13.1471	14.1549	13.9842	14.8268	-0.300626	NotIncluded	NotIncluded	NotIncluded	NotIncluded	Out	Out	27.25
O60684	KPNA6	Importin subunit alpha-7	(S6)	_[Acetyl (Protein N-term)]METMAS[Phospho (STY)]PGKDNYR_	_[Acetyl (Protein N-term)]METMAS[Phospho (STY)]PGKDNYR_.2	KPNA6_(S6)	__METMASPGKDNYR	No	No	17.8873	18.3533	18.1802	18.1655	17.7458	18.4911	18.3172	18.2522	18.1951	17.9355	17.4611	17.2373	17.5453	17.1388	17.3498	17.1338	17.387	17.5465	17.1878	17.0573	17.0149	17.4659	17.4613	17.367	17.4083	17.4173	17.2087	17.5916	17.4653	17.5778	17.106	-0.687504	NotIncluded	NotIncluded	NotIncluded	NotIncluded	Out	Out	27.25
P02545	LMNA	Prelamin-A/C	(S5)	_[Acetyl (Protein N-term)]METPS[Phospho (STY)]QR_	_[Acetyl (Protein N-term)]METPS[Phospho (STY)]QR_.2	LMNA_(S5)	___METPSQRRATRS	No	No	16.2578	15.783	15.9649	15.7446	15.7772	15.8252	16.1899	16.0767	16.0285	15.9283	16.1922	15.9377	16.1915	15.9862	16.1855	15.9835	16.0381	15.8562	16.0032	16.2683	16.0699	15.9418	16.1138	15.9344	16.0596	16.1738	16.3043	15.7711	16.0779	15.9828	15.4	0.0455433	NotIncluded	NotIncluded	NotIncluded	NotIncluded	Out	Out
Q9NWV8	BABAM1	BRISC and BRCA1-A complex member 1	(S7,S20)	_[Acetyl (Protein N-term)]MEVAEPS[Phospho (STY)]SPTEEEEEEEEHS[Phospho (STY)]AEPR_	_[Acetyl (Protein N-term)]MEVAEPS[Phospho (STY)]SPTEEEEEEEEHS[Phospho (STY)]AEPR_.3	BABAM1_(S7,S20)	_MEVAEPSSPTEEEE;EEEEEEHSAEPRPRT	No	No	15.4988	16.8535	17.2785	16.9655	16.723	16.8076	16.9594	16.7688	15.9736	16.585	17.088	16.6807	17.3986	16.503	16.595	17.4343	16.8901	16.5282	16.3407	17.2047	17.3504	16.0861	16.0304	16.5334	16.5933	17.0012	17.3436	17.0752	16.7104	16.6301	16.9331	0.183716	NotIncluded	fC4	afC9	NotIncluded	Out	Out	6.9
Q9NWV8	BABAM1	BRISC and BRCA1-A complex member 1	(S7)	_[Acetyl (Protein N-term)]MEVAEPS[Phospho (STY)]SPTEEEEEEEEHSAEPR_	_[Acetyl (Protein N-term)]MEVAEPS[Phospho (STY)]SPTEEEEEEEEHSAEPR_.3	BABAM1_(S7)	_MEVAEPSSPTEEEE	No	No	20.1491	20.0061	19.9654	19.8902	19.6052	19.8712	19.9795	20.1229	20.1155	20.019	19.8582	19.7888	20.0213	19.1879	19.8961	19.9879	19.9829	19.8943	19.9767	19.8834	19.788	19.8391	19.9526	19.89	19.0848	20.0568	20.0685	20.0986	20.0416	20.0814	19.8379	0.086393	NotIncluded	NotIncluded	NotIncluded	NotIncluded	Out	Out	11.19
Q9NWV8	BABAM1	BRISC and BRCA1-A complex member 1	(S8)	_[Acetyl (Protein N-term)]MEVAEPSS[Phospho (STY)]PTEEEEEEEEHSAEPR_	_[Acetyl (Protein N-term)]MEVAEPSS[Phospho (STY)]PTEEEEEEEEHSAEPR_.3	BABAM1_(S8)	MEVAEPSSPTEEEEE	No	No	20.1979	20.0553	20.0103	19.9434	19.6687	19.9157	20.0351	20.1945	20.2132	20.0859	19.9289	19.1502	20.0593	20.0975	19.9437	20.0563	20.0257	19.9667	20.05	19.9052	19.8296	19.9232	19.1741	19.9143	20.0486	19.3505	20.134	20.1397	20.0638	20.1149	19.8722	-0.295491	NotIncluded	NotIncluded	NotIncluded	NotIncluded	Out	Out	2.27
Q9NWV8	BABAM1	BRISC and BRCA1-A complex member 1	(T10)	_[Acetyl (Protein N-term)]MEVAEPSSPT[Phospho (STY)]EEEEEEEEHSAEPR_	_[Acetyl (Protein N-term)]MEVAEPSSPT[Phospho (STY)]EEEEEEEEHSAEPR_.3	BABAM1_(T10)	VAEPSSPTEEEEEEE	No	No	20.705	19.6071	19.8798	20.4471	19.3313	20.4196	19.8346	20.6745	20.6643	20.5767	19.5256	20.376	20.6055	20.6437	20.4975	20.574	19.6989	20.4835	20.5268	20.4372	20.3811	19.4642	20.4967	20.4551	19.7926	20.6209	20.6765	20.6707	20.5911	20.6362	20.3891	0.117287	NotIncluded	NotIncluded	NotIncluded	NotIncluded	Out	Out	1.52
Q9NWV8	BABAM1	BRISC and BRCA1-A complex member 1	(S20)	_[Acetyl (Protein N-term)]MEVAEPSSPTEEEEEEEEHS[Phospho (STY)]AEPRPR_	_[Acetyl (Protein N-term)]MEVAEPSSPTEEEEEEEEHS[Phospho (STY)]AEPRPR_.3	BABAM1_(S20)	EEEEEEHSAEPRPRT	No	No	17.1709	17.0432	15.4565	15.3324	16.4148	17.0789	16.7503	16.6238	16.3875	16.6146	17.1482	14.8021	16.6022	NAN	16.4004	15.9144	16.8514	15.5082	13.9482	15.7137	14.6748	14.2283	15.3284	15.1841	14.7948	16.363	15.4153	16.2784	16.785	16.4946	16.5616	-0.298092	NotIncluded	NotIncluded	NotIncluded	NotIncluded	Out	Out	2.61
P51991	HNRNPA3	Heterogeneous nuclear ribonucleoprotein A3	(S14)	_[Acetyl (Protein N-term)]MEVKPPPGRPQPDS[Phospho (STY)]GR_	_[Acetyl (Protein N-term)]MEVKPPPGRPQPDS[Phospho (STY)]GR_.3	HNRNPA3_(S14)	PGRPQPDSGRRRRRR	No	No	20.868	20.6942	20.8366	20.8294	20.8245	20.9667	21.1047	21.3621	21.3659	20.9114	20.5053	20.1217	20.5947	20.3016	20.4257	20.0821	20.4364	20.5035	20.2323	20.0641	20.0679	20.401	20.361	20.3071	20.2949	20.3682	20.2459	20.6383	20.5802	20.4875	20.4199	-0.634947	NotIncluded	NotIncluded	NotIncluded	NotIncluded	Out	Out	86.17
P11388	TOP2A	DNA topoisomerase 2-alpha	(S4,M13)	_[Acetyl (Protein N-term)]MEVS[Phospho (STY)]PLQPVNENM[Oxidation (M)]QVNK_	_[Acetyl (Protein N-term)]MEVS[Phospho (STY)]PLQPVNENM[Oxidation (M)]QVNK_.2	TOP2A_(S4,M13)	____MEVSPLQPVNE	No	No	14.1056	14.9256	14.8778	15.1556	16.7012	14.8737	14.5468	14.8452	15.2046	15.6409	15.35	14.3184	13.9623	14.9544	15.0173	14.7101	15.0464	15.1103	13.8579	14.5888	13.9417	14.2554	13.8735	14.1493	14.3778	15.2624	14.0371	14.1173	14.9891	14.8276	15.4618	-0.317047	NotIncluded	NotIncluded	NotIncluded	NotIncluded	Out	Out	9.18
P11388	TOP2A	DNA topoisomerase 2-alpha	(S4)	_[Acetyl (Protein N-term)]MEVS[Phospho (STY)]PLQPVNENMQVNK_	_[Acetyl (Protein N-term)]MEVS[Phospho (STY)]PLQPVNENMQVNK_.2	TOP2A_(S4)	____MEVSPLQPVNE	No	No	18.0994	18.0831	18.1381	17.8153	17.5944	18.0443	18.0363	18.2391	18.2674	18.2236	17.3079	17.4582	17.702	17.413	17.3957	17.4372	17.1391	17.9601	17.2945	17.588	17.5005	17.7536	17.7121	17.6398	17.8329	17.6752	17.758	17.7111	17.4241	17.4756	16.8649	-0.571485	NotIncluded	NotIncluded	NotIncluded	NotIncluded	Out	Out	9.18
O60256	PRPSAP2	Phosphoribosyl pyrophosphate synthase-associated protein 2	(C3,T5)	_[Acetyl (Protein N-term)]MFC[Carbamidomethyl (C)]VT[Phospho (STY)]PPELETK_	_[Acetyl (Protein N-term)]MFC[Carbamidomethyl (C)]VT[Phospho (STY)]PPELETK_.2	PRPSAP2_(C3,T5)	___MFCVTPPELETK	No	No	19.4669	19.3258	19.3667	19.2284	19.0109	19.4	19.2319	19.568	19.4573	19.3701	18.9749	19.0864	19.1935	19.1621	18.9795	19.1716	19.0535	19.2449	18.9199	19.2164	19.1699	18.904	19.2017	19.1038	19.2747	19.2992	19.2325	19.1486	19.2561	19.1621	18.805	-0.511209	NotIncluded	NotIncluded	NotIncluded	NotIncluded	Out	Out	7.28
Q8WUM0	NUP133	Nuclear pore complex protein Nup133	(S7)	_[Acetyl (Protein N-term)]MFPAAPS[Phospho (STY)]PR_	_[Acetyl (Protein N-term)]MFPAAPS[Phospho (STY)]PR_.2	NUP133_(S7)	_MFPAAPSPRTPGTG	No	No	17.2987	16.9423	16.949	16.6924	17.0902	17.1396	17.2658	17.2853	17.2681	17.0595	16.6549	16.6463	16.7689	16.6796	16.6496	16.6106	16.315	16.5489	16.2906	16.3943	16.4106	16.5679	16.7067	16.827	16.9091	16.7601	16.9752	16.7167	16.1228	16.0031	15.8678	-0.665973	NotIncluded	NotIncluded	NotIncluded	NotIncluded	Out	Out	76.46
P53539	FOSB	Protein fosB	(S13)	_[Acetyl (Protein N-term)]MFQAFPGDYDSGS[Phospho (STY)]R_	_[Acetyl (Protein N-term)]MFQAFPGDYDSGS[Phospho (STY)]R_.2	FOSB_(S13)	PGDYDSGSRCSSSPS	No	No	14.37	14.99	14.8234	14.6374	14.4564	15.1024	14.7272	13.4432	13.2591	13.346	14.2398	14.3726	14.244	14.4777	13.3214	14.2483	14.1413	14.3612	13.8273	14.4139	14.593	14.142	14.0295	14.2935	13.46	13.2407	13.3496	12.9422	15.736	15.2591	13.6356	-0.154111	NotIncluded	NotIncluded	NotIncluded	NotIncluded	Out	Out
Q86VS8	HOOK3	Protein Hook homolog 3	(S3)	_[Acetyl (Protein N-term)]MFS[Phospho (STY)]VESLER_	_[Acetyl (Protein N-term)]MFS[Phospho (STY)]VESLER_.2	HOOK3_(S3)	_____MFSVESLERA	No	No	13.9519	12.8474	12.6188	12.1408	12.8404	13.0375	13.269	13.5579	13.486	13.1283	13.0713	13.1447	12.8972	13.2976	12.7755	13.1855	12.9178	12.4235	12.6526	12.6331	13.2585	12.2476	13.0846	12.8797	13.139	13.2111	13.2373	12.8546	13.4798	13.3955	12.2947	-0.202212	NotIncluded	NotIncluded	NotIncluded	NotIncluded	Out	Out
Q86VS8	HOOK3	Protein Hook homolog 3	(S6)	_[Acetyl (Protein N-term)]MFSVES[Phospho (STY)]LER_	_[Acetyl (Protein N-term)]MFSVES[Phospho (STY)]LER_.2	HOOK3_(S6)	__MFSVESLERAELC	No	No	15.8481	14.9142	14.6345	14.4439	14.8142	14.7577	15.0315	15.4135	15.5132	14.9999	15.2505	15.1544	15.0789	15.4009	15.1693	15.2877	15.2872	14.9142	15.323	14.5527	14.905	14.9547	14.9393	15.0467	15.0167	15.2162	15.0849	15.0038	15.2875	14.919	15.0627	-0.071379	NotIncluded	NotIncluded	NotIncluded	NotIncluded	Out	Out	23.47
Q70Z53	FRA10AC1	Protein FRA10AC1	(Y7,S9)	_[Acetyl (Protein N-term)]MHGHGGY[Phospho (STY)]DS[Phospho (STY)]DFSDDER_	_[Acetyl (Protein N-term)]MHGHGGY[Phospho (STY)]DS[Phospho (STY)]DFSDDER_.2	FRA10AC1_(Y7,S9)	_MHGHGGYDZDFSDD;HGHGGZDSDFSDDER	No	No	15.7037	15.1765	15.1579	15.0977	14.7086	15.395	15.3312	15.1771	14.9838	15.0779	14.9127	14.7819	15.2438	15.0291	15.0429	15.0613	14.7312	15.1701	15.1929	15.1118	14.9315	15.1568	15.0905	15.1193	15.0079	14.8178	14.9272	15.1208	14.7216	15.2624	14.6225	-0.333285	NotIncluded	NotIncluded	NotIncluded	NotIncluded	Out	Out	20.06
Q70Z53	FRA10AC1	Protein FRA10AC1	(Y7,S12)	_[Acetyl (Protein N-term)]MHGHGGY[Phospho (STY)]DSDFS[Phospho (STY)]DDER_	_[Acetyl (Protein N-term)]MHGHGGY[Phospho (STY)]DSDFS[Phospho (STY)]DDER_.2	FRA10AC1_(Y7,S12)	_MHGHGGYDSDFZDD;GGZDSDFSDDERCGE	No	No	15.4907	15.0309	14.9916	15.037	14.4355	15.311	15.2093	15.0506	14.8437	14.9704	14.7763	14.6429	15.0734	14.9292	14.8754	14.9451	14.6471	15.0782	15.0524	14.9532	14.8223	15.0558	14.9425	14.9856	14.882	14.6249	14.8057	15.0214	14.6128	15.1436	14.449	-0.309943	NotIncluded	NotIncluded	NotIncluded	NotIncluded	Out	Out	2.52
Q70Z53	FRA10AC1	Protein FRA10AC1	(S9,S12)	_[Acetyl (Protein N-term)]MHGHGGYDS[Phospho (STY)]DFS[Phospho (STY)]DDER_	_[Acetyl (Protein N-term)]MHGHGGYDS[Phospho (STY)]DFS[Phospho (STY)]DDER_.3	FRA10AC1_(S9,S12)	HGHGGYDSDFZDDER;GGYDZDFSDDERCGE	No	No	15.7719	15.6515	15.8873	15.591	15.0404	15.7289	15.7726	15.7374	15.9272	15.3538	15.3516	15.1957	15.4585	15.6882	15.2783	15.2935	15.5863	15.5783	15.4986	15.4319	15.2938	15.2955	15.3865	15.3117	15.319	15.2425	15.6091	15.5549	15.662	15.5394	15.2219	-0.374396	NotIncluded	NotIncluded	NotIncluded	NotIncluded	Out	Out	11.29
Q70Z53	FRA10AC1	Protein FRA10AC1	(S9)	_[Acetyl (Protein N-term)]MHGHGGYDS[Phospho (STY)]DFSDDER_	_[Acetyl (Protein N-term)]MHGHGGYDS[Phospho (STY)]DFSDDER_.3	FRA10AC1_(S9)	HGHGGYDSDFSDDER	No	No	12.7877	12.9611	12.6476	12.7523	12.2016	13.0514	12.8854	12.9885	13.0869	12.6564	12.4512	12.5825	13.0385	12.8589	12.6349	12.5308	12.7208	12.7747	12.6181	12.415	12.9227	12.7175	12.866	12.4147	12.7759	12.8478	12.7815	13.0758	12.4585	13.0737	12.1977	-0.0765633	NotIncluded	NotIncluded	NotIncluded	NotIncluded	Out	Out	20.06
Q5BJH7	YIF1B	Protein YIF1B	(T13)	_[Acetyl (Protein N-term)]MHPAGLAAAAAGT[Phospho (STY)]PR_	_[Acetyl (Protein N-term)]MHPAGLAAAAAGT[Phospho (STY)]PR_.2	YIF1B_(T13)	LAAAAAGTPRLRKWP	No	No	16.7646	16.965	17.1226	16.9525	16.7128	17.1786	16.9488	16.7404	16.5806	16.6501	16.8945	16.7043	16.8051	16.3897	16.5634	16.4325	16.5924	16.6528	16.6771	16.5536	16.69	16.8673	16.5805	16.6792	16.4715	16.4297	16.3669	16.635	16.5371	16.2883	16.0196	-0.512366	NotIncluded	NotIncluded	NotIncluded	NotIncluded	Out	Out
P84103	SRSF3	Serine/arginine-rich splicing factor 3	(S5,C6,C10)	_[Acetyl (Protein N-term)]MHRDS[Phospho (STY)]C[Carbamidomethyl (C)]PLDC[Carbamidomethyl (C)]K_	_[Acetyl (Protein N-term)]MHRDS[Phospho (STY)]C[Carbamidomethyl (C)]PLDC[Carbamidomethyl (C)]K_.2	SRSF3_(S5,C6,C10)	___MHRDSCPLDCKV	No	No	17.2622	17.0051	16.9011	17.0422	16.7396	17.2381	17.3384	17.2412	16.6722	17.0268	17.2144	16.9041	16.8566	16.5739	16.8692	16.6526	16.8091	16.9655	16.7832	17.0594	16.9368	17.1268	16.9576	16.8498	16.8706	16.8647	16.6861	16.7589	16.9083	17.0324	16.892	-0.163337	NotIncluded	NotIncluded	NotIncluded	NotIncluded	Out	Out	88.49
Q9BVW5	TIPIN	TIMELESS-interacting protein	(S31)	_[Acetyl (Protein N-term)]MLEPQENGVIDLPDYEHVEDETFPPFPPPAS[Phospho (STY)]PER_	_[Acetyl (Protein N-term)]MLEPQENGVIDLPDYEHVEDETFPPFPPPAS[Phospho (STY)]PER_.4	TIPIN_(S31)	PPFPPPASPERQDGE	No	No	13.2407	13.9647	14.0361	13.951	12.8277	13.7065	13.6995	13.6459	13.1648	13.6088	13.9859	13.587	14.4535	14.1613	14.1932	13.9304	13.5688	14.7076	13.2191	13.1694	13.9198	13.8551	13.5902	13.4786	13.5428	11.4332	12.7705	13.338	15.0136	13.67	15.2264	-0.0808608	NotIncluded	NotIncluded	NotIncluded	NotIncluded	Out	Out	25.68
Q9HAS0	C17orf75	Protein Njmu-R1	(S4)	_[Acetyl (Protein N-term)]MLPS[Phospho (STY)]LQESMDGDEK_	_[Acetyl (Protein N-term)]MLPS[Phospho (STY)]LQESMDGDEK_.2	C17orf75_(S4)	____MLPSLQESMDG	No	No	13.7251	13.7875	13.1714	12.2737	12.0671	13.2814	12.97	13.1565	13.0455	13.528	12.5342	14.3921	14.121	14.2679	12.942	14.3049	13.0544	14.0305	13.2027	14.6999	15.0351	14.2322	14.414	14.0421	14.319	13.6103	14.4023	13.5903	14.5101	14.3739	12.8378	0.435739	NotIncluded	NotIncluded	NotIncluded	NotIncluded	Out	Out	57.91
Q9HAS0	C17orf75	Protein Njmu-R1	(S8)	_[Acetyl (Protein N-term)]MLPSLQES[Phospho (STY)]MDGDEK_	_[Acetyl (Protein N-term)]MLPSLQES[Phospho (STY)]MDGDEK_.2	C17orf75_(S8)	MLPSLQESMDGDEKE	No	No	13.8684	13.8075	13.3655	12.5228	11.9786	13.2438	12.9713	13.232	12.8008	13.5903	12.7081	14.4451	14.1219	14.3021	13.1161	14.266	12.52	14.045	13.2618	14.6769	15.0437	14.2293	14.4134	14.06	14.3595	13.7589	14.4384	13.685	14.5338	14.4667	12.8395	0.418198	NotIncluded	NotIncluded	NotIncluded	NotIncluded	Out	Out	33.57
Q9HAS0	C17orf75	Protein Njmu-R1	(S19)	_[Acetyl (Protein N-term)]MLPSLQESMDGDEKELESS[Phospho (STY)]EEGGSAEER_	_[Acetyl (Protein N-term)]MLPSLQESMDGDEKELESS[Phospho (STY)]EEGGSAEER_.3	C17orf75_(S19)	DEKELESSEEGGSAE	No	No	14.5462	14.6278	14.7828	14.7039	14.3564	15.2118	15.059	15.1459	14.4265	14.3911	14.3181	13.3849	15.0504	NAN	14.3161	NAN	14.6776	13.6579	13.6774	NAN	NAN	13.2909	13.2933	12.6332	NAN	13.2996	12.3057	15.1169	14.1425	14.5292	14.1355	-0.508733	NotIncluded	NotIncluded	NotIncluded	NotIncluded	Out	Out	5.41
Q96ET8;Q9NYZ1	TVP23C;TVP23B	Golgi apparatus membrane protein TVP23 homolog C;Golgi apparatus membrane protein TVP23 homolog B	(S6);(S6)	_[Acetyl (Protein N-term)]MLQQDS[Phospho (STY)]NDDTEDVSLFDAEEETTNRPR_	_[Acetyl (Protein N-term)]MLQQDS[Phospho (STY)]NDDTEDVSLFDAEEETTNRPR_.3	TVP23C;TVP23B_(S6);(S6)	__MLQQDSNDDTEDV::__MLQQDSNDDTEDV	No	No	17.3369	16.7727	16.9513	16.6706	16.2933	16.8664	16.7845	17.0164	16.9533	17.0139	16.942	16.9157	17.1859	17.0494	17.4195	17.2534	16.9854	17.313	17.2915	17.1832	17.1846	17.2407	17.0869	17.1303	17.2942	16.8504	17.4971	17.1245	17.1629	17.1216	16.975	0.368689	NotIncluded	NotIncluded	NotIncluded	NotIncluded	Out	Out	1.58
Q96ET8;Q9NYZ1	TVP23C;TVP23B	Golgi apparatus membrane protein TVP23 homolog C;Golgi apparatus membrane protein TVP23 homolog B	(T10);(T10)	_[Acetyl (Protein N-term)]MLQQDSNDDT[Phospho (STY)]EDVSLFDAEEETTNRPR_	_[Acetyl (Protein N-term)]MLQQDSNDDT[Phospho (STY)]EDVSLFDAEEETTNRPR_.4	TVP23C;TVP23B_(T10);(T10)	QQDSNDDTEDVSLFD::QQDSNDDTEDVSLFD	No	No	16.1928	15.6921	15.5127	15.5966	15.0967	15.3089	15.308	15.5698	14.4355	15.7046	15.6372	14.8594	15.9297	15.6986	15.443	15.0805	15.5752	15.75	15.7142	16.0353	15.9496	15.2441	15.1115	15.8523	15.9547	15.661	16.3023	15.9551	15.9156	15.8926	15.0118	0.254423	NotIncluded	NotIncluded	NotIncluded	NotIncluded	Out	Out	1.58
Q96ET8;Q9NYZ1	TVP23C;TVP23B	Golgi apparatus membrane protein TVP23 homolog C;Golgi apparatus membrane protein TVP23 homolog B	(S14);(S14)	_[Acetyl (Protein N-term)]MLQQDSNDDTEDVS[Phospho (STY)]LFDAEEETTNRPR_	_[Acetyl (Protein N-term)]MLQQDSNDDTEDVS[Phospho (STY)]LFDAEEETTNRPR_.3	TVP23C;TVP23B_(S14);(S14)	NDDTEDVSLFDAEEE::NDDTEDVSLFDAEEE	No	No	15.1997	14.8994	15.0164	14.828	14.6553	14.879	14.8863	15.2495	14.7811	15.2586	14.4067	14.8338	14.7513	14.7032	14.8686	14.8689	14.4445	14.8482	15.4517	14.8124	14.6607	15.2758	14.7418	15.0828	14.8721	14.8628	15.0683	14.759	14.7679	14.9487	14.5877	-0.158157	NotIncluded	NotIncluded	NotIncluded	NotIncluded	Out	Out	1.58
Q8IWZ3	ANKHD1	Ankyrin repeat and KH domain-containing protein 1	(S11)	_[Acetyl (Protein N-term)]MLTDSGGGGTS[Phospho (STY)]FEEDLDSVAPR_	_[Acetyl (Protein N-term)]MLTDSGGGGTS[Phospho (STY)]FEEDLDSVAPR_.3	ANKHD1_(S11)	DSGGGGTSFEEDLDS	No	No	14.3973	14.7796	14.4153	14.5537	14.1066	14.4473	14.4064	14.6809	14.6287	14.504	14.0143	14.1873	14.1897	14.0474	13.7399	14.1376	13.9053	14.3204	13.4724	14.2685	14.4959	14.5293	14.3682	14.2544	14.3787	14.3463	14.2576	14.3116	16.3755	16.0365	15.7672	0.152857	NotIncluded	NotIncluded	NotIncluded	mC2	Out	Out	50.47
Q96MH2	HEXIM2	Protein HEXIM2	(C10,S14)	_[Acetyl (Protein N-term)]MMATPNQTAC[Carbamidomethyl (C)]NAES[Phospho (STY)]PVALEEAK_	_[Acetyl (Protein N-term)]MMATPNQTAC[Carbamidomethyl (C)]NAES[Phospho (STY)]PVALEEAK_.3	HEXIM2_(C10,S14)	QTACNAESPVALEEA	No	No	11.189	11.1829	11.8293	11.8769	11.846	12.3836	12.2874	12.8723	12.5084	11.665	12.2516	9.21922	11.7785	NAN	11.6394	NAN	12.1862	11.1918	12.7012	NAN	NAN	11.0476	9.63696	10.3631	NAN	11.6607	10.1644	12.341	12.6353	11.7323	12.7806	-0.203625	NotIncluded	NotIncluded	NotIncluded	NotIncluded	Out	Out	20.74
Q14315	FLNC	Filamin-C	(S5)	_[Acetyl (Protein N-term)]MMNNS[Phospho (STY)]GYSDAGLGLGDETDEMPSTEK_	_[Acetyl (Protein N-term)]MMNNS[Phospho (STY)]GYSDAGLGLGDETDEMPSTEK_.3	FLNC_(S5)	___MMNNSGYSDAGL	No	No	16.8927	16.6874	16.6855	16.408	15.8235	16.7543	16.628	16.9832	16.7421	16.578	15.1085	15.9533	16.4053	16.0422	15.0655	15.7445	15.1374	16.2116	14.63	16.3108	16.2674	15.9748	16.5552	16.3267	16.3772	15.9034	16.2161	15.8895	16.0379	16.0345	14.832	-0.464225	NotIncluded	NotIncluded	NotIncluded	NotIncluded	Out	Out	41.72
Q14315	FLNC	Filamin-C	(Y7)	_[Acetyl (Protein N-term)]MMNNSGY[Phospho (STY)]SDAGLGLGDETDEMPSTEK_	_[Acetyl (Protein N-term)]MMNNSGY[Phospho (STY)]SDAGLGLGDETDEMPSTEK_.3	FLNC_(Y7)	_MMNNSGYSDAGLGL	No	No	16.8927	16.6874	16.6855	16.408	15.8235	16.7543	16.628	16.9832	16.7421	16.578	15.1085	15.9533	16.4053	16.0422	15.0655	15.7445	15.1319	16.2116	14.63	16.3108	16.2674	15.9748	16.5552	16.3267	16.3772	15.9034	16.2161	15.8895	16.0379	16.0345	14.832	-0.464177	NotIncluded	NotIncluded	NotIncluded	NotIncluded	Out	Out
Q9BR77	CCDC77	Coiled-coil domain-containing protein 77	(T4,C11)	_[Acetyl (Protein N-term)]MNFT[Phospho (STY)]PTHTPVC[Carbamidomethyl (C)]R_	_[Acetyl (Protein N-term)]MNFT[Phospho (STY)]PTHTPVC[Carbamidomethyl (C)]R_.2	CCDC77_(T4,C11)	____MNFTPTHTPVC	No	No	13.4908	14.211	13.9879	14.1567	13.8231	14.2	13.9981	13.555	13.5618	13.5214	13.2795	13.7607	13.5693	13.3037	13.0975	13.4239	13.2396	13.5325	13.0448	13.5617	13.7239	13.4774	13.5689	13.5032	13.5647	13.2437	13.166	13.2288	12.8687	12.7054	13.1605	-0.576358	NotIncluded	NotIncluded	NotIncluded	NotIncluded	Out	Out	19.96
P17480	UBTF	Nucleolar transcription factor 1	(C7,T9)	_[Acetyl (Protein N-term)]MNGEADC[Carbamidomethyl (C)]PT[Phospho (STY)]DLEMAAPK_	_[Acetyl (Protein N-term)]MNGEADC[Carbamidomethyl (C)]PT[Phospho (STY)]DLEMAAPK_.2	UBTF_(C7,T9)	NGEADCPTDLEMAAP	No	No	14.9317	15.0937	15.0885	14.8471	14.2706	15.1329	14.9634	14.664	14.1453	14.4314	14.6057	14.7413	14.3625	14.5092	14.7121	14.4882	14.6605	15.0449	14.8983	14.6553	14.3068	14.4592	14.8469	14.7353	14.9733	14.3855	14.9986	14.7494	14.4606	14.7255	14.3102	-0.152595	NotIncluded	NotIncluded	NotIncluded	NotIncluded	Out	Out	8.19
Q9UQQ2	SH2B3	SH2B adapter protein 3	(S10)	_[Acetyl (Protein N-term)]MNGPALQPSS[Phospho (STY)]PSSAPSASPAAAPR_	_[Acetyl (Protein N-term)]MNGPALQPSS[Phospho (STY)]PSSAPSASPAAAPR_.3	SH2B3_(S10)	GPALQPSSPSSAPSA	No	No	13.7024	14.4958	14.5032	14.3797	14.2193	14.6995	14.4481	14.667	14.5525	14.5809	14.1629	14.3711	14.4347	14.3021	14.1338	13.728	13.827	14.3078	14.2716	14.1548	14.3174	14.3294	14.3383	14.1531	14.5989	14.5795	14.4904	14.5126	14.4731	14.4341	14.2487	-0.0429957	NotIncluded	NotIncluded	NotIncluded	NotIncluded	Out	Out	24.96
Q9UQQ2	SH2B3	SH2B adapter protein 3	(S12)	_[Acetyl (Protein N-term)]MNGPALQPSSPS[Phospho (STY)]SAPSASPAAAPR_	_[Acetyl (Protein N-term)]MNGPALQPSSPS[Phospho (STY)]SAPSASPAAAPR_.3	SH2B3_(S12)	ALQPSSPSSAPSASP	No	No	14.4397	14.4914	14.5006	14.3749	14.2165	14.6956	14.4479	14.6504	14.5164	14.5815	14.1538	14.4089	14.4323	14.3021	13.578	14.197	14.2777	14.2931	14.2665	14.1548	14.316	14.3237	14.3373	14.5851	14.5953	14.5775	14.4848	14.5068	14.4731	14.4588	14.253	-0.136357	NotIncluded	NotIncluded	NotIncluded	NotIncluded	Out	Out
Q9UQQ2	SH2B3	SH2B adapter protein 3	(S18)	_[Acetyl (Protein N-term)]MNGPALQPSSPSSAPSAS[Phospho (STY)]PAAAPR_	_[Acetyl (Protein N-term)]MNGPALQPSSPSSAPSAS[Phospho (STY)]PAAAPR_.3	SH2B3_(S18)	PSSAPSASPAAAPRG	No	No	14.4751	14.9448	14.6529	14.8044	14.9939	15.1703	15.3265	14.8332	14.4803	13.9839	14.9449	15.1878	15.1558	14.7639	15.0916	14.9089	15.0588	14.5783	14.2799	14.7879	15.1039	14.4961	15.0672	14.7666	15.1255	15.0591	15.0822	15.0989	14.7803	15.2315	14.6553	0.19008	NotIncluded	NotIncluded	NotIncluded	NotIncluded	Out	Out
Q01629	IFITM2	Interferon-induced transmembrane protein 2	(S9,M21)	_[Acetyl (Protein N-term)]MNHIVQTFS[Phospho (STY)]PVNSGQPPNYEM[Oxidation (M)]LK_	_[Acetyl (Protein N-term)]MNHIVQTFS[Phospho (STY)]PVNSGQPPNYEM[Oxidation (M)]LK_.3	IFITM2_(S9,M21)	NHIVQTFSPVNSGQP	No	No	13.3532	14.1061	14.1453	14.3534	15.2483	14.0255	13.8805	14.3339	14.1027	14.8534	14.4126	13.7486	13.3052	14.1818	14.2572	13.7199	14.3908	14.1774	13.783	13.39	14.0031	14.3393	13.5794	13.6279	14.0438	14.1724	13.9172	13.508	14.7508	14.0345	14.7464	-0.152155	NotIncluded	NotIncluded	NotIncluded	NotIncluded	Out	Out	32.4
Q01629	IFITM2	Interferon-induced transmembrane protein 2	(S9)	_[Acetyl (Protein N-term)]MNHIVQTFS[Phospho (STY)]PVNSGQPPNYEMLK_	_[Acetyl (Protein N-term)]MNHIVQTFS[Phospho (STY)]PVNSGQPPNYEMLK_.3	IFITM2_(S9)	NHIVQTFSPVNSGQP	No	No	18.1646	18.3598	18.4075	18.2184	17.8313	18.4299	18.4166	18.5293	18.365	18.4906	17.6914	18.1565	18.35	17.9507	17.7532	17.9297	17.6177	18.0818	17.6525	18.2156	18.2694	18.1772	18.3845	18.3191	18.4702	17.9524	18.099	18.2312	17.8482	17.8412	17.5711	-0.423696	NotIncluded	NotIncluded	NotIncluded	NotIncluded	Out	Out	32.4
Q01629	IFITM2	Interferon-induced transmembrane protein 2	(Y19)	_[Acetyl (Protein N-term)]MNHIVQTFSPVNSGQPPNY[Phospho (STY)]EMLK_	_[Acetyl (Protein N-term)]MNHIVQTFSPVNSGQPPNY[Phospho (STY)]EMLK_.3	IFITM2_(Y19)	NSGQPPNYEMLKEEQ	No	No	14.8659	15.1185	15.2165	15.1225	14.7678	15.1838	14.9835	15.9243	15.404	15.7157	14.4492	14.5413	14.7569	14.6464	13.5944	13.7971	13.8215	13.8908	14.0555	14.2626	14.6678	13.9724	14.8791	14.6185	14.904	14.4	14.8324	14.6833	14.4722	14.5238	13.9225	-0.543831	NotIncluded	NotIncluded	NotIncluded	NotIncluded	Out	Out
C9JQL5;Q01628	;IFITM3	Putative dispanin subfamily A member 2d;Interferon-induced transmembrane protein 3	(S10,M22);(S10,M22)	_[Acetyl (Protein N-term)]MNHTVQTFFS[Phospho (STY)]PVNSGQPPNYEM[Oxidation (M)]LK_	_[Acetyl (Protein N-term)]MNHTVQTFFS[Phospho (STY)]PVNSGQPPNYEM[Oxidation (M)]LK_.3	IFITM3_(S10,M22);(S10,M22)	HTVQTFFSPVNSGQP::HTVQTFFSPVNSGQP	No	No	14.2205	14.7901	14.4834	15.1062	15.6554	14.6659	14.5275	14.9919	14.3107	15.1238	14.9542	14.4453	14.4253	14.9328	15.2894	14.5283	14.6706	14.8002	14.1459	14.5268	14.8503	14.4367	14.6943	14.6796	14.8762	15.1113	14.8104	14.2352	15.1358	14.6329	15.6278	-0.0404465	NotIncluded	NotIncluded	NotIncluded	NotIncluded	Out	Out	26.44
C9JQL5;Q01628	;IFITM3	Putative dispanin subfamily A member 2d;Interferon-induced transmembrane protein 3	(S10);(S10)	_[Acetyl (Protein N-term)]MNHTVQTFFS[Phospho (STY)]PVNSGQPPNYEMLK_	_[Acetyl (Protein N-term)]MNHTVQTFFS[Phospho (STY)]PVNSGQPPNYEMLK_.3	IFITM3_(S10);(S10)	HTVQTFFSPVNSGQP::HTVQTFFSPVNSGQP	No	No	17.6858	17.7782	17.8662	17.7512	17.3909	17.8997	17.8543	18.061	17.7265	17.9183	17.2685	17.7044	17.8222	17.2737	17.3393	17.2152	17.0741	17.6044	16.9053	17.7099	17.8122	17.5526	18.2418	18.029	18.1524	17.4814	17.7523	18.1216	17.1344	17.2812	17.1119	-0.242604	NotIncluded	NotIncluded	NotIncluded	NotIncluded	Out	Out	26.44
C9JQL5;Q01628	;IFITM3	Putative dispanin subfamily A member 2d;Interferon-induced transmembrane protein 3	(Y20);(Y20)	_[Acetyl (Protein N-term)]MNHTVQTFFSPVNSGQPPNY[Phospho (STY)]EMLK_	_[Acetyl (Protein N-term)]MNHTVQTFFSPVNSGQPPNY[Phospho (STY)]EMLK_.3	IFITM3_(Y20);(Y20)	NSGQPPNYEMLKEEH::NSGQPPNYEMLKEEH	No	No	13.6992	14.6433	14.8053	14.7022	14.298	15.0375	14.8004	15.8657	15.3563	15.4247	14.7138	14.5768	14.0937	13.7509	15.5252	NAN	14.4381	13.295	13.3895	14.2831	14.2163	13.3571	14.0393	14.4191	14.1467	13.8886	13.9448	14.4024	14.4636	13.7059	13.76	-0.63348	NotIncluded	NotIncluded	NotIncluded	NotIncluded	Out	Out
P17980	PSMC3	26S proteasome regulatory subunit 6A	(S9)	_[Acetyl (Protein N-term)]MNLLPNIES[Phospho (STY)]PVTR_	_[Acetyl (Protein N-term)]MNLLPNIES[Phospho (STY)]PVTR_.2	PSMC3_(S9)	NLLPNIESPVTRQEK	No	No	17.1728	17.7445	17.748	17.8398	17.7908	17.3423	17.1142	17.8672	17.5472	17.6877	16.8757	16.5054	17.6674	17.0025	17.4171	17.1817	16.9159	17.1059	16.9666	17.2414	17.5253	17.3169	17.5098	17.3417	17.3986	17.4329	17.7273	17.5947	17.7271	18.2271	17.4148	-0.108159	NotIncluded	NotIncluded	NotIncluded	NotIncluded	Out	Out	22
O75486	SUPT3H	Transcription initiation protein SPT3 homolog	(S7)	_[Acetyl (Protein N-term)]MNNTAAS[Phospho (STY)]PMSTATSSSGR_	_[Acetyl (Protein N-term)]MNNTAAS[Phospho (STY)]PMSTATSSSGR_.2	SUPT3H_(S7)	_MNNTAASPMSTATS	No	No	14.8638	14.682	14.8	14.5239	14.4227	14.9813	14.7523	15.0007	14.7339	14.875	14.6653	14.7526	14.767	14.5525	14.586	14.5663	14.7419	14.6796	14.915	14.694	14.6987	14.638	14.6323	14.7189	14.6248	14.6893	14.7435	14.8086	14.9263	14.9189	14.6634	0.023471	NotIncluded	NotIncluded	NotIncluded	NotIncluded	Out	Out
Q92567	FAM168A	Protein FAM168A	(Y5)	_[Acetyl (Protein N-term)]MNPVY[Phospho (STY)]SPVQPGAPYGNPK_	_[Acetyl (Protein N-term)]MNPVY[Phospho (STY)]SPVQPGAPYGNPK_.3	FAM168A_(Y5)	___MNPVYSPVQPGA	No	No	15.3605	15.1083	15.169	15.0545	14.8388	15.2183	15.0631	15.563	15.541	15.0407	15.0144	15.165	14.9307	15.0089	14.7859	14.9875	14.8768	14.9593	14.6099	14.9284	15.0841	14.6911	15.1514	15.2021	14.9353	15.2043	14.2952	14.6586	14.3841	14.9799	14.9953	-0.495918	NotIncluded	NotIncluded	NotIncluded	NotIncluded	Out	Out
Q92567	FAM168A	Protein FAM168A	(S6)	_[Acetyl (Protein N-term)]MNPVYS[Phospho (STY)]PVQPGAPYGNPK_	_[Acetyl (Protein N-term)]MNPVYS[Phospho (STY)]PVQPGAPYGNPK_.2	FAM168A_(S6)	__MNPVYSPVQPGAP	No	No	16.5467	16.4436	16.5551	16.2994	16.3642	16.6218	16.5615	16.6925	16.6769	16.7946	16.4722	16.3467	16.6115	16.4579	16.2551	16.4767	16.0776	16.4835	16.5042	16.4585	16.394	16.4054	16.5017	16.3264	16.6621	16.5216	16.8154	16.6362	16.2644	16.318	16.1365	-0.215491	NotIncluded	NotIncluded	NotIncluded	NotIncluded	Out	Out	52.56
Q9HCD5	NCOA5	Nuclear receptor coactivator 5	(S6)	_[Acetyl (Protein N-term)]MNTAPS[Phospho (STY)]RPSPTR_	_[Acetyl (Protein N-term)]MNTAPS[Phospho (STY)]RPSPTR_.3	NCOA5_(S6)	__MNTAPSRPSPTRR	No	No	17.9979	18.0526	17.9968	18.2921	17.7194	18.0604	17.8384	18.0552	18.118	18.0162	17.9167	18.3104	18.0629	17.8187	17.4206	17.9542	18.2391	17.8996	17.6879	17.9205	18.1035	17.6233	18.2265	18.2438	17.9428	17.8901	17.7081	18.188	17.7539	18.0215	18.1093	-0.0742327	NotIncluded	NotIncluded	NotIncluded	NotIncluded	Out	Out	67.56
Q9HCD5	NCOA5	Nuclear receptor coactivator 5	(S9)	_[Acetyl (Protein N-term)]MNTAPSRPS[Phospho (STY)]PTR_	_[Acetyl (Protein N-term)]MNTAPSRPS[Phospho (STY)]PTR_.2	NCOA5_(S9)	NTAPSRPSPTRRDPY	No	No	22.5576	22.572	22.5052	22.4788	22.4787	22.7207	22.6821	22.7329	22.7321	22.6305	22.4959	22.6495	22.5928	22.4905	22.5087	22.5374	22.5408	22.4052	22.6073	22.26	22.4537	22.4775	22.5251	22.5976	22.5487	22.5445	22.6551	22.6847	22.5352	22.6326	22.401	-0.298435	NotIncluded	NotIncluded	NotIncluded	NotIncluded	Out	Out	90.88
Q5T3I0	GPATCH4	G patch domain-containing protein 4	(T4)	_[Acetyl (Protein N-term)]MNVT[Phospho (STY)]PEVK_	_[Acetyl (Protein N-term)]MNVT[Phospho (STY)]PEVK_.2	GPATCH4_(T4)	____MNVTPEVKSRG	No	No	13.2771	13.8388	13.8686	13.6693	13.7708	13.8742	14.0377	13.7711	13.8333	13.633	12.3918	12.6299	12.9106	12.7002	12.4218	12.5727	12.4028	12.935	12.0193	12.2408	12.5134	12.3337	12.4731	12.6779	12.8623	12.6497	12.6558	12.5809	12.1358	12.3818	11.5771	-0.788262	NotIncluded	NotIncluded	NotIncluded	NotIncluded	Out	Out
Q9UGQ3	SLC2A6	Solute carrier family 2, facilitated glucose transporter member 6	(T15)	_[Acetyl (Protein N-term)]MQEPLLGAEGPDYDT[Phospho (STY)]FPEKPPPSPGDR_	_[Acetyl (Protein N-term)]MQEPLLGAEGPDYDT[Phospho (STY)]FPEKPPPSPGDR_.3	SLC2A6_(T15)	AEGPDYDTFPEKPPP	No	No	16.1984	16.1368	16.2929	16.0765	16.2389	16.3183	16.1978	16.7001	16.754	16.5334	16.2695	15.8969	16.1053	16.0651	16.1722	16.1362	16.125	16.0634	16.1427	16.2154	16.061	15.5637	16.1295	16.2489	16.3013	16.5361	16.401	16.579	16.4385	16.2592	16.2379	-0.219151	NotIncluded	NotIncluded	NotIncluded	NotIncluded	Out	Out
Q9UGQ3	SLC2A6	Solute carrier family 2, facilitated glucose transporter member 6	(S23)	_[Acetyl (Protein N-term)]MQEPLLGAEGPDYDTFPEKPPPS[Phospho (STY)]PGDR_	_[Acetyl (Protein N-term)]MQEPLLGAEGPDYDTFPEKPPPS[Phospho (STY)]PGDR_.3	SLC2A6_(S23)	FPEKPPPSPGDRARV	No	No	14.9799	15.2692	15.327	15.1839	14.9583	15.3668	15.2799	16.2366	16.0309	15.9907	15.1691	15.0993	15.1766	15.022	15.2152	15.0418	15.0791	14.8699	15.1288	15.198	15.2585	14.9176	15.6389	15.7273	15.5202	15.8257	15.9655	15.7176	15.1439	15.2825	15.1525	-0.0901658	NotIncluded	NotIncluded	NotIncluded	NotIncluded	Out	Out	40.59
P48378	RFX2	DNA-binding protein RFX2	(S28)	_[Acetyl (Protein N-term)]MQNSEGGADSPASVALRPSAAAPPVPAS[Phospho (STY)]PQR_	_[Acetyl (Protein N-term)]MQNSEGGADSPASVALRPSAAAPPVPAS[Phospho (STY)]PQR_.3	RFX2_(S28)	AAPPVPASPQRVLVQ	No	No	21.0083	21.4515	21.4125	21.3289	20.8577	21.4599	21.5147	21.3819	21.4201	20.7303	21.3683	20.7409	20.9835	20.8399	20.6419	21.4247	20.8845	21.3403	20.5284	21.1697	21.2162	20.3243	21.2539	21.2026	21.4028	21.3895	20.5331	21.3748	21.2735	21.3127	21.2501	-0.262784	NotIncluded	NotIncluded	NotIncluded	NotIncluded	Out	Out	18.68
Q53T59	HS1BP3	HCLS1-binding protein 3	(S3)	_[Acetyl (Protein N-term)]MQS[Phospho (STY)]PAVLVTSR_	_[Acetyl (Protein N-term)]MQS[Phospho (STY)]PAVLVTSR_.2	HS1BP3_(S3)	_____MQSPAVLVTS	No	No	16.3881	16.2381	16.283	16.1608	16.0441	16.4882	16.3486	16.7311	16.5411	16.4722	15.6528	15.7408	15.9648	15.8071	15.5698	15.6059	15.5616	15.7896	15.3866	15.7751	15.722	15.7738	15.8949	15.985	15.9727	16.0232	16.0575	16.0469	15.7205	15.8521	15.4293	-0.602831	NotIncluded	NotIncluded	NotIncluded	NotIncluded	Out	Out	49.83
Q9H840	GEMIN7	Gem-associated protein 7	(T3)	_[Acetyl (Protein N-term)]MQT[Phospho (STY)]PVNIPVPVLR_	_[Acetyl (Protein N-term)]MQT[Phospho (STY)]PVNIPVPVLR_.2	GEMIN7_(T3)	_____MQTPVNIPVP	No	No	16.8978	16.2294	16.2251	16.2307	16.0571	16.4667	16.1668	16.0566	15.7372	16.1774	15.7331	15.848	15.8356	16.1731	15.7139	15.9707	15.935	15.9529	16.3021	16.0169	15.0546	15.3976	15.6493	15.5099	15.9215	15.4731	15.5656	15.5781	15.733	15.6655	14.9176	-0.661239	NotIncluded	NotIncluded	NotIncluded	NotIncluded	Out	Out	46.82
Q9NXR7	BABAM2	BRISC and BRCA1-A complex member 2	(S2)	_[Acetyl (Protein N-term)]MS[Phospho (STY)]PEVALNR_	_[Acetyl (Protein N-term)]MS[Phospho (STY)]PEVALNR_.2	BABAM2_(S2)	______MSPEVALNR	No	No	15.5074	15.3309	15.2868	15.2174	15.0671	15.3786	15.3361	15.5898	15.5023	15.4001	15.2253	15.339	15.3854	15.1671	15.2082	15.1556	15.1333	15.2453	15.0136	15.2733	15.251	15.178	15.2796	15.4414	15.3169	15.371	15.4639	15.428	15.1777	15.3253	15.0577	-0.22656	NotIncluded	NotIncluded	NotIncluded	NotIncluded	Out	Out	50.46
O75531	BANF1	Barrier-to-autointegration factor	(T3,S4)	_[Acetyl (Protein N-term)]MTT[Phospho (STY)]S[Phospho (STY)]QKHR_	_[Acetyl (Protein N-term)]MTT[Phospho (STY)]S[Phospho (STY)]QKHR_.2	BANF1_(T3,S4)	_____MTTZQKHRDF;____MTZSQKHRDFV	No	No	14.8822	13.2903	14.2639	14.0759	14.9943	13.6672	15.125	15.6878	15.3468	14.8888	14.4066	13.1344	13.1893	13.3659	13.5752	13.1656	15.1568	13.7724	13.7295	13.9389	12.6557	13.0227	13.6937	13.3861	13.2439	14.2681	13.9443	14.3465	15.6497	14.4066	15.5078	-0.161082	NotIncluded	NotIncluded	NotIncluded	NotIncluded	Out	Out	76.5
Q15758	SLC1A5	Neutral amino acid transporter B(0)	(S9)	_[Acetyl (Protein N-term)]MVADPPRDS[Phospho (STY)]K_	_[Acetyl (Protein N-term)]MVADPPRDS[Phospho (STY)]K_.2	SLC1A5_(S9)	VADPPRDSKGLAAAE	No	No	14.4452	14.5019	14.4186	14.2152	14.1033	14.798	14.3733	13.5437	13.2331	13.5574	13.498	13.9366	13.6231	13.7234	14.1599	14.0874	14.2085	14.2539	14.1911	13.6573	13.6535	14.0656	13.6834	13.7842	13.7404	13.1663	13.5562	13.5243	13.7795	13.8373	13.9198	-0.363295	NotIncluded	NotIncluded	NotIncluded	NotIncluded	Out	Out	83.74
P41440	SLC19A1	Reduced folate transporter	(S5)	_[Acetyl (Protein N-term)]MVPSS[Phospho (STY)]PAVEK_	_[Acetyl (Protein N-term)]MVPSS[Phospho (STY)]PAVEK_.2	SLC19A1_(S5)	___MVPSSPAVEKQV	No	No	16.5257	17.0094	16.9662	16.6858	16.5736	17.1936	16.7906	17.0731	16.8011	17.0404	16.0076	16.3429	16.2216	15.9742	16.4221	16.2603	16.2022	16.441	16.1947	16.2411	16.1578	16.4495	16.4647	16.6675	16.401	16.1329	16.2987	16.3427	16.6494	17.0739	17.016	-0.422401	NotIncluded	NotIncluded	NotIncluded	NotIncluded	Out	Out	7.94
P15927	RPA2	Replication protein A 32 kDa subunit	(S29)	_[Acetyl (Protein N-term)]MWNSGFESYGSSSYGGAGGYTQSPGGFGS[Phospho (STY)]PAPSQAEK_	_[Acetyl (Protein N-term)]MWNSGFESYGSSSYGGAGGYTQSPGGFGS[Phospho (STY)]PAPSQAEK_.3	RPA2_(S29)	QSPGGFGSPAPSQAE	No	No	17.1046	17.675	17.1744	17.6057	17.163	17.474	17.7108	17.1209	17.9234	17.3821	16.9421	17.4573	17.2218	17.0699	17.3075	17.0948	17.1398	17.2176	17.1176	17.111	17.0427	16.1162	17.2993	16.7759	17.1324	16.7667	16.745	17.189	17.0634	17.0037	17.3371	-0.569548	NotIncluded	NotIncluded	NotIncluded	NotIncluded	Out	Out	42.41
P15927	RPA2	Replication protein A 32 kDa subunit	(S33)	_[Acetyl (Protein N-term)]MWNSGFESYGSSSYGGAGGYTQSPGGFGSPAPS[Phospho (STY)]QAEK_	_[Acetyl (Protein N-term)]MWNSGFESYGSSSYGGAGGYTQSPGGFGSPAPS[Phospho (STY)]QAEK_.3	RPA2_(S33)	GFGSPAPSQAEKKSR	No	No	16.2531	17.01	16.6333	17.0162	15.8619	16.9016	16.1493	16.5157	16.4091	16.6288	15.7247	16.6062	15.8866	15.9708	13.3596	15.941	15.3198	16.1363	15.4717	15.9057	16.1019	15.4262	15.6602	16.0348	16.3373	15.4027	15.1055	15.9421	16.1823	15.7324	16.0067	-0.419218	NotIncluded	NotIncluded	NotIncluded	NotIncluded	Out	Out	76.06
Q92609	TBC1D5	TBC1 domain family member 5	(S4)	_[Acetyl (Protein N-term)]MYHS[Phospho (STY)]LSETR_	_[Acetyl (Protein N-term)]MYHS[Phospho (STY)]LSETR_.2	TBC1D5_(S4)	____MYHSLSETRHP	No	No	14.2233	14.0968	13.9531	13.7758	13.7216	14.2701	14.1267	14.0033	13.7341	13.8423	13.8894	13.7696	13.9053	13.8952	13.7856	13.9787	13.8996	13.7899	13.7208	14.0004	13.7693	13.5073	13.8147	13.7902	13.9619	13.7589	13.2705	13.5278	14.0887	13.9283	13.2524	-0.578298	NotIncluded	NotIncluded	NotIncluded	NotIncluded	Out	Out	39.97
P46940	IQGAP1	Ras GTPase-activating-like protein IQGAP1	(S2)	_[Acetyl (Protein N-term)]S[Phospho (STY)]AADEVDGLGVAR_	_[Acetyl (Protein N-term)]S[Phospho (STY)]AADEVDGLGVAR_.2	IQGAP1_(S2)	______MSAADEVDG	No	No	18.4911	18.4979	18.4731	18.4084	18.2666	18.3595	18.2765	18.4211	18.338	18.4855	18.4983	18.5715	18.5662	18.5691	18.5272	18.5527	18.5695	18.534	18.4917	18.6804	18.6314	18.599	18.4965	18.587	18.5587	18.6451	18.6254	18.6262	18.5424	18.6353	18.5296	0.71574	NotIncluded	NotIncluded	NotIncluded	NotIncluded	Out	Out	55.91
Q9BRF8	CPPED1	Serine/threonine-protein phosphatase CPPED1	(S2)	_[Acetyl (Protein N-term)]S[Phospho (STY)]AAEAGGVFHR_	_[Acetyl (Protein N-term)]S[Phospho (STY)]AAEAGGVFHR_.2	CPPED1_(S2)	______MSAAEAGGV	No	No	13.1482	12.7482	12.8185	12.7449	12.8642	12.8886	12.7541	13.1831	13.1178	12.9915	13.1852	13.0264	12.9858	13.1035	13.1774	13.1476	13.0531	12.9774	13.1237	13.1229	13.1167	13.0511	12.7508	12.7685	12.9141	13.0761	12.8588	12.9382	13.0959	13.2163	13.068	0.257512	NotIncluded	NotIncluded	NotIncluded	NotIncluded	Out	Out
O14745	SLC9A3R1	Na(+)/H(+) exchange regulatory cofactor NHE-RF1	(S2)	_[Acetyl (Protein N-term)]S[Phospho (STY)]ADAAAGAPLPR_	_[Acetyl (Protein N-term)]S[Phospho (STY)]ADAAAGAPLPR_.2	SLC9A3R1_(S2)	______MSADAAAGA	No	No	17.3272	17.1788	17.0685	17.0167	17.059	17.0992	17.063	17.3913	17.3612	17.3847	17.158	17.016	17.1052	17.2266	17.2662	17.2463	17.2153	17.0971	17.3354	17.1936	17.0454	17.3087	17.1103	17.1934	17.1752	17.4347	17.3528	17.2761	17.079	16.9984	16.9213	-0.0552427	NotIncluded	NotIncluded	NotIncluded	NotIncluded	Out	Out	64.72
O60664	PLIN3	Perilipin-3	(S2)	_[Acetyl (Protein N-term)]S[Phospho (STY)]ADGAEADGSTQVTVEEPVQQPSVVDR_	_[Acetyl (Protein N-term)]S[Phospho (STY)]ADGAEADGSTQVTVEEPVQQPSVVDR_.3	PLIN3_(S2)	______MSADGAEAD	No	No	16.1084	15.717	15.8589	15.7039	15.5442	15.8318	15.6805	16.0327	15.6804	15.7595	15.7414	15.5966	15.685	15.6852	15.6616	15.6814	15.9327	15.7047	15.5275	15.4153	15.5947	15.9055	15.6226	15.2885	15.517	15.7456	15.8066	15.7284	15.8292	15.9717	15.7778	-0.00536978	NotIncluded	NotIncluded	NotIncluded	NotIncluded	Out	Out	70.75
Q96SN7	ORAI2	Protein orai-2	(S2,C16)	_[Acetyl (Protein N-term)]S[Phospho (STY)]AELNVPIDPSAPAC[Carbamidomethyl (C)]PEPGHK_	_[Acetyl (Protein N-term)]S[Phospho (STY)]AELNVPIDPSAPAC[Carbamidomethyl (C)]PEPGHK_.3	ORAI2_(S2,C16)	______MSAELNVPI	No	No	14.2505	14.3821	14.2633	14.2006	14.161	14.455	14.1152	14.3342	13.9708	14.2399	14.3703	14.4623	14.2415	14.1342	14.5121	14.4655	14.4481	14.5342	14.1357	14.4361	14.3555	14.5508	14.3372	14.4747	14.17	14.1294	14.1768	14.1654	14.5693	14.3898	14.6146	0.294514	NotIncluded	NotIncluded	NotIncluded	NotIncluded	Out	Out	63.76
P56211	ARPP19	cAMP-regulated phosphoprotein 19	(S2)	_[Acetyl (Protein N-term)]S[Phospho (STY)]AEVPEAASAEEQK_	_[Acetyl (Protein N-term)]S[Phospho (STY)]AEVPEAASAEEQK_.2	ARPP19_(S2)	______MSAEVPEAA	No	No	16.1294	15.8635	16.0784	15.7848	16.0169	15.917	16.3155	16.5376	16.6554	16.505	16.4062	16.5709	16.3996	16.3413	16.371	16.6759	16.3554	16.2009	16.2154	17.0134	16.6071	16.4878	15.8704	15.9028	15.6904	16.0994	16.123	15.8133	17.0233	16.7615	16.482	0.217211	NotIncluded	NotIncluded	NotIncluded	NotIncluded	Out	Out	68.73
P41567	EIF1	Eukaryotic translation initiation factor 1	(S2)	_[Acetyl (Protein N-term)]S[Phospho (STY)]AIQNLHSFDPFADASK_	_[Acetyl (Protein N-term)]S[Phospho (STY)]AIQNLHSFDPFADASK_.2	EIF1_(S2)	______MSAIQNLHS	No	No	15.1639	14.8496	14.9933	15.0572	15.2326	15.1667	15.0211	14.9417	14.8362	14.8106	15.1126	14.5218	14.8881	14.4747	14.8856	14.7638	15.0522	14.9622	15.0173	14.7936	14.7447	14.7743	14.5331	14.4723	14.468	14.67	14.0555	14.6757	15.3706	15.3271	15.5678	-0.137327	NotIncluded	NotIncluded	NotIncluded	mC2	Out	Out	79.14
O94806	PRKD3	Serine/threonine-protein kinase D3	(S2,S6)	_[Acetyl (Protein N-term)]S[Phospho (STY)]ANNS[Phospho (STY)]PPSAQK_	_[Acetyl (Protein N-term)]S[Phospho (STY)]ANNS[Phospho (STY)]PPSAQK_.2	PRKD3_(S2,S6)	______MSANNZPPS;__MZANNSPPSAQKS	No	No	13.4121	13.7469	13.9961	13.7057	13.977	13.9232	14.0326	14.2471	13.5808	13.9104	13.9775	14.1485	13.8751	13.9679	13.8957	13.5398	14.0262	14.1291	13.6307	14.008	14.1672	13.4484	14.0203	13.6101	13.6683	13.7569	13.761	14.2453	14.0275	13.4263	13.6995	0.0581013	NotIncluded	NotIncluded	NotIncluded	NotIncluded	Out	Out	36.85
P52926	HMGA2	High mobility group protein HMGI-C	(S2)	_[Acetyl (Protein N-term)]S[Phospho (STY)]ARGEGAGQPSTSAQGQPAAPAPQKR_	_[Acetyl (Protein N-term)]S[Phospho (STY)]ARGEGAGQPSTSAQGQPAAPAPQKR_.3	HMGA2_(S2)	______MSARGEGAG	No	No	15.4916	15.083	14.1718	11.6764	13.6796	15.6115	14.7371	15.7573	12.3693	13.8777	15.7747	13.0863	16.0807	13.4601	14.4417	12.9677	15.5494	14.645	11.9483	14.2085	13.5147	13.3641	13.9698	14.4829	10.0571	14.1019	14.7438	14.0454	15.2825	15.4643	14.9579	0.156932	NotIncluded	NotIncluded	NotIncluded	NotIncluded	Out	Out	80.54
P35659	DEK	Protein DEK	(S2)	_[Acetyl (Protein N-term)]S[Phospho (STY)]ASAPAAEGEGTPTQPASEKEPEMPGPR_	_[Acetyl (Protein N-term)]S[Phospho (STY)]ASAPAAEGEGTPTQPASEKEPEMPGPR_.3	DEK_(S2)	______MSASAPAAE	No	No	16.9265	16.6242	16.9601	16.6466	16.8556	16.9336	17.3475	17.4147	17.4618	17.0483	17.1667	16.6806	17.0276	16.6311	17.0826	16.8527	17.2489	16.7907	17.4803	16.8083	16.5358	16.6686	16.4377	16.2632	16.1896	16.774	16.5722	16.8887	17.135	16.941	16.7762	-0.216593	NotIncluded	NotIncluded	NotIncluded	NotIncluded	Out	Out	80.08
Q9Y5A9	YTHDF2	YTH domain-containing family protein 2	(S2)	_[Acetyl (Protein N-term)]S[Phospho (STY)]ASSLLEQRPK_	_[Acetyl (Protein N-term)]S[Phospho (STY)]ASSLLEQRPK_.2	YTHDF2_(S2)	______MSASSLLEQ	No	No	14.4561	14.7094	14.5059	14.8142	14.7908	14.8483	14.7197	14.677	14.5755	14.2784	14.8129	14.157	14.4193	14.1448	14.5783	14.0877	14.7394	14.3178	14.378	14.071	14.097	14.4114	14.0662	13.9404	14.0193	14.3795	13.769	14.3847	14.9902	14.6735	14.7781	-0.284056	NotIncluded	NotIncluded	NotIncluded	NotIncluded	Out	Out	73.84
Q9UBB6	NCDN	Neurochondrin	(S2,C3,C4)	_[Acetyl (Protein N-term)]S[Phospho (STY)]C[Carbamidomethyl (C)]C[Carbamidomethyl (C)]DLAAAGQLGK_	_[Acetyl (Protein N-term)]S[Phospho (STY)]C[Carbamidomethyl (C)]C[Carbamidomethyl (C)]DLAAAGQLGK_.2	NCDN_(S2,C3,C4)	______MSCCDLAAA	No	No	13.3061	13.6395	13.5553	13.4165	13.5326	13.6585	13.3973	13.421	13.2566	13.3491	13.4045	13.4617	13.3447	13.5115	13.2586	13.3057	13.4912	13.5498	13.4498	13.5187	13.458	13.517	13.202	13.1059	13.2624	13.5	13.1935	13.3685	13.3117	13.356	13.2232	-0.0771782	NotIncluded	NotIncluded	NotIncluded	NotIncluded	Out	Out	78.27
P04183	TK1	Thymidine kinase, cytosolic	(S2,C3)	_[Acetyl (Protein N-term)]S[Phospho (STY)]C[Carbamidomethyl (C)]INLPTVLPGSPSK_	_[Acetyl (Protein N-term)]S[Phospho (STY)]C[Carbamidomethyl (C)]INLPTVLPGSPSK_.2	TK1_(S2,C3)	______MSCINLPTV	No	No	14.9691	15.5852	15.5076	15.4717	15.6188	15.6277	15.3633	15.6137	15.1399	15.4313	14.9159	17.6692	14.8039	14.9394	14.472	14.6113	14.7658	14.8599	18.2457	14.8179	14.8254	15.191	17.6339	17.3897	15.1088	17.8002	14.9771	14.8141	18.1021	17.8894	14.5202	0.180498	NotIncluded	NotIncluded	NotIncluded	NotIncluded	Out	Out
P06454	PTMA	Prothymosin alpha	(S2,T13)	_[Acetyl (Protein N-term)]S[Phospho (STY)]DAAVDTSSEIT[Phospho (STY)]TK_	_[Acetyl (Protein N-term)]S[Phospho (STY)]DAAVDTSSEIT[Phospho (STY)]TK_.2	PTMA_(S2,T13)	______MSDAAVDTS;VDTSSEITTKDLKEK	No	No	14.7333	14.5564	14.5964	14.5668	14.5774	14.6344	14.695	14.6516	14.5755	14.6134	14.6058	14.3016	14.7295	14.4988	14.4329	14.5448	14.4031	14.4186	14.4265	14.4601	14.3522	14.4575	14.5371	14.4183	14.4732	14.4786	14.5688	14.4439	14.02	14.4169	14.2892	-0.484055	NotIncluded	NotIncluded	NotIncluded	NotIncluded	Out	Out	32.225
P06454	PTMA	Prothymosin alpha	(S2)	_[Acetyl (Protein N-term)]S[Phospho (STY)]DAAVDTSSEITTK_	_[Acetyl (Protein N-term)]S[Phospho (STY)]DAAVDTSSEITTK_.2	PTMA_(S2)	______MSDAAVDTS	No	No	23.744	23.4218	23.526	23.4322	23.5599	23.4937	23.4508	23.7469	23.6555	23.5979	23.6089	23.5084	23.663	23.693	23.6563	23.6299	23.7028	23.5579	23.8163	23.7283	23.6292	23.8868	23.583	23.5594	23.4163	23.7308	23.6878	23.5992	23.6815	23.6261	23.4719	0.375959	NotIncluded	NotIncluded	NotIncluded	NotIncluded	Out	Out	61.53
Q96FQ6	S100A16	Protein S100-A16	(S2,C4)	_[Acetyl (Protein N-term)]S[Phospho (STY)]DC[Carbamidomethyl (C)]YTELEK_	_[Acetyl (Protein N-term)]S[Phospho (STY)]DC[Carbamidomethyl (C)]YTELEK_.2	S100A16_(S2,C4)	______MSDCYTELE	No	No	13.5752	12.9241	12.9861	13.0278	13.1459	13.1385	13.2282	13.96	13.9517	13.5934	13.7962	13.777	13.6325	13.6707	13.8336	13.7389	13.8104	13.6379	13.865	14.0156	13.7563	13.6073	13.3097	13.2736	13.226	13.755	13.6657	13.5403	13.8929	13.8401	13.9913	0.486017	NotIncluded	NotIncluded	NotIncluded	NotIncluded	Out	Out	72.25
Q8IWE2	FAM114A1	Protein NOXP20	(S2)	_[Acetyl (Protein N-term)]S[Phospho (STY)]DDAGDTLATGDK_	_[Acetyl (Protein N-term)]S[Phospho (STY)]DDAGDTLATGDK_.2	FAM114A1_(S2)	______MSDDAGDTL	No	No	14.9085	14.7519	14.6392	14.7308	14.506	14.6057	14.6137	15.0789	15.0038	14.8294	14.7999	14.58	14.728	14.8893	14.7417	14.9844	14.8514	14.8128	15.0034	14.8808	14.7111	14.8617	14.7478	14.7818	14.7081	14.9021	14.9423	14.7809	14.8385	14.9223	14.9155	0.239953	NotIncluded	NotIncluded	NotIncluded	NotIncluded	Out	Out	58.83
Q6PEV8	FAM199X	Protein FAM199X	(S2)	_[Acetyl (Protein N-term)]S[Phospho (STY)]DEASAITSYEK_	_[Acetyl (Protein N-term)]S[Phospho (STY)]DEASAITSYEK_.2	FAM199X_(S2)	______MSDEASAIT	No	No	13.6516	14.0102	13.7305	13.7848	13.627	13.698	13.5441	13.3869	13.55	13.4866	13.4535	13.6421	13.4835	13.9947	13.3964	13.7839	13.7969	13.6401	13.1385	14.1529	13.6613	13.3318	13.8086	13.6626	13.5226	13.6677	13.5749	13.4964	13.4731	13.7552	13.7942	8.53674e-05	NotIncluded	NotIncluded	NotIncluded	NotIncluded	Out	Out	47.48
Q8NDC0	MAPK1IP1L	MAPK-interacting and spindle-stabilizing protein-like	(S2,S15)	_[Acetyl (Protein N-term)]S[Phospho (STY)]DEFSLADALPEHS[Phospho (STY)]PAK_	_[Acetyl (Protein N-term)]S[Phospho (STY)]DEFSLADALPEHS[Phospho (STY)]PAK_.2	MAPK1IP1L_(S2,S15)	______MSDEFSLAD;ADALPEHSPAKTSAV	No	No	16.3039	17.0919	17.1757	17.0829	16.6388	17.0218	16.9485	16.9127	16.7323	16.7557	16.0505	15.8789	15.8499	15.934	15.7794	15.7794	15.9545	16.0683	15.2112	16.1546	16.0115	16.4052	16.1409	15.8963	15.3161	15.8628	16.0778	16.2137	15.7779	15.9527	15.9385	-0.540603	NotIncluded	NotIncluded	NotIncluded	NotIncluded	Out	Out	35.95
Q8NDC0	MAPK1IP1L	MAPK-interacting and spindle-stabilizing protein-like	(S2)	_[Acetyl (Protein N-term)]S[Phospho (STY)]DEFSLADALPEHSPAK_	_[Acetyl (Protein N-term)]S[Phospho (STY)]DEFSLADALPEHSPAK_.2	MAPK1IP1L_(S2)	______MSDEFSLAD	No	No	19.2106	18.8278	19.1377	19.0455	18.4439	19.2329	18.8913	19.0721	19.3412	18.9582	19.2224	18.716	19.1049	18.9769	18.9779	19.1861	19.1426	18.9826	19.4153	18.8209	18.9226	19.1998	18.7503	18.6363	18.0079	19.0317	18.9924	19.1095	18.9943	18.4327	18.0843	-0.151419	NotIncluded	NotIncluded	NotIncluded	NotIncluded	Out	Out	52.18
Q99536	VAT1	Synaptic vesicle membrane protein VAT-1 homolog	(S2)	_[Acetyl (Protein N-term)]S[Phospho (STY)]DEREVAEAATGEDASSPPPK_	_[Acetyl (Protein N-term)]S[Phospho (STY)]DEREVAEAATGEDASSPPPK_.2	VAT1_(S2)	______MSDEREVAE	No	No	19.7557	17.6857	17.6267	18.0543	18.177	18.0157	18.051	18.5517	17.893	19.0898	18.1434	19.5364	19.2133	18.4779	19.1413	18.2509	18.1967	17.075	17.9113	19.7207	19.8004	18.4605	19.5946	18.9858	18.6978	18.8987	19.5389	18.2196	18.1118	17.7617	18.2705	0.215973	NotIncluded	NotIncluded	NotIncluded	NotIncluded	Out	Out	56.06
P26368	U2AF2	Splicing factor U2AF 65 kDa subunit	(S2)	_[Acetyl (Protein N-term)]S[Phospho (STY)]DFDEFER_	_[Acetyl (Protein N-term)]S[Phospho (STY)]DFDEFER_.2	U2AF2_(S2)	______MSDFDEFER	No	No	23.2013	22.8329	22.8265	22.7943	22.8157	22.8088	22.8192	22.9487	23.0244	22.8195	23.1012	22.9044	22.8546	23.0384	23.0387	23.0764	23.1275	22.9587	22.909	23.0009	22.8681	22.8662	22.8794	22.9887	22.7419	23.0275	22.952	22.8699	22.9588	22.9193	22.8794	0.111309	NotIncluded	NotIncluded	NotIncluded	NotIncluded	Out	Out	40.69
Q9NRY5	FAM114A2	Protein FAM114A2	(S2,C24)	_[Acetyl (Protein N-term)]S[Phospho (STY)]DKDDIETPLLTEAAPILEDGNC[Carbamidomethyl (C)]EPAK_	_[Acetyl (Protein N-term)]S[Phospho (STY)]DKDDIETPLLTEAAPILEDGNC[Carbamidomethyl (C)]EPAK_.3	FAM114A2_(S2,C24)	______MSDKDDIET	No	No	17.6157	17.5861	17.4632	17.5328	17.4076	17.4734	17.3894	17.5637	17.4007	17.5523	17.3486	17.4028	17.4439	17.6316	17.4802	17.6181	17.6103	17.7073	17.4375	17.7186	17.5642	17.059	17.513	17.3566	17.4224	17.5745	17.4656	17.3633	17.4367	17.5315	17.359	-0.131712	NotIncluded	NotIncluded	NotIncluded	NotIncluded	Out	Out	59.91
P0CG34;P0CG35	TMSB15A;TMSB15B	Thymosin beta-15A;Thymosin beta-15B	(S2);(S2)	_[Acetyl (Protein N-term)]S[Phospho (STY)]DKPDLSEVEK_	_[Acetyl (Protein N-term)]S[Phospho (STY)]DKPDLSEVEK_.2	TMSB15A;TMSB15B_(S2);(S2)	______MSDKPDLSE::______MSDKPDLSE	No	No	14.6147	15.2768	15.0927	15.1308	14.9365	14.8885	14.9783	15.2067	14.9967	14.9609	15.0439	14.9979	15.0316	15.0476	14.8747	15.0358	15.136	15.105	15.1941	15.0906	15.1166	15.0487	15.1955	15.0493	15.0913	15.1657	14.8251	14.9707	14.9604	15.0558	15.1127	0.168104	NotIncluded	NotIncluded	NotIncluded	NotIncluded	Out	Out	68.9
P62328	TMSB4X	Thymosin beta-4	(S2,M7)	_[Acetyl (Protein N-term)]S[Phospho (STY)]DKPDM[Oxidation (M)]AEIEK_	_[Acetyl (Protein N-term)]S[Phospho (STY)]DKPDM[Oxidation (M)]AEIEK_.2	TMSB4X_(S2,M7)	______MSDKPDMAE	No	No	17.7888	17.853	17.9246	18.2982	19.6393	17.6721	17.8066	18.2045	18.2431	18.4903	18.9398	17.5014	17.3317	18.079	18.9264	18.0668	18.8023	17.9497	17.7827	17.3906	17.2288	17.5011	17.2306	17.4871	17.2632	18.4834	17.852	17.7147	18.8145	18.3083	19.6	-0.0733443	NotIncluded	NotIncluded	NotIncluded	NotIncluded	Out	Out	68.9
P62328	TMSB4X	Thymosin beta-4	(S2)	_[Acetyl (Protein N-term)]S[Phospho (STY)]DKPDMAEIEK_	_[Acetyl (Protein N-term)]S[Phospho (STY)]DKPDMAEIEK_.2	TMSB4X_(S2)	______MSDKPDMAE	No	No	21.9468	21.9818	22.0212	21.9672	21.6356	21.9634	22.0025	22.1342	22.1142	22.0545	21.7983	21.9702	21.9527	21.9178	21.8141	21.8261	21.8268	21.8761	21.8719	21.9204	21.8967	21.8181	22.0216	21.9332	21.9498	21.9353	21.9604	22.0077	21.9611	22.0726	21.8503	-0.191513	NotIncluded	NotIncluded	NotIncluded	NotIncluded	Out	Out	68.9
P61244	MAX	Protein max	(S2,S11)	_[Acetyl (Protein N-term)]S[Phospho (STY)]DNDDIEVES[Phospho (STY)]DEEQPR_	_[Acetyl (Protein N-term)]S[Phospho (STY)]DNDDIEVES[Phospho (STY)]DEEQPR_.2	MAX_(S2,S11)	______MSDNDDIEV;NDDIEVESDEEQPRF	No	No	19.8004	20.0186	19.8264	19.7919	19.7224	19.7512	19.9196	19.927	20.0157	19.6967	19.8505	19.5427	19.6829	19.8274	19.716	19.7483	19.9173	19.6835	19.5096	19.7723	19.6887	19.6706	19.9385	19.619	19.7926	19.931	20.0087	19.9503	19.6855	19.9616	19.8482	0.0210708	NotIncluded	NotIncluded	NotIncluded	NotIncluded	Out	Out	29.21
P61244	MAX	Protein max	(S2,S20)	_[Acetyl (Protein N-term)]S[Phospho (STY)]DNDDIEVESDEEQPRFQS[Phospho (STY)]AADKR_	_[Acetyl (Protein N-term)]S[Phospho (STY)]DNDDIEVESDEEQPRFQS[Phospho (STY)]AADKR_.3	MAX_(S2,S20)	______MSDNDDIEV;EEQPRFQSAADKRAH	No	Yes	17.8114	18.5825	18.6397	15.9331	18.2879	16.4221	18.5895	18.5777	18.7769	18.8181	18.4882	18.0837	15.3076	15.9351	18.79	19.3359	16.2186	18.3397	19.0904	16.0024	18.3826	19.2447	15.0173	15.0639	19.576	17.9028	17.7732	18.6842	15.5081	18.4855	15.7251	-0.143566	NotIncluded	NotIncluded	NotIncluded	NotIncluded	Out	Out	56.15
Q13177	PAK2	Serine/threonine-protein kinase PAK 2	(S2)	_[Acetyl (Protein N-term)]S[Phospho (STY)]DNGELEDKPPAPPVR_	_[Acetyl (Protein N-term)]S[Phospho (STY)]DNGELEDKPPAPPVR_.2	PAK2_(S2)	______MSDNGELED	No	No	19.3403	19.6023	19.6266	19.5544	19.7276	19.7946	19.6275	19.6689	19.6816	19.743	19.6886	19.6654	19.625	19.6968	19.6981	19.7395	19.7772	19.7776	20.0086	19.6441	19.6722	19.8443	19.6149	19.543	19.6824	19.7966	19.7106	19.6727	19.6133	19.6346	19.6862	0.321146	NotIncluded	NotIncluded	NotIncluded	NotIncluded	Out	Out	66.32
P08047	SP1	Transcription factor Sp1	(S2,S7)	_[Acetyl (Protein N-term)]S[Phospho (STY)]DQDHS[Phospho (STY)]MDEMTAVVK_	_[Acetyl (Protein N-term)]S[Phospho (STY)]DQDHS[Phospho (STY)]MDEMTAVVK_.2	SP1_(S2,S7)	______MSDQDHZMD;_MZDQDHSMDEMTAV	No	No	12.1982	11.6876	11.6864	11.5054	11.6503	11.601	11.7875	NAN	NAN	NAN	11.0013	11.2573	11.0932	11.3459	11.6217	11.3264	11.5408	11.877	11.2058	10.3473	11.6296	11.5794	10.9289	11.7464	11.5254	NAN	11.4335	11.0049	10.3592	11.4261	11.8152	-0.352764	NotIncluded	NotIncluded	NotIncluded	NotIncluded	Out	Out	38.24
P08047	SP1	Transcription factor Sp1	(S2,T12)	_[Acetyl (Protein N-term)]S[Phospho (STY)]DQDHSMDEMT[Phospho (STY)]AVVK_	_[Acetyl (Protein N-term)]S[Phospho (STY)]DQDHSMDEMT[Phospho (STY)]AVVK_.2	SP1_(S2,T12)	______MSDQDHSMD;DHSMDEMTAVVKIEK	No	No	11.7798	11.8619	11.8659	11.7907	10.926	11.8476	12.0182	11.0981	10.7574	11.0924	11.8336	11.4464	11.641	11.4858	11.8776	11.4774	11.3428	11.9429	11.44	11.5294	11.8166	11.8621	11.6101	11.914	11.9053	10.7586	11.5169	11.1287	10.7062	11.6096	12.1025	0.00174118	NotIncluded	NotIncluded	NotIncluded	NotIncluded	Out	Out	60.73
P08047	SP1	Transcription factor Sp1	(S2)	_[Acetyl (Protein N-term)]S[Phospho (STY)]DQDHSMDEMTAVVK_	_[Acetyl (Protein N-term)]S[Phospho (STY)]DQDHSMDEMTAVVK_.2	SP1_(S2)	______MSDQDHSMD	No	No	16.5807	16.3388	16.2631	16.1915	15.6513	16.3465	16.3017	16.2065	16.1461	16.0538	15.8362	16.143	16.2273	16.0834	15.9386	16.1051	16.136	16.344	15.9148	16.1114	16.2609	16.0564	16.1172	16.0455	16.1083	16.0713	16.0357	16.1911	16.0179	16.187	15.7846	-0.24502	NotIncluded	NotIncluded	NotIncluded	NotIncluded	Out	Out	60.73
P63165	SUMO1	Small ubiquitin-related modifier 1	(S2)	_[Acetyl (Protein N-term)]S[Phospho (STY)]DQEAKPSTEDLGDK_	_[Acetyl (Protein N-term)]S[Phospho (STY)]DQEAKPSTEDLGDK_.2	SUMO1_(S2)	______MSDQEAKPS	No	No	22.3454	21.9406	21.8698	21.7864	21.9407	21.8298	21.8002	21.8691	21.9304	22.0574	22.1247	22.2251	21.9656	22.3973	22.2596	22.2709	22.1614	22.1044	22.4036	22.0003	21.996	22.0639	22.2548	22.2405	22.2142	22.2631	22.304	22.1525	21.7069	21.7969	21.586	0.138918	NotIncluded	NotIncluded	NotIncluded	NotIncluded	Out	Out	55.94
P47756	CAPZB	F-actin-capping protein subunit beta	(S2,C8)	_[Acetyl (Protein N-term)]S[Phospho (STY)]DQQLDC[Carbamidomethyl (C)]ALDLMR_	_[Acetyl (Protein N-term)]S[Phospho (STY)]DQQLDC[Carbamidomethyl (C)]ALDLMR_.2	CAPZB_(S2,C8)	______MSDQQLDCA	No	No	15.6558	15.5992	15.3932	15.4134	15.0194	15.4479	15.3014	15.5228	15.4301	15.307	15.3548	15.4164	15.4578	15.5142	15.4017	15.5955	15.4329	15.5952	15.3092	15.6462	15.5498	14.9861	15.5043	15.326	15.3088	15.4523	15.5303	15.3476	15.4046	15.5937	15.2967	0.0191035	NotIncluded	NotIncluded	NotIncluded	NotIncluded	Out	Out	66.07
P62995	TRA2B	Transformer-2 protein homolog beta	(S2,S4)	_[Acetyl (Protein N-term)]S[Phospho (STY)]DS[Phospho (STY)]GEQNYGER_	_[Acetyl (Protein N-term)]S[Phospho (STY)]DS[Phospho (STY)]GEQNYGER_.2	TRA2B_(S2,S4)	______MSDZGEQNY;____MZDSGEQNYGE	No	No	16.1323	16.2304	16.1698	15.9525	15.4667	15.8625	15.7307	15.6402	15.4669	16.1561	15.4627	16.9051	16.4006	17.0393	16.2401	16.9149	16.0727	16.5237	15.8042	17.4075	17.2971	16.1348	16.6577	16.6856	16.1988	14.8545	16.6228	16.4313	15.6298	16.1395	16.1029	0.224536	NotIncluded	NotIncluded	NotIncluded	NotIncluded	Out	Out	43.075
P62995	TRA2B	Transformer-2 protein homolog beta	(S2,S4,S14)	_[Acetyl (Protein N-term)]S[Phospho (STY)]DS[Phospho (STY)]GEQNYGERES[Phospho (STY)]R_	_[Acetyl (Protein N-term)]S[Phospho (STY)]DS[Phospho (STY)]GEQNYGERES[Phospho (STY)]R_.2	TRA2B_(S2,S4,S14)	______MSDZGEQNY;____MZDSGEQNYGE;QNYGERESRSASRSG	No	No	17.3891	17.1867	17.2533	17.5804	16.984	17.1325	17.1439	17.3124	17.2344	17.2764	17.2031	17.1184	16.9754	17.2162	17.2796	17.139	17.087	17.3392	16.9993	17.3597	17.1884	17.1773	17.335	17.2735	16.9526	16.5822	17.1886	17.3111	16.9054	17.263	17.4076	-0.160323	NotIncluded	NotIncluded	NotIncluded	NotIncluded	Out	Out	63.35
P62995	TRA2B	Transformer-2 protein homolog beta	(S2,Y9,S14)	_[Acetyl (Protein N-term)]S[Phospho (STY)]DSGEQNY[Phospho (STY)]GERES[Phospho (STY)]R_	_[Acetyl (Protein N-term)]S[Phospho (STY)]DSGEQNY[Phospho (STY)]GERES[Phospho (STY)]R_.2	TRA2B_(S2,Y9,S14)	______MSDSGEQNZ;ZDSGEQNYGEREZRS;QNZGERESRSASRSG	No	No	15.9621	13.8921	15.5833	15.5465	17.0867	16.7231	14.9848	15.2141	NAN	16.8468	16.1858	15.0161	14.8958	14.09	16.3151	15.1369	17.2815	15.4481	16.7594	15.1542	15.1994	14.3566	15.3823	15.141	16.4238	16.2618	14.7056	15.3396	16.8856	14.9535	15.2606	-0.176438	NotIncluded	NotIncluded	NotIncluded	NotIncluded	Out	Out	65.49
P62995	TRA2B	Transformer-2 protein homolog beta	(S2)	_[Acetyl (Protein N-term)]S[Phospho (STY)]DSGEQNYGER_	_[Acetyl (Protein N-term)]S[Phospho (STY)]DSGEQNYGER_.2	TRA2B_(S2)	______MSDSGEQNY	No	No	19.8983	19.8387	19.8116	19.7011	19.5436	19.7194	19.5075	19.6248	19.6362	19.8927	19.7574	20.4628	20.1261	20.5263	20.0096	20.5096	19.9184	20.2428	19.9555	20.7352	20.7781	20.166	20.3734	20.3622	20.3089	20.3752	20.3639	20.0822	19.8844	20.08	19.9251	0.541058	NotIncluded	NotIncluded	NotIncluded	NotIncluded	Out	Out	63.35
P62995	TRA2B	Transformer-2 protein homolog beta	(S2,S14)	_[Acetyl (Protein N-term)]S[Phospho (STY)]DSGEQNYGERES[Phospho (STY)]R_	_[Acetyl (Protein N-term)]S[Phospho (STY)]DSGEQNYGERES[Phospho (STY)]R_.2	TRA2B_(S2,S14)	______MSDSGEQNY;QNYGERESRSASRSG	No	No	20.5215	20.3302	20.4053	20.5238	20.3096	20.3861	20.4076	20.5271	20.5077	20.521	20.4725	20.2455	20.3552	20.3639	20.5224	20.4481	20.6533	20.483	20.5379	20.2383	20.2097	20.4573	20.3193	20.4715	20.0939	20.3228	20.407	20.4835	20.3717	20.4057	20.5868	-0.0871356	NotIncluded	NotIncluded	NotIncluded	NotIncluded	Out	Out	65.49
Q9UMY4	SNX12	Sorting nexin-12	(S2)	_[Acetyl (Protein N-term)]S[Phospho (STY)]DTAVADTR_	_[Acetyl (Protein N-term)]S[Phospho (STY)]DTAVADTR_.2	SNX12_(S2)	______MSDTAVADT	No	No	15.3261	15.4608	15.5314	15.1705	15.3869	15.272	15.4672	15.7264	15.6987	15.4019	15.5766	15.1441	15.3075	15.2965	15.4681	15.3487	15.446	15.1936	15.072	15.281	15.1341	15.2429	15.2675	15.2557	15.2607	15.4736	15.3292	15.4518	15.6132	15.4615	15.481	-0.223402	NotIncluded	NotIncluded	NotIncluded	NotIncluded	Out	Out	61.66
Q9UNF1	MAGED2	Melanoma-associated antigen D2	(S2,S5)	_[Acetyl (Protein N-term)]S[Phospho (STY)]DTS[Phospho (STY)]ESGAGLTR_	_[Acetyl (Protein N-term)]S[Phospho (STY)]DTS[Phospho (STY)]ESGAGLTR_.2	MAGED2_(S2,S5)	______MSDTZESGA;___MZDTSESGAGLT	No	No	15.9863	15.8918	16.1445	15.8226	15.759	15.9645	15.9158	15.8332	15.8845	15.9037	15.9044	15.9701	15.9652	15.8739	15.9222	15.9463	15.9791	16.0208	15.7524	16.2013	16.0894	15.7803	16.1016	15.9255	15.9473	15.9916	15.8321	16.069	16.0615	16.2364	16.2004	0.391543	NotIncluded	NotIncluded	NotIncluded	NotIncluded	Out	Out	34.985
Q9UNF1	MAGED2	Melanoma-associated antigen D2	(S2)	_[Acetyl (Protein N-term)]S[Phospho (STY)]DTSESGAGLTR_	_[Acetyl (Protein N-term)]S[Phospho (STY)]DTSESGAGLTR_.2	MAGED2_(S2)	______MSDTSESGA	No	No	17.2278	17.3301	17.0976	17.114	17.1471	16.9914	17.1638	17.3398	17.2963	17.1052	17.1897	16.9526	17.0926	17.0465	17.1138	17.1938	17.3597	17.2668	17.2551	17.0032	17.0136	17.3373	17.1015	17.1343	16.9726	17.3292	17.3502	17.2588	17.2977	17.3459	17.3362	0.298598	NotIncluded	NotIncluded	NotIncluded	NotIncluded	Out	Out	59.03
Q13595	TRA2A	Transformer-2 protein homolog alpha	(S2)	_[Acetyl (Protein N-term)]S[Phospho (STY)]DVEENNFEGR_	_[Acetyl (Protein N-term)]S[Phospho (STY)]DVEENNFEGR_.2	TRA2A_(S2)	______MSDVEENNF	No	No	21.5393	21.7231	21.5738	21.2616	21.1295	21.2333	21.3083	21.1028	21.1406	21.8776	21.2255	22.4777	22.1501	22.7583	22.0315	22.6994	21.4028	22.1635	21.9918	22.9033	22.7787	21.8734	22.3491	22.3097	22.481	22.1492	22.5829	21.9344	21.3599	21.6066	21.1674	0.364461	NotIncluded	NotIncluded	NotIncluded	NotIncluded	Out	Out	50.65
Q13595	TRA2A	Transformer-2 protein homolog alpha	(S2,S14)	_[Acetyl (Protein N-term)]S[Phospho (STY)]DVEENNFEGRES[Phospho (STY)]R_	_[Acetyl (Protein N-term)]S[Phospho (STY)]DVEENNFEGRES[Phospho (STY)]R_.3	TRA2A_(S2,S14)	______MSDVEENNF;NNFEGRESRSQSKSP	No	No	18.387	18.7223	18.6684	18.9213	18.1271	18.3594	18.089	18.4681	18.2222	18.5259	18.4154	19.1868	18.2105	19.2353	18.1424	18.8768	19.2242	19.0747	18.3065	19.3878	19.3829	17.9476	19.1465	19.2559	18.5776	19.0829	18.2706	18.6606	18.5743	18.627	19.1916	0.306644	NotIncluded	NotIncluded	NotIncluded	NotIncluded	Out	Out	64.65
Q92945	KHSRP	Far upstream element-binding protein 2	(S2)	_[Acetyl (Protein N-term)]S[Phospho (STY)]DYSTGGPPPGPPPPAGGGGGAGGAGGGPPPGPPGAGDR_	_[Acetyl (Protein N-term)]S[Phospho (STY)]DYSTGGPPPGPPPPAGGGGGAGGAGGGPPPGPPGAGDR_.3	KHSRP_(S2)	______MSDYSTGGP	No	No	15.949	17.8127	17.6979	17.5709	17.8484	17.2823	17.7486	18.2314	17.3654	17.6701	17.6454	17.5617	17.5459	17.5775	17.839	17.5899	17.7748	17.4852	18.2041	17.7247	17.5636	17.6463	17.4604	17.6627	17.597	17.4636	17.7315	17.6036	17.4951	17.625	17.2879	0.071948	NotIncluded	fC3	afC10	NotIncluded	Out	Out	67.14
P16989	YBX3	Y-box-binding protein 3	(S2)	_[Acetyl (Protein N-term)]S[Phospho (STY)]EAGEATTTTTTTLPQAPTEAAAAAPQDPAPK_	_[Acetyl (Protein N-term)]S[Phospho (STY)]EAGEATTTTTTTLPQAPTEAAAAAPQDPAPK_.3	YBX3_(S2)	______MSEAGEATT	No	No	21.103	20.9509	20.9737	20.8967	20.9817	20.9236	20.9916	20.8238	20.944	20.7804	21.0545	20.8839	20.9578	21.1652	20.9752	21.0429	21.0522	20.88	21.0932	20.8024	20.8642	21.0917	20.6743	20.833	20.7504	20.972	21.0407	20.9216	21.0319	21.1235	20.8812	0.086841	NotIncluded	NotIncluded	NotIncluded	NotIncluded	Out	Out	63.12
Q03169	TNFAIP2	Tumor necrosis factor alpha-induced protein 2	(S2,S5)	_[Acetyl (Protein N-term)]S[Phospho (STY)]EAS[Phospho (STY)]SEDLVPPLEAGAAPYREEEEAAK_	_[Acetyl (Protein N-term)]S[Phospho (STY)]EAS[Phospho (STY)]SEDLVPPLEAGAAPYREEEEAAK_.3	TNFAIP2_(S2,S5)	______MSEAZSEDL;___MZEASSEDLVPP	No	No	16.3153	15.9712	16.1665	16.2747	16.6499	16.3337	16.3826	16.3968	15.8141	16.2615	16.0053	15.5307	16.2052	15.3231	15.8844	15.4149	16.1818	15.9824	15.3821	15.6238	15.2031	15.4667	15.238	15.8992	15.0959	15.5131	16.1431	15.9053	16.3335	15.9887	15.741	-0.402413	NotIncluded	NotIncluded	NotIncluded	NotIncluded	Out	Out	35.24
O95747	OXSR1	Serine/threonine-protein kinase OSR1	(S2)	_[Acetyl (Protein N-term)]S[Phospho (STY)]EDSSALPWSINR_	_[Acetyl (Protein N-term)]S[Phospho (STY)]EDSSALPWSINR_.2	OXSR1_(S2)	______MSEDSSALP	No	No	15.5607	15.1989	15.24	15.2256	15.3049	15.4598	15.3576	15.3628	15.5328	15.3746	15.4321	15.2796	15.3345	15.4921	15.35	15.459	15.614	15.4511	15.1338	15.464	15.381	15.334	15.0709	15.2266	15.2773	15.5486	15.5089	15.5238	15.9877	15.8959	15.7002	0.319781	NotIncluded	NotIncluded	NotIncluded	NotIncluded	Out	Out
Q15633	TARBP2	RISC-loading complex subunit TARBP2	(S2,C14)	_[Acetyl (Protein N-term)]S[Phospho (STY)]EEEQGSGTTTGC[Carbamidomethyl (C)]GLPSIEQMLAANPGK_	_[Acetyl (Protein N-term)]S[Phospho (STY)]EEEQGSGTTTGC[Carbamidomethyl (C)]GLPSIEQMLAANPGK_.3	TARBP2_(S2,C14)	______MSEEEQGSG	No	No	14.3479	14.5417	14.3855	14.6967	14.4258	14.6897	14.5744	14.8909	14.6544	14.194	14.6111	13.6192	14.2382	13.7801	14.3333	13.9855	14.7797	14.2425	13.7723	13.7522	13.8106	13.4143	13.914	13.7425	13.6634	14.2279	13.637	14.3537	14.9336	14.6959	14.6971	-0.331028	NotIncluded	NotIncluded	NotIncluded	NotIncluded	Out	Out
O15258	RER1	Protein RER1	(S2)	_[Acetyl (Protein N-term)]S[Phospho (STY)]EGDSVGESVHGK_	_[Acetyl (Protein N-term)]S[Phospho (STY)]EGDSVGESVHGK_.2	RER1_(S2)	______MSEGDSVGE	No	No	13.9251	13.8229	13.8545	13.4751	13.5776	13.7656	13.4361	13.4217	13.4853	13.8493	13.7728	14.2808	13.8415	14.2383	13.9704	14.1768	14.0368	14.0901	14.0302	14.1016	14.1532	14.0402	13.9749	14.0735	14.015	13.9358	13.9021	13.6179	13.8386	13.9803	13.7045	0.394258	NotIncluded	NotIncluded	NotIncluded	NotIncluded	Out	Out	57.89
Q9UHY1	NRBP1	Nuclear receptor-binding protein	(S2,S11)	_[Acetyl (Protein N-term)]S[Phospho (STY)]EGESQTVLS[Phospho (STY)]SGSDPK_	_[Acetyl (Protein N-term)]S[Phospho (STY)]EGESQTVLS[Phospho (STY)]SGSDPK_.2	NRBP1_(S2,S11)	______MSEGESQTV;GESQTVLSSGSDPKV	No	No	15.1079	14.8952	14.7603	14.6876	14.4361	14.8224	14.613	14.6012	14.6836	14.5198	15.0031	14.9225	14.9692	15.2143	14.9933	15.0944	15.1216	15.0984	15.4386	15.1304	15.1344	15.4508	15.0383	14.8514	14.9449	15.1733	15.0825	15.112	15.1836	15.1326	15.1115	0.717929	NotIncluded	NotIncluded	NotIncluded	NotIncluded	Out	Out	52.865
Q9UHY1	NRBP1	Nuclear receptor-binding protein	(S2,S14)	_[Acetyl (Protein N-term)]S[Phospho (STY)]EGESQTVLSSGS[Phospho (STY)]DPK_	_[Acetyl (Protein N-term)]S[Phospho (STY)]EGESQTVLSSGS[Phospho (STY)]DPK_.2	NRBP1_(S2,S14)	______MSEGESQTV;QTVLSSGSDPKVESS	No	No	16.3506	15.8917	15.7301	15.7549	15.5155	15.4984	15.6093	15.6924	15.7469	15.9457	15.8661	16.132	16.1206	16.3957	16.0993	16.366	16.1972	16.2257	16.1533	16.3382	16.1752	16.1995	16.1271	16.2335	16.0768	16.2179	16.1223	15.8255	15.7283	16.1319	15.9972	0.449833	NotIncluded	NotIncluded	NotIncluded	NotIncluded	Out	Out	41.615
Q9UHY1	NRBP1	Nuclear receptor-binding protein	(S2)	_[Acetyl (Protein N-term)]S[Phospho (STY)]EGESQTVLSSGSDPK_	_[Acetyl (Protein N-term)]S[Phospho (STY)]EGESQTVLSSGSDPK_.2	NRBP1_(S2)	______MSEGESQTV	No	No	13.2693	13.1872	12.6985	13.3659	12.6211	12.8031	12.9078	12.8134	12.5978	12.9071	13.063	13.1791	13.1555	13.1581	12.9157	13.3459	13.0636	13.4435	12.7192	13.7877	13.4877	13.0607	13.1981	13.1489	13.2414	13.5383	13.5929	12.7763	13.2396	12.9852	13.2301	0.446485	NotIncluded	NotIncluded	NotIncluded	NotIncluded	Out	Out	59.36
P20962	PTMS	Parathymosin	(S2,S5)	_[Acetyl (Protein N-term)]S[Phospho (STY)]EKS[Phospho (STY)]VEAAAELSAK_	_[Acetyl (Protein N-term)]S[Phospho (STY)]EKS[Phospho (STY)]VEAAAELSAK_.2	PTMS_(S2,S5)	______MSEKZVEAA;___MZEKSVEAAAEL	No	No	19.3094	19.2237	19.1289	19.2362	19.1113	19.1379	19.13	19.5908	19.413	19.2614	19.577	19.1664	19.2063	19.2512	19.1927	19.1289	19.328	19.2355	19.3293	19.3053	19.3186	19.532	19.256	19.2403	19.1146	19.3924	19.3724	19.4607	19.4881	19.5275	19.5274	0.506116	NotIncluded	NotIncluded	NotIncluded	NotIncluded	Out	Out	46.48
Q9H0W8	SMG9	Protein SMG9	(S2,S7)	_[Acetyl (Protein N-term)]S[Phospho (STY)]ESGHS[Phospho (STY)]QPGLYGIER_	_[Acetyl (Protein N-term)]S[Phospho (STY)]ESGHS[Phospho (STY)]QPGLYGIER_.2	SMG9_(S2,S7)	______MSESGHZQP;_MZESGHSQPGLYGI	No	No	15.8396	15.7532	13.9666	15.74	14.263	14.2692	16.4819	16.4319	15.8172	16.3523	15.7628	15.646	14.0165	16.5299	16.5321	16.4731	14.2476	15.8697	15.344	16.5478	15.5564	16.1875	15.5957	16.2493	16.2987	15.7165	16.2831	16.3009	14.2352	16.6379	15.8197	0.116072	NotIncluded	NotIncluded	NotIncluded	NotIncluded	Out	Out	63.56
Q9H0W8	SMG9	Protein SMG9	(S2)	_[Acetyl (Protein N-term)]S[Phospho (STY)]ESGHSQPGLYGIER_	_[Acetyl (Protein N-term)]S[Phospho (STY)]ESGHSQPGLYGIER_.3	SMG9_(S2)	______MSESGHSQP	No	No	13.6093	13.9417	14.223	14.1449	14.0387	13.4302	13.1468	13.8126	13.6977	13.4423	13.7205	14.0975	14.1316	13.5595	12.7239	13.4875	14.2408	13.7017	13.4528	14.2069	13.8605	13.7223	13.8039	14.1642	13.194	13.5135	12.8145	13.5886	13.7229	13.8578	14.1324	0.0440989	NotIncluded	NotIncluded	NotIncluded	NotIncluded	Out	Out	74.73
P17096	HMGA1	High mobility group protein HMG-I/HMG-Y	(S2,S5,S6)	_[Acetyl (Protein N-term)]S[Phospho (STY)]ESS[Phospho (STY)]S[Phospho (STY)]KSSQPLASK_	_[Acetyl (Protein N-term)]S[Phospho (STY)]ESS[Phospho (STY)]S[Phospho (STY)]KSSQPLASK_.2	HMGA1_(S2,S5,S6)	______MSESZZKSS;___MZESSZKSSQPL;__MZESZSKSSQPLA	No	No	14.2795	13.985	13.902	14.4217	13.2377	13.695	13.3116	14.5547	14.4674	14.0184	14.2311	14.2549	14.161	14.2071	14.3735	14.5401	14.0532	14.3689	14.5738	13.8837	14.0224	14.4694	13.953	14.2569	13.4812	13.5552	14.9005	14.5932	13.9236	14.4313	14.4826	0.279927	NotIncluded	NotIncluded	NotIncluded	NotIncluded	Out	Out	38.17
P17096	HMGA1	High mobility group protein HMG-I/HMG-Y	(S2,S5,S8)	_[Acetyl (Protein N-term)]S[Phospho (STY)]ESS[Phospho (STY)]SKS[Phospho (STY)]SQPLASK_	_[Acetyl (Protein N-term)]S[Phospho (STY)]ESS[Phospho (STY)]SKS[Phospho (STY)]SQPLASK_.2	HMGA1_(S2,S5,S8)	______MSESZSKZS;___MZESSSKZSQPL;MZESZSKSSQPLASK	No	No	15.5731	15.3586	15.012	15.6131	15.0073	15.3592	15.2035	15.816	15.8197	15.428	15.663	15.5739	15.6197	15.4485	15.5466	15.6374	15.6595	15.6868	15.3383	15.5925	15.6018	15.7769	15.4139	15.7824	15.512	15.7682	14.9645	15.8883	15.3507	15.7636	15.8082	0.256831	NotIncluded	NotIncluded	NotIncluded	NotIncluded	Out	Out	49.02
P17096	HMGA1	High mobility group protein HMG-I/HMG-Y	(S2,S5,S9)	_[Acetyl (Protein N-term)]S[Phospho (STY)]ESS[Phospho (STY)]SKSS[Phospho (STY)]QPLASK_	_[Acetyl (Protein N-term)]S[Phospho (STY)]ESS[Phospho (STY)]SKSS[Phospho (STY)]QPLASK_.2	HMGA1_(S2,S5,S9)	______MSESZSKSZ;___MZESSSKSZQPL;ZESZSKSSQPLASKQ	No	No	14.8894	15.3583	15.3907	15.2442	14.9961	15.0868	15.3229	15.8173	15.3336	15.3722	15.6859	15.4987	15.6018	15.4421	15.2143	15.5555	15.732	15.666	15.1901	15.5821	15.3847	15.4055	14.4771	15.7755	15.3368	15.7079	14.3507	15.8883	15.178	15.7636	15.8115	0.125077	NotIncluded	NotIncluded	NotIncluded	NotIncluded	Out	Out	67.03
P17096	HMGA1	High mobility group protein HMG-I/HMG-Y	(S2)	_[Acetyl (Protein N-term)]S[Phospho (STY)]ESSSKSSQPLASKQEK_	_[Acetyl (Protein N-term)]S[Phospho (STY)]ESSSKSSQPLASKQEK_.3	HMGA1_(S2)	______MSESSSKSS	No	No	13.9785	12.3157	14.7481	14.5271	12.8597	13.621	14.6589	15.0197	13.4569	14.4566	13.3536	12.0623	14.4658	14.8765	12.8574	11.9392	12.9932	13.3814	14.2675	12.967	12.6217	13.8104	14.1742	13.7704	12.6662	14.808	12.3009	13.254	14.3576	12.7062	13.2733	-0.236448	NotIncluded	NotIncluded	NotIncluded	NotIncluded	Out	Out	67.03
P16403	H1-2	Histone H1.2	(S2)	_[Acetyl (Protein N-term)]S[Phospho (STY)]ETAPAAPAAAPPAEK_	_[Acetyl (Protein N-term)]S[Phospho (STY)]ETAPAAPAAAPPAEK_.2	H1-2_(S2)	______MSETAPAAP	No	No	19.4249	17.5385	17.4351	17.9813	17.7799	17.8739	17.7069	17.7382	17.9173	17.8353	18.1272	17.038	16.6313	17.222	19.0989	17.1701	18.3309	18.6575	18.024	17.8566	16.9124	19.5174	18.1094	16.8376	18.2492	18.1751	17.7817	17.4269	17.9904	18.1907	17.9629	0.088767	NotIncluded	NotIncluded	NotIncluded	NotIncluded	Out	Out	74.17
P10412	H1-4	Histone H1.4	(S2)	_[Acetyl (Protein N-term)]S[Phospho (STY)]ETAPAAPAAPAPAEK_	_[Acetyl (Protein N-term)]S[Phospho (STY)]ETAPAAPAAPAPAEK_.2	H1-4_(S2)	______MSETAPAAP	No	No	20.3114	18.7028	18.3167	19.0835	18.9409	19.1526	18.9565	18.8052	18.8364	19.2546	19.0299	18.6241	18.1453	19.1525	20.3109	18.0585	19.8131	20.7627	19.3676	19.213	18.3313	20.4358	19.0168	18.1848	19.6225	19.0874	19.278	18.7549	18.9067	19.3579	19.2171	0.176944	NotIncluded	NotIncluded	NotIncluded	NotIncluded	Out	Out	74.17
P16401	H1-5	Histone H1.5	(S2)	_[Acetyl (Protein N-term)]S[Phospho (STY)]ETAPAETATPAPVEK_	_[Acetyl (Protein N-term)]S[Phospho (STY)]ETAPAETATPAPVEK_.2	H1-5_(S2)	______MSETAPAET	No	No	19.1235	18.1736	18.0349	18.4855	18.2559	18.4361	18.3608	18.2339	18.1838	18.8512	18.077	18.1565	17.4954	18.2615	19.4506	18.192	18.8336	20.0013	18.5554	18.1862	18.0363	19.5961	18.1494	17.8418	19.4007	18.3304	18.5534	18.0099	17.9207	18.4985	18.3013	0.0264981	NotIncluded	NotIncluded	NotIncluded	NotIncluded	Out	Out	74.17
P16401	H1-5	Histone H1.5	(S2,S18)	_[Acetyl (Protein N-term)]S[Phospho (STY)]ETAPAETATPAPVEKS[Phospho (STY)]PAK_	_[Acetyl (Protein N-term)]S[Phospho (STY)]ETAPAETATPAPVEKS[Phospho (STY)]PAK_.2	H1-5_(S2,S18)	______MSETAPAET;TPAPVEKSPAKKKAT	No	No	16.0448	14.6588	14.5237	15.354	15.141	15.1542	14.8818	14.2667	14.1833	14.8639	14.0996	13.544	13.601	13.8848	15.3417	13.5437	14.6024	15.6875	13.8507	13.5886	NAN	15.1899	13.4599	NAN	14.5359	13.9419	13.7457	13.3982	14.0924	14.7108	14.8804	-0.367655	NotIncluded	NotIncluded	NotIncluded	NotIncluded	Out	Out	53.725
P16402	H1-3	Histone H1.3	(S2)	_[Acetyl (Protein N-term)]S[Phospho (STY)]ETAPLAPTIPAPAEK_	_[Acetyl (Protein N-term)]S[Phospho (STY)]ETAPLAPTIPAPAEK_.2	H1-3_(S2)	______MSETAPLAP	No	No	19.7443	18.4076	18.2318	18.7798	18.5734	18.8608	18.4915	18.4435	18.5717	19.2201	18.276	18.3274	17.7585	18.3571	19.572	18.5392	19.1382	20.1769	18.6254	18.6165	18.2932	19.9842	18.2821	17.9598	19.5135	18.6906	18.8572	18.0086	18.4679	18.7791	18.613	0.00681808	NotIncluded	NotIncluded	NotIncluded	NotIncluded	Out	Out	74.17
Q9H8S9	MOB1A	MOB kinase activator 1A	(S2)	_[Acetyl (Protein N-term)]S[Phospho (STY)]FLFSSR_	_[Acetyl (Protein N-term)]S[Phospho (STY)]FLFSSR_.2	MOB1A_(S2)	______MSFLFSSRS	No	No	14.6121	13.8337	14.8881	13.7296	15.4202	15.0774	15.4057	15.6516	16.5228	15.4877	15.8159	14.8148	14.4728	14.7039	14.9867	15.0141	14.6645	14.4298	16.3129	13.2455	14.1183	16.606	13.8983	14.7126	14.3654	15.2504	15.3084	14.7468	15.1595	13.389	14.0807	-0.159252	NotIncluded	NotIncluded	NotIncluded	NotIncluded	Out	Out	90.62
P20042	EIF2S2	Eukaryotic translation initiation factor 2 subunit 2	(S2,M6,T11)	_[Acetyl (Protein N-term)]S[Phospho (STY)]GDEM[Oxidation (M)]IFDPT[Phospho (STY)]MSK_	_[Acetyl (Protein N-term)]S[Phospho (STY)]GDEM[Oxidation (M)]IFDPT[Phospho (STY)]MSK_.2	EIF2S2_(S2,M6,T11)	______MSGDEMIFD;DEMIFDPTMSKKKKK	No	No	NAN	13.4156	12.6333	13.8693	14.5449	12.4615	13.7512	13.2573	13.1089	13.5462	14.2293	12.9581	NAN	13.3575	13.6841	13.4081	14.0499	NAN	NAN	12.5492	NAN	13.1977	12.5122	12.3898	NAN	13.7051	13.2193	12.1291	14.2424	13.7078	14.6639	-0.009228	NotIncluded	NotIncluded	NotIncluded	NotIncluded	Out	Out	50.965
P20042	EIF2S2	Eukaryotic translation initiation factor 2 subunit 2	(S2,M6,M12)	_[Acetyl (Protein N-term)]S[Phospho (STY)]GDEM[Oxidation (M)]IFDPTM[Oxidation (M)]SK_	_[Acetyl (Protein N-term)]S[Phospho (STY)]GDEM[Oxidation (M)]IFDPTM[Oxidation (M)]SK_.2	EIF2S2_(S2,M6,M12)	______MSGDEMIFD	No	No	18.9456	19.1095	20.2501	19.27	21.8431	19.9177	19.7887	20.297	19.9736	19.6224	21.1489	19.2905	19.4402	19.2228	20.5789	19.5801	21.0002	19.6394	20.15	18.1614	17.9034	18.8459	18.446	19.6269	19.768	19.9218	19.0538	18.7831	20.1109	19.1421	21.5356	-0.226252	NotIncluded	NotIncluded	NotIncluded	NotIncluded	Out	Out	60.69
P20042	EIF2S2	Eukaryotic translation initiation factor 2 subunit 2	(S2,M6,S13)	_[Acetyl (Protein N-term)]S[Phospho (STY)]GDEM[Oxidation (M)]IFDPTMS[Phospho (STY)]K_	_[Acetyl (Protein N-term)]S[Phospho (STY)]GDEM[Oxidation (M)]IFDPTMS[Phospho (STY)]K_.2	EIF2S2_(S2,M6,S13)	______MSGDEMIFD;MIFDPTMSKKKKKKK	No	No	13.0648	13.369	13.1792	13.6384	14.7161	13.4508	13.2703	13.5449	13.5798	13.8878	13.9593	13.2121	12.5622	12.8594	13.3294	13.3965	13.5062	13.1967	13.15	13.0164	13.1158	12.532	12.9741	13.5299	12.7495	14.1344	13.522	12.3767	13.9	13.5235	14.1261	-0.153128	NotIncluded	NotIncluded	NotIncluded	NotIncluded	Out	Out	68.95
P20042	EIF2S2	Eukaryotic translation initiation factor 2 subunit 2	(S2,M6)	_[Acetyl (Protein N-term)]S[Phospho (STY)]GDEM[Oxidation (M)]IFDPTMSK_	_[Acetyl (Protein N-term)]S[Phospho (STY)]GDEM[Oxidation (M)]IFDPTMSK_.2	EIF2S2_(S2,M6)	______MSGDEMIFD	No	No	21.4994	21.7772	21.5427	22.0039	22.9221	21.4974	21.3231	21.7021	21.5617	22.1186	22.5076	21.3629	21.2077	21.8898	22.2022	21.9137	22.4336	21.6297	21.5668	21.4371	21.2818	21.3682	21.118	21.1639	21.3447	22.2629	21.6343	21.2977	22.4392	22.1116	22.7744	0.0100728	NotIncluded	NotIncluded	NotIncluded	NotIncluded	Out	Out	60.69
P20042	EIF2S2	Eukaryotic translation initiation factor 2 subunit 2	(S2,T11,M12)	_[Acetyl (Protein N-term)]S[Phospho (STY)]GDEMIFDPT[Phospho (STY)]M[Oxidation (M)]SK_	_[Acetyl (Protein N-term)]S[Phospho (STY)]GDEMIFDPT[Phospho (STY)]M[Oxidation (M)]SK_.2	EIF2S2_(S2,T11,M12)	______MSGDEMIFD;DEMIFDPTMSKKKKK	No	No	17.999	14.8935	16.5332	14.9838	15.6293	15.3145	14.3369	15.0836	17.8493	15.033	14.5874	14.4004	16.8566	13.8875	16.5045	16.2981	14.1986	17.0286	15.1839	16.8027	15.4183	16.7019	17.3937	16.215	17.3058	14.1268	16.5365	14.8285	17.2467	16.6516	14.5267	-0.0721929	NotIncluded	NotIncluded	NotIncluded	NotIncluded	Out	Out	50.965
P20042	EIF2S2	Eukaryotic translation initiation factor 2 subunit 2	(S2,M12,S13)	_[Acetyl (Protein N-term)]S[Phospho (STY)]GDEMIFDPTM[Oxidation (M)]S[Phospho (STY)]K_	_[Acetyl (Protein N-term)]S[Phospho (STY)]GDEMIFDPTM[Oxidation (M)]S[Phospho (STY)]K_.2	EIF2S2_(S2,M12,S13)	______MSGDEMIFD;MIFDPTMSKKKKKKK	No	No	17.0804	17.0871	16.5151	14.8054	15.3109	15.3467	16.81	17.7809	16.538	16.7573	16.6698	16.2467	16.6901	17.2752	16.6208	16.3117	16.9672	17.3884	16.5641	16.8081	16.4603	17.4949	17.4021	17.3352	17.6368	16.8704	17.541	16.7653	17.2596	17.4541	16.4904	0.345031	NotIncluded	NotIncluded	NotIncluded	NotIncluded	Out	Out	68.95
P20042	EIF2S2	Eukaryotic translation initiation factor 2 subunit 2	(S2,M12)	_[Acetyl (Protein N-term)]S[Phospho (STY)]GDEMIFDPTM[Oxidation (M)]SK_	_[Acetyl (Protein N-term)]S[Phospho (STY)]GDEMIFDPTM[Oxidation (M)]SK_.2	EIF2S2_(S2,M12)	______MSGDEMIFD	No	No	21.6188	21.7592	22.8584	22.0541	22.712	22.616	22.418	22.8117	22.7203	23.1498	23.006	22.0101	23.1912	23.0977	23.0355	22.709	22.4265	22.7357	22.61	22.449	21.323	21.541	22.8749	22.8804	23.1003	23.1288	23.0067	23.0432	23.1191	22.5416	22.5602	-0.0234482	NotIncluded	NotIncluded	NotIncluded	NotIncluded	Out	Out	60.69
P20042	EIF2S2	Eukaryotic translation initiation factor 2 subunit 2	(S2,S13)	_[Acetyl (Protein N-term)]S[Phospho (STY)]GDEMIFDPTMS[Phospho (STY)]K_	_[Acetyl (Protein N-term)]S[Phospho (STY)]GDEMIFDPTMS[Phospho (STY)]K_.2	EIF2S2_(S2,S13)	______MSGDEMIFD;MIFDPTMSKKKKKKK	No	No	17.2956	17.1075	17.1895	16.9126	16.323	17.2269	17.1432	17.0815	16.7213	16.8434	16.3894	16.9018	17.0038	16.2828	16.0632	16.5157	16.1418	16.8949	16.0964	17.2774	17.2283	17.3835	17.1829	16.9032	16.823	16.685	16.8673	16.8668	16.6824	16.7743	16.0472	-0.088418	NotIncluded	NotIncluded	NotIncluded	NotIncluded	Out	Out	68.95
P20042	EIF2S2	Eukaryotic translation initiation factor 2 subunit 2	(S2)	_[Acetyl (Protein N-term)]S[Phospho (STY)]GDEMIFDPTMSK_	_[Acetyl (Protein N-term)]S[Phospho (STY)]GDEMIFDPTMSK_.2	EIF2S2_(S2)	______MSGDEMIFD	No	No	24.8048	24.4258	24.4707	24.2998	23.8833	24.4985	24.4125	24.6166	24.723	24.4398	24.1697	24.2048	24.4669	24.1709	24.1499	24.3353	24.1619	24.3962	24.2369	24.4235	24.3268	24.3538	24.3296	24.3085	24.3627	24.5312	24.4777	24.3797	24.6226	24.4248	23.9549	-0.208552	NotIncluded	NotIncluded	NotIncluded	NotIncluded	Out	Out	60.69
Q12996	CSTF3	Cleavage stimulation factor subunit 3	(S2)	_[Acetyl (Protein N-term)]S[Phospho (STY)]GDGATEQAAEYVPEK_	_[Acetyl (Protein N-term)]S[Phospho (STY)]GDGATEQAAEYVPEK_.2	CSTF3_(S2)	______MSGDGATEQ	No	No	15.6146	15.2775	15.286	15.2138	15.1244	15.2577	15.1977	15.3873	15.3571	15.2791	15.2564	15.3169	15.3721	15.4852	15.4133	15.5266	15.4405	15.3952	15.3031	15.4467	15.3566	15.2542	15.2082	15.3074	15.2952	15.3488	15.1507	15.2044	15.0819	15.0674	15.1626	-0.242546	NotIncluded	NotIncluded	NotIncluded	NotIncluded	Out	Out	74.63
P11387	TOP1	DNA topoisomerase 1	(S2,S10)	_[Acetyl (Protein N-term)]S[Phospho (STY)]GDHLHNDS[Phospho (STY)]QIEADFR_	_[Acetyl (Protein N-term)]S[Phospho (STY)]GDHLHNDS[Phospho (STY)]QIEADFR_.3	TOP1_(S2,S10)	______MSGDHLHND;GDHLHNDSQIEADFR	No	No	15.5057	16.1879	16.2659	15.9957	16.1681	16.0797	16.5542	16.5535	16.4101	16.1373	16.6837	16.3592	16.1743	16.0072	16.1619	16.2618	16.5697	16.1835	16.2197	16.3696	16.1781	16.1593	15.5325	15.5596	15.5405	15.7128	15.7411	15.6868	15.9349	15.6505	15.898	-0.235146	NotIncluded	fC2	NotIncluded	NotIncluded	Out	Out	63.315
Q9UQ80	PA2G4	Proliferation-associated protein 2G4	(S2)	_[Acetyl (Protein N-term)]S[Phospho (STY)]GEDEQQEQTIAEDLVVTK_	_[Acetyl (Protein N-term)]S[Phospho (STY)]GEDEQQEQTIAEDLVVTK_.2	PA2G4_(S2)	______MSGEDEQQE	No	No	23.5924	23.1914	23.2316	23.176	23.21	23.0671	23.2469	23.3887	23.1993	23.2944	23.3153	23.1984	23.3429	23.3188	23.651	23.5899	23.3454	23.5421	23.4762	23.3512	23.2119	23.4262	23.305	23.389	23.3859	23.0931	23.5234	23.2927	23.1279	23.1297	23.2338	0.0120065	NotIncluded	NotIncluded	NotIncluded	NotIncluded	Out	Out	43.96
Q9Y5Q9	GTF3C3	General transcription factor 3C polypeptide 3	(S2)	_[Acetyl (Protein N-term)]S[Phospho (STY)]GFSPELIDYLEGK_	_[Acetyl (Protein N-term)]S[Phospho (STY)]GFSPELIDYLEGK_.2	GTF3C3_(S2)	______MSGFSPELI	No	No	10.962	NAN	12.9282	10.9881	10.7385	10.9603	9.46487	10.1796	10.866	11.0934	10.687	11.1416	9.85314	10.3019	11.2171	11.0647	9.25285	10.7306	10.3719	11.3191	8.62781	9.95857	10.6874	NAN	9.88834	NAN	10.859	10.18	10.7695	11.4233	NAN	-0.255559	NotIncluded	NotIncluded	NotIncluded	NotIncluded	Out	Out
P49840	GSK3A	Glycogen synthase kinase-3 alpha	(S2)	_[Acetyl (Protein N-term)]S[Phospho (STY)]GGGPSGGGPGGSGR_	_[Acetyl (Protein N-term)]S[Phospho (STY)]GGGPSGGGPGGSGR_.2	GSK3A_(S2)	______MSGGGPSGG	No	No	13.2202	13.2446	12.9918	12.6036	13.1293	14.0961	12.8213	13.2467	13.1539	13.1615	12.9417	14.5344	12.7181	12.9348	12.8212	12.4875	12.8928	14.6482	11.9856	12.9929	13.3109	13.4262	12.8375	12.9884	12.73	12.9435	13.118	13.2296	12.8793	12.8887	12.8709	0.0593606	NotIncluded	NotIncluded	NotIncluded	NotIncluded	Out	Out	87.23
Q07955	SRSF1	Serine/arginine-rich splicing factor 1	(S2)	_[Acetyl (Protein N-term)]S[Phospho (STY)]GGGVIR_	_[Acetyl (Protein N-term)]S[Phospho (STY)]GGGVIR_.1	SRSF1_(S2)	AACALLNSGGGVIRM::______MSGGGVIRG	No	No	16.6216	16.6412	16.3553	16.6119	16.5027	16.7291	16.4047	16.7573	16.5073	16.3792	16.5967	16.8271	16.6453	16.7138	16.5612	16.8423	16.5985	16.7495	16.5999	16.5598	16.6169	16.7087	16.5493	16.8075	16.5967	16.5227	16.5786	16.81	16.505	16.8206	16.8302	0.328243	NotIncluded	NotIncluded	NotIncluded	NotIncluded	Out	Out	80.28
Q03135	CAV1	Caveolin-1	(S2)	_[Acetyl (Protein N-term)]S[Phospho (STY)]GGKYVDSEGHLYTVPIR_	_[Acetyl (Protein N-term)]S[Phospho (STY)]GGKYVDSEGHLYTVPIR_.3	CAV1_(S2)	______MSGGKYVDS	No	No	NAN	14.3255	12.19	11.456	13.2851	13.4598	13.7209	13.0948	NAN	10.9658	14.3414	12.7692	14.1475	NAN	14.3032	12.788	12.2504	13.3398	12.3134	14.5986	12.604	13.1965	11.0932	12.0573	11.5085	14.7581	12.734	12.0881	11.6195	12.6971	12.647	0.106269	NotIncluded	NotIncluded	NotIncluded	NotIncluded	Out	Out	81.12
Q13541	EIF4EBP1	Eukaryotic translation initiation factor 4E-binding protein 1	(S2,C7)	_[Acetyl (Protein N-term)]S[Phospho (STY)]GGSSC[Carbamidomethyl (C)]SQTPSR_	_[Acetyl (Protein N-term)]S[Phospho (STY)]GGSSC[Carbamidomethyl (C)]SQTPSR_.2	EIF4EBP1_(S2,C7)	______MSGGSSCSQ	No	No	14.8593	15.2172	15.4756	14.9075	15.5039	15.3731	15.1143	15.474	15.4735	15.2791	14.9528	14.7465	15.2426	14.8665	15.1998	14.5446	14.8689	14.9109	14.4657	14.9665	15.0781	15.0198	15.1555	15.3169	15.1778	15.1532	15.0875	15.7452	15.5947	15.6484	15.6101	-0.0128557	NotIncluded	NotIncluded	NotIncluded	NotIncluded	Out	Out	79.67
P68400;Q8NEV1	CSNK2A1;CSNK2A3	Casein kinase II subunit alpha;Casein kinase II subunit alpha 3	(S2);(S2)	_[Acetyl (Protein N-term)]S[Phospho (STY)]GPVPSR_	_[Acetyl (Protein N-term)]S[Phospho (STY)]GPVPSR_.2	CSNK2A1;CSNK2A3_(S2);(S2)	______MSGPVPSRA::______MSGPVPSRA	No	No	14.1678	14.2292	14.3645	14.3137	14.2443	14.2226	14.3056	14.6038	14.5843	14.0822	14.5072	14.49	14.2038	14.4845	14.2249	14.3639	14.8696	14.0956	14.0927	14.0253	14.4552	13.7729	14.3332	14.3275	14.2322	14.2531	14.1636	14.4514	14.3175	14.169	14.3417	-0.171028	NotIncluded	NotIncluded	NotIncluded	NotIncluded	Out	Out	68.9
O43169	CYB5B	Cytochrome b5 type B	(S2)	_[Acetyl (Protein N-term)]S[Phospho (STY)]GSMATAEASGSDGK_	_[Acetyl (Protein N-term)]S[Phospho (STY)]GSMATAEASGSDGK_.2	CYB5B_(S2)	______MSGSMATAE	No	No	15.2368	15.1863	15.2428	15.9219	15.4863	14.9816	15.4263	15.6447	14.1657	15.1635	14.4083	14.1984	14.7588	14.8748	15.0382	15.5924	14.5299	15.3304	15.0068	14.3017	13.9958	13.9964	14.0633	15.2155	13.7201	14.5011	14.4218	14.7282	14.5842	15.8372	15.1688	-0.41148	NotIncluded	NotIncluded	NotIncluded	NotIncluded	Out	Out
P63218	GNG5	Guanine nucleotide-binding protein G(I)/G(S)/G(O) subunit gamma-5	(S2)	_[Acetyl (Protein N-term)]S[Phospho (STY)]GSSSVAAMK_	_[Acetyl (Protein N-term)]S[Phospho (STY)]GSSSVAAMK_.2	GNG5_(S2)	______MSGSSSVAA	No	No	13.8591	13.2305	13.6343	13.2178	12.9505	13.6176	13.5379	13.8749	13.6154	13.6883	13.6463	13.7306	13.7427	13.506	13.9135	13.492	13.8674	13.6311	13.5942	13.4651	13.4416	13.7329	13.8645	13.8545	13.4737	13.4662	13.6075	13.5972	13.9193	13.9666	13.3012	0.139058	NotIncluded	NotIncluded	NotIncluded	NotIncluded	Out	Out	77.94
P12956	XRCC6	X-ray repair cross-complementing protein 6	(S2)	_[Acetyl (Protein N-term)]S[Phospho (STY)]GWESYYK_	_[Acetyl (Protein N-term)]S[Phospho (STY)]GWESYYK_.2	XRCC6_(S2)	______MSGWESYYK	No	No	13.6619	13.7262	13.6594	13.6866	13.6811	13.6697	13.8815	14.4229	14.5287	13.919	14.2053	14.3768	13.596	13.9336	13.4469	13.8783	14.2945	13.94	14.0229	14.4375	14.2202	13.8076	13.6059	13.8041	13.3287	13.7407	13.8265	13.3586	13.8403	14.0474	13.9373	0.10859	NotIncluded	NotIncluded	NotIncluded	NotIncluded	Out	Out	69.14
Q96FZ5	CMTM7	CKLF-like MARVEL transmembrane domain-containing protein 7	(S2)	_[Acetyl (Protein N-term)]S[Phospho (STY)]HGAGLVR_	_[Acetyl (Protein N-term)]S[Phospho (STY)]HGAGLVR_.2	CMTM7_(S2)	______MSHGAGLVR	No	No	13.1045	13.4651	13.407	13.1192	12.3836	13.8642	13.6266	13.3932	13.4372	13.842	11.8845	14.1817	12.9727	13.196	13.6817	13.5761	13.1029	13.574	14.0433	13.7364	13.8716	14.2117	13.7798	14.2365	13.6964	13.6464	13.929	13.7212	13.1854	14.3602	14.2204	0.358782	NotIncluded	fC2	afC8	NotIncluded	Out	Out	82.05
Q9Y3A5	SBDS	Ribosome maturation protein SBDS	(S2)	_[Acetyl (Protein N-term)]S[Phospho (STY)]IFTPTNQIR_	_[Acetyl (Protein N-term)]S[Phospho (STY)]IFTPTNQIR_.2	SBDS_(S2)	______MSIFTPTNQ	No	No	12.4149	12.6645	12.1405	12.5169	13.4358	12.7491	12.9322	12.4911	12.1452	12.6492	13.2519	13.5375	12.5931	11.9555	12.8911	12.5885	12.5501	12.9581	13.4963	13.5418	12.9649	13.9759	13.0597	13.2611	13.0145	13.7011	13.4638	13.1157	12.6147	12.6115	11.5918	0.409544	NotIncluded	NotIncluded	NotIncluded	NotIncluded	Out	Out	89.76
P08729	KRT7	Keratin, type II cytoskeletal 7	(S2,S7)	_[Acetyl (Protein N-term)]S[Phospho (STY)]IHFSS[Phospho (STY)]PVFTSR_	_[Acetyl (Protein N-term)]S[Phospho (STY)]IHFSS[Phospho (STY)]PVFTSR_.2	KRT7_(S2,S7)	______MSIHFSZPV;_MZIHFSSPVFTSRS	No	No	19.5484	19.417	19.3851	19.3749	19.545	19.3969	19.4212	19.6896	19.5995	19.6162	18.8244	18.7967	19.0006	18.9693	18.6489	18.8457	18.6659	19.1758	18.6275	19.0973	18.8811	19.1761	18.9734	18.9208	19.0059	19.0061	18.9392	18.9279	18.5233	18.6719	18.6236	-0.644333	NotIncluded	NotIncluded	NotIncluded	NotIncluded	Out	Out
P08729	KRT7	Keratin, type II cytoskeletal 7	(S2)	_[Acetyl (Protein N-term)]S[Phospho (STY)]IHFSSPVFTSR_	_[Acetyl (Protein N-term)]S[Phospho (STY)]IHFSSPVFTSR_.2	KRT7_(S2)	______MSIHFSSPV	No	No	21.6939	21.8201	21.8142	21.8038	21.9061	21.76	21.737	21.8485	21.7312	21.8631	21.74	21.6289	21.4766	21.452	21.5531	21.5198	21.6828	21.5951	21.7177	21.7	21.5511	21.7205	21.4491	21.463	21.4266	21.4997	21.2757	21.3981	20.6709	20.7343	20.9282	-0.522493	NotIncluded	NotIncluded	NotIncluded	mC1	Out	Out
P05787	KRT8	Keratin, type II cytoskeletal 8	(S2)	_[Acetyl (Protein N-term)]S[Phospho (STY)]IRVTQK_	_[Acetyl (Protein N-term)]S[Phospho (STY)]IRVTQK_.2	KRT8_(S2)	______MSIRVTQKS	No	No	15.9896	16.9963	14.2287	NAN	14.7081	17.4154	15.8477	14.2372	12.4212	14.54	16.6232	15.4086	16.8584	NAN	14.1864	15.2335	16.8659	14.4426	NAN	15.1498	14.2788	NAN	15.8007	15.1704	12.2897	15.3545	14.1961	14.2277	15.4218	15.7973	14.8776	0.0847511	NotIncluded	NotIncluded	NotIncluded	NotIncluded	Out	Out
O15231	ZNF185	Zinc finger protein 185	(S2)	_[Acetyl (Protein N-term)]S[Phospho (STY)]ISALGGR_	_[Acetyl (Protein N-term)]S[Phospho (STY)]ISALGGR_.2	ZNF185_(S2)	______MSISALGGR	No	No	15.6892	15.2384	15.1403	14.9309	15.457	15.3872	15.3282	15.2094	15.2045	14.627	15.671	15.5792	15.1745	15.3742	15.4303	15.5915	15.6404	15.28	15.5345	15.0453	15.1507	15.2123	15.0802	15.2292	14.9861	15.0962	15.1695	14.9889	15.408	15.1178	14.8273	-0.120912	NotIncluded	NotIncluded	NotIncluded	NotIncluded	Out	Out	85.08
P09651	HNRNPA1	Heterogeneous nuclear ribonucleoprotein A1	(S2,S4,S6)	_[Acetyl (Protein N-term)]S[Phospho (STY)]KS[Phospho (STY)]ES[Phospho (STY)]PKEPEQLR_	_[Acetyl (Protein N-term)]S[Phospho (STY)]KS[Phospho (STY)]ES[Phospho (STY)]PKEPEQLR_.2	HNRNPA1_(S2,S4,S6)	______MSKZEZPKE;____MZKSEZPKEPE;__MZKZESPKEPEQL	No	No	15.1839	14.8047	14.8506	14.9383	14.8544	14.9563	14.8155	14.8075	14.4503	14.7799	14.8862	14.8783	14.9278	15.15	15.0202	15.0416	14.918	15.0726	14.9812	15.0827	15.0376	14.9402	15.0527	14.9018	14.8402	14.7195	14.8529	15.0744	14.9234	15.0848	14.9656	0.329383	NotIncluded	NotIncluded	NotIncluded	NotIncluded	Out	Out	56.19
P09651	HNRNPA1	Heterogeneous nuclear ribonucleoprotein A1	(S2,S6)	_[Acetyl (Protein N-term)]S[Phospho (STY)]KSES[Phospho (STY)]PKEPEQLR_	_[Acetyl (Protein N-term)]S[Phospho (STY)]KSES[Phospho (STY)]PKEPEQLR_.2	HNRNPA1_(S2,S6)	______MSKSEZPKE;__MZKSESPKEPEQL	No	No	20.616	19.4935	20.1178	20.2655	19.5955	20.439	20.3825	20.3458	20.1762	20.2855	20.5515	19.9972	20.129	20.123	20.4456	20.0875	20.5318	20.2863	20.5534	19.8992	19.0699	20.297	20.0709	20.0803	19.9623	20.1218	20.0736	20.3283	20.3592	20.3824	20.4206	-0.00776662	NotIncluded	NotIncluded	NotIncluded	NotIncluded	Out	Out	65.155
P09651	HNRNPA1	Heterogeneous nuclear ribonucleoprotein A1	(S2)	_[Acetyl (Protein N-term)]S[Phospho (STY)]KSESPKEPEQLR_	_[Acetyl (Protein N-term)]S[Phospho (STY)]KSESPKEPEQLR_.3	HNRNPA1_(S2)	______MSKSESPKE	No	No	14.9116	15.1289	14.843	15.1857	15.4273	15.3705	15.3351	15.5228	15.5307	14.5568	15.7926	16.1491	15.3743	14.3287	15.6974	15.4518	15.7625	15.4198	14.4926	15.9933	15.3169	14.155	14.9715	14.0408	13.8412	16.0785	14.9409	15.6875	15.67	15.2798	16.0233	0.230708	NotIncluded	NotIncluded	NotIncluded	NotIncluded	Out	Out	74.12
P13489	RNH1	Ribonuclease inhibitor	(S2,C12)	_[Acetyl (Protein N-term)]S[Phospho (STY)]LDIQSLDIQC[Carbamidomethyl (C)]EELSDAR_	_[Acetyl (Protein N-term)]S[Phospho (STY)]LDIQSLDIQC[Carbamidomethyl (C)]EELSDAR_.2	RNH1_(S2,C12)	______MSLDIQSLD	No	No	16.3989	16.4003	16.4442	16.1456	15.8446	16.1395	16.4204	16.3165	16.2358	16.4897	16.3908	16.5356	16.4928	15.8546	16.8719	16.9102	16.2858	16.5483	16.1989	17.059	16.7774	16.5583	16.6542	16.4129	16.4156	16.464	16.5434	16.4088	17.8936	17.9265	18.3446	0.45429	NotIncluded	NotIncluded	NotIncluded	NotIncluded	Out	Out	81.85
O60499	STX10	Syntaxin-10	(S2)	_[Acetyl (Protein N-term)]S[Phospho (STY)]LEDPFFVVR_	_[Acetyl (Protein N-term)]S[Phospho (STY)]LEDPFFVVR_.2	STX10_(S2)	______MSLEDPFFV	No	No	11.7529	11.3612	11.1341	11.8998	12.1097	11.8501	11.1272	12.0393	10.3989	11.9252	12.6193	11.8949	11.5723	11.2892	11.1492	10.9874	10.1198	11.3179	13.0685	12.5964	11.3536	12.5304	10.0647	11.8823	11.0679	11.9492	11.4191	10.4026	14.0777	12.4909	12.7115	0.188905	NotIncluded	NotIncluded	NotIncluded	NotIncluded	Out	Out	75.15
Q13393	PLD1	Phospholipase D1	(S2)	_[Acetyl (Protein N-term)]S[Phospho (STY)]LKNEPR_	_[Acetyl (Protein N-term)]S[Phospho (STY)]LKNEPR_.2	PLD1_(S2)	______MSLKNEPRV	No	No	13.0142	13.5815	13.2155	13.2844	13.8413	13.7453	13.6592	13.9046	13.6852	13.4072	13.8319	13.1794	13.1691	NAN	13.0601	13.0318	13.8013	13.6425	13.5107	13.0248	13.1132	13.5521	13.3918	13.5157	13.065	13.0037	13.4152	13.7915	14.7868	14.053	14.4038	0.148217	NotIncluded	NotIncluded	NotIncluded	NotIncluded	Out	Out	84.08
P62316	SNRPD2	Small nuclear ribonucleoprotein Sm D2	(S2)	_[Acetyl (Protein N-term)]S[Phospho (STY)]LLNKPK_	_[Acetyl (Protein N-term)]S[Phospho (STY)]LLNKPK_.2	SNRPD2_(S2)	______MSLLNKPKS	No	No	17.3232	17.1302	17.1804	17.0456	17.279	17.1334	17.35	17.3427	17.27	17.148	17.6234	17.4541	17.4706	17.321	17.4121	17.4108	17.4424	17.1914	17.0644	17.4369	17.3791	17.1866	17.1975	17.1495	17.2011	17.3168	17.2422	17.1184	17.2903	17.203	17.1317	0.0684346	NotIncluded	NotIncluded	NotIncluded	NotIncluded	Out	Out
P62306	SNRPF	Small nuclear ribonucleoprotein F	(S2)	_[Acetyl (Protein N-term)]S[Phospho (STY)]LPLNPK_	_[Acetyl (Protein N-term)]S[Phospho (STY)]LPLNPK_.2	SNRPF_(S2)	______MSLPLNPKP	No	No	16.4517	15.9627	15.8379	15.9765	16.2014	16.0581	16.1586	16.9145	16.957	16.1166	16.6895	16.8001	16.0024	16.588	16.287	16.3101	16.7351	15.9768	16.2917	14.8446	15.6929	15.2902	15.8768	16.5242	15.9831	16.4284	16.7375	16.0298	16.475	15.9955	16.285	-0.219496	NotIncluded	NotIncluded	NotIncluded	NotIncluded	Out	Out	83.25
Q9HB90	RRAGC	Ras-related GTP-binding protein C	(S2,S15)	_[Acetyl (Protein N-term)]S[Phospho (STY)]LQYGAEETPLAGS[Phospho (STY)]YGAADSFPK_	_[Acetyl (Protein N-term)]S[Phospho (STY)]LQYGAEETPLAGS[Phospho (STY)]YGAADSFPK_.3	RRAGC_(S2,S15)	______MSLQYGAEE;EETPLAGSYGAADSF	No	No	16.212	16.4602	16.3328	16.4878	16.1686	16.2786	16.1518	16.774	16.9325	16.5398	16.3824	16.6021	16.2773	16.3861	15.869	15.8491	16.3893	16.6882	15.9193	16.578	17.1941	16.2834	16.7626	16.7577	16.1089	17.0412	17.5694	17.4931	17.1079	17.1488	17.428	0.56425	NotIncluded	NotIncluded	NotIncluded	NotIncluded	Out	Out	74.065
Q9HB90	RRAGC	Ras-related GTP-binding protein C	(S2)	_[Acetyl (Protein N-term)]S[Phospho (STY)]LQYGAEETPLAGSYGAADSFPK_	_[Acetyl (Protein N-term)]S[Phospho (STY)]LQYGAEETPLAGSYGAADSFPK_.3	RRAGC_(S2)	______MSLQYGAEE	No	No	16.9997	18.2277	17.1202	18.2422	18.0496	17.3071	18.007	14.9738	17.4715	14.4375	17.2884	17.1086	17.9858	17.3991	17.7251	16.8724	14.2527	17.8972	17.0682	17.3114	17.5083	17.378	18.2127	17.4813	18.1718	18.5801	17.762	17.3314	17.5405	17.4049	14.7789	0.00037771	NotIncluded	NotIncluded	NotIncluded	NotIncluded	Out	Out	85.66
Q9UBB9	TFIP11	Tuftelin-interacting protein 11	(S2)	_[Acetyl (Protein N-term)]S[Phospho (STY)]LSHLYR_	_[Acetyl (Protein N-term)]S[Phospho (STY)]LSHLYR_.2	TFIP11_(S2)	______MSLSHLYRD	No	No	14.3272	14.3814	14.2118	14.1553	14.4057	14.4098	14.5202	14.4213	14.3328	14.1601	14.5589	14.3921	14.3197	14.3152	14.2691	14.2248	14.4338	14.2561	14.2722	14.3369	14.2073	14.3241	13.9151	13.9633	13.9314	14.0467	13.9446	13.9681	14.2585	14.2115	14.2866	-0.277438	NotIncluded	NotIncluded	NotIncluded	NotIncluded	Out	Out	86.05
Q96I25	RBM17	Splicing factor 45	(S2)	_[Acetyl (Protein N-term)]S[Phospho (STY)]LYDDLGVETSDSK_	_[Acetyl (Protein N-term)]S[Phospho (STY)]LYDDLGVETSDSK_.2	RBM17_(S2)	______MSLYDDLGV	No	No	16.0911	16.328	16.3876	16.7807	16.1664	16.3487	16.4029	16.7944	16.1426	16.4974	17.048	16.6493	16.8529	16.8049	16.9821	16.8725	16.8139	16.6563	15.6832	17.1054	16.8732	14.084	16.9549	16.9302	16.9241	16.8368	16.7121	16.8611	16.9074	16.647	16.9435	0.0160783	NotIncluded	NotIncluded	NotIncluded	NotIncluded	Out	Out	76.45
O00560	SDCBP	Syntenin-1	(S2,S6)	_[Acetyl (Protein N-term)]S[Phospho (STY)]LYPS[Phospho (STY)]LEDLK_	_[Acetyl (Protein N-term)]S[Phospho (STY)]LYPS[Phospho (STY)]LEDLK_.2	SDCBP_(S2,S6)	_____MSSLYPZLED;_MSZLYPSLEDLKVD::______MSLYPSLED	No	No	13.8271	14.4219	14.5977	14.4611	14.2773	14.7569	14.3378	13.2846	12.5487	12.6939	14.0071	14.4867	13.6544	14.3097	13.0484	12.5148	14.0272	14.5009	13.9959	13.9932	14.0725	13.2856	14.2958	15.366	15.5023	10.774	13.8732	14.798	12.2867	13.2232	13.9171	-0.126997	NotIncluded	NotIncluded	NotIncluded	NotIncluded	Out	Out	49.02
O00560	SDCBP	Syntenin-1	(S2)	_[Acetyl (Protein N-term)]S[Phospho (STY)]LYPSLEDLK_	_[Acetyl (Protein N-term)]S[Phospho (STY)]LYPSLEDLK_.2	SDCBP_(S2)	_____MSSLYPSLED::______MSLYPSLED	No	No	13.021	13.8561	13.7467	13.7655	14.0118	14	13.8202	14.9005	14.0287	14.4079	13.763	12.8866	12.3987	12.7369	13.2886	12.6361	13.3818	13.0657	13.3545	12.3219	12.6701	13.3932	13.2078	13.7312	13.7639	13.9378	14.0914	13.7158	12.9653	12.0944	13.2683	-0.398032	NotIncluded	NotIncluded	NotIncluded	NotIncluded	Out	Out	82.74
O43752	STX6	Syntaxin-6	(S2)	_[Acetyl (Protein N-term)]S[Phospho (STY)]MEDPFFVVK_	_[Acetyl (Protein N-term)]S[Phospho (STY)]MEDPFFVVK_.2	STX6_(S2)	______MSMEDPFFV	No	No	14.1227	14.0316	12.9688	13.5911	14.2307	13.5072	13.9719	14.0732	14.1094	14.0469	14.8646	14.9967	14.7333	12.8355	14.0698	14.4944	14.3699	13.3997	14.565	14.4541	15.4035	14.1038	14.9862	14.9827	14.4564	14.677	15.345	14.7285	16.5442	15.2465	14.4453	0.502016	NotIncluded	NotIncluded	NotIncluded	NotIncluded	Out	Out	78.86
Q15717	ELAVL1	ELAV-like protein 1	(S2,C13)	_[Acetyl (Protein N-term)]S[Phospho (STY)]NGYEDHMAEDC[Carbamidomethyl (C)]R_	_[Acetyl (Protein N-term)]S[Phospho (STY)]NGYEDHMAEDC[Carbamidomethyl (C)]R_.2	ELAVL1_(S2,C13)	______MSNGYEDHM	No	No	13.745	14.3824	14.4712	14.507	14.189	14.8218	14.6079	14.5186	14.526	14.4914	14.2934	14.6018	14.5655	14.4561	14.392	14.5921	14.3604	14.6941	14.5637	14.535	14.6348	14.6	14.0902	14.3561	14.2349	14.2251	14.0448	14.4521	14.5236	14.7931	14.3471	0.00411484	NotIncluded	fC2	afC1	NotIncluded	Out	Out	78.75
Q969X1	TMBIM1	Protein lifeguard 3	(S2)	_[Acetyl (Protein N-term)]S[Phospho (STY)]NPSAPPPYEDR_	_[Acetyl (Protein N-term)]S[Phospho (STY)]NPSAPPPYEDR_.2	TMBIM1_(S2)	______MSNPSAPPP	No	No	14.8549	15.5605	15.6674	15.5779	15.4252	15.8055	15.4902	15.7915	15.6601	15.6116	14.8837	14.7485	15.0886	14.7677	15.0295	14.8469	14.9724	14.9832	14.8055	14.9261	14.8022	15.2547	14.9016	15.1341	14.9549	14.692	14.9811	15.092	15.1283	15.2209	15.1901	-0.590044	NotIncluded	NotIncluded	NotIncluded	NotIncluded	Out	Out	79.26
Q9NUW8	TDP1	Tyrosyl-DNA phosphodiesterase 1	(S2)	_[Acetyl (Protein N-term)]S[Phospho (STY)]QEGDYGR_	_[Acetyl (Protein N-term)]S[Phospho (STY)]QEGDYGR_.2	TDP1_(S2)	______MSQEGDYGR	No	No	15.4439	15.6009	15.6824	15.8474	15.4242	15.1338	15.681	15.8642	15.8162	15.5414	15.5932	15.7929	15.2065	15.7764	15.3025	15.8787	15.9773	15.4544	15.3843	15.9475	15.4291	15.0717	15.3845	15.5889	15.122	15.5412	15.3037	15.6646	15.2862	15.6976	16.0084	-0.0593902	NotIncluded	NotIncluded	NotIncluded	NotIncluded	Out	Out
Q9NUL5	SHFL	Shiftless antiviral inhibitor of ribosomal frameshifting protein	(S2)	_[Acetyl (Protein N-term)]S[Phospho (STY)]QEGVELEK_	_[Acetyl (Protein N-term)]S[Phospho (STY)]QEGVELEK_.2	SHFL_(S2)	______MSQEGVELE	No	No	13.3095	12.9972	12.9182	12.8449	13.1633	13.0206	13.3087	13.6504	13.6344	13.3424	13.7979	13.5575	13.5779	13.5666	13.6139	13.5016	13.7744	13.3466	13.3108	13.5282	13.3088	13.2713	13.0139	13.0159	12.9284	13.3691	13.2114	13.1434	13.3218	13.2457	13.37	0.149395	NotIncluded	NotIncluded	NotIncluded	NotIncluded	Out	Out	74.61
Q16539	MAPK14	Mitogen-activated protein kinase 14	(S2)	_[Acetyl (Protein N-term)]S[Phospho (STY)]QERPTFYR_	_[Acetyl (Protein N-term)]S[Phospho (STY)]QERPTFYR_.2	MAPK14_(S2)	______MSQERPTFY	No	No	15.5546	15.2917	15.2173	15.2736	15.3258	15.3664	15.2723	15.4146	15.4434	15.356	15.5648	15.4696	15.4984	15.5076	15.5578	15.5187	15.6275	15.5142	15.6958	15.5104	15.4397	15.6158	15.23	15.1829	15.2343	15.3773	15.1892	15.2768	15.4642	15.4623	15.5617	0.25623	NotIncluded	NotIncluded	NotIncluded	NotIncluded	Out	Out	86.96
P68402	PAFAH1B2	Platelet-activating factor acetylhydrolase IB subunit beta	(S2)	_[Acetyl (Protein N-term)]S[Phospho (STY)]QGDSNPAAIPHAAEDIQGDDR_	_[Acetyl (Protein N-term)]S[Phospho (STY)]QGDSNPAAIPHAAEDIQGDDR_.2	PAFAH1B2_(S2)	______MSQGDSNPA	No	No	20.8824	20.511	20.4534	20.492	20.9492	20.8339	20.8607	20.9706	20.7227	20.6894	21.1089	20.2898	20.5913	20.3621	20.7216	20.3297	20.9682	20.3083	20.9783	20.1322	20.1245	20.5159	20.1955	20.1257	20.0373	20.4786	20.0527	20.5635	20.6606	20.8537	20.9137	-0.206377	NotIncluded	NotIncluded	NotIncluded	NotIncluded	Out	Out	77.93
Q9UPR3	SMG5	Protein SMG5	(S2)	_[Acetyl (Protein N-term)]S[Phospho (STY)]QGPPTGESSEPEAK_	_[Acetyl (Protein N-term)]S[Phospho (STY)]QGPPTGESSEPEAK_.2	SMG5_(S2)	______MSQGPPTGE	No	No	15.8468	15.5379	15.7415	15.5823	15.6336	15.7045	15.7275	15.6534	15.6202	15.5838	15.6732	15.7288	15.8953	15.7922	15.8521	15.7755	15.5654	15.8782	15.8792	15.8566	15.6767	15.7107	15.4982	15.6981	15.7729	15.8032	15.8851	15.6991	15.8007	15.9392	15.7376	0.343566	NotIncluded	NotIncluded	NotIncluded	NotIncluded	Out	Out	88.11
O43768	ENSA	Alpha-endosulfine	(S2)	_[Acetyl (Protein N-term)]S[Phospho (STY)]QKQEEENPAEETGEEK_	_[Acetyl (Protein N-term)]S[Phospho (STY)]QKQEEENPAEETGEEK_.3	ENSA_(S2)	______MSQKQEEEN	No	No	15.4218	15.8546	15.7814	16.1481	15.9794	15.3857	15.6816	15.9654	16.1294	15.4419	15.9567	15.5893	15.5898	15.6539	14.9393	15.1577	16.4268	15.292	15.2032	15.836	15.5903	15.0836	15.9597	15.3595	14.9168	15.7062	15.1755	15.5414	15.6485	15.3425	16.0732	-0.10421	NotIncluded	NotIncluded	NotIncluded	NotIncluded	Out	Out	82.08
P33991	MCM4	DNA replication licensing factor MCM4	(S2,S3)	_[Acetyl (Protein N-term)]S[Phospho (STY)]S[Phospho (STY)]PASTPSR_	_[Acetyl (Protein N-term)]S[Phospho (STY)]S[Phospho (STY)]PASTPSR_.2	MCM4_(S2,S3)	______MSZPASTPS;_____MZSPASTPSR	No	No	15.5592	15.2667	15.3035	15.3181	15.3376	15.7165	15.2921	15.1181	15.2328	14.8872	14.926	15.3113	15.2995	15.0397	15.1833	15.0483	15.1366	15.3106	14.8433	15.1437	15.109	15.2479	14.9724	14.9217	14.1885	14.6482	14.8511	15.3325	15.4467	15.278	15.2268	-0.175927	NotIncluded	NotIncluded	NotIncluded	NotIncluded	Out	Out	66.59
P62820	RAB1A	Ras-related protein Rab-1A	(S2)	_[Acetyl (Protein N-term)]S[Phospho (STY)]SMNPEYDYLFK_	_[Acetyl (Protein N-term)]S[Phospho (STY)]SMNPEYDYLFK_.2	RAB1A_(S2)	______MSSMNPEYD	No	No	15.5471	15.4119	15.1611	15.1747	14.7124	15.3851	15.2395	15.4246	15.2006	15.2551	14.9924	15.3942	15.2148	15.4615	15.1429	15.564	15.3589	15.4669	15.2395	15.5765	15.4195	15.2226	15.3116	15.1687	15.3479	15.359	15.2117	14.9533	15.3603	15.2013	14.6154	-0.127865	NotIncluded	NotIncluded	NotIncluded	NotIncluded	Out	Out	86.46
Q00839	HNRNPU	Heterogeneous nuclear ribonucleoprotein U	(S2,S4)	_[Acetyl (Protein N-term)]S[Phospho (STY)]SS[Phospho (STY)]PVNVK_	_[Acetyl (Protein N-term)]S[Phospho (STY)]SS[Phospho (STY)]PVNVK_.2	HNRNPU_(S2,S4)	______MSSZPVNVK;____MZSSPVNVKKL	No	No	13.1408	13.4333	13.5154	13.3166	13.2266	13.0717	13.6092	13.578	13.3691	13.3527	13.4423	13.6761	13.1373	13.8514	13.4908	13.5621	13.8596	13.6553	12.8614	13.4886	13.614	13.1665	13.5705	13.5727	13.1654	13.6313	13.5159	13.6048	13.3921	13.2019	13.3497	0.131285	NotIncluded	NotIncluded	NotIncluded	NotIncluded	Out	Out	54.49
O14613	CDC42EP2	Cdc42 effector protein 2	(S2)	_[Acetyl (Protein N-term)]S[Phospho (STY)]TKVPIYLK_	_[Acetyl (Protein N-term)]S[Phospho (STY)]TKVPIYLK_.2	CDC42EP2_(S2)	______MSTKVPIYL	No	No	14.8461	14.9515	12.3715	13.0874	14.1393	14.4773	13.9306	13.3079	12.9954	13.2407	15.7699	13.594	15.2959	NAN	14.1244	13.5387	14.3364	13.8389	12.8476	14.5277	14.0535	13.0989	13.2418	13.6713	12.5853	14.8277	13.7652	14.4338	14.2954	13.7704	14.4399	0.233181	NotIncluded	NotIncluded	NotIncluded	NotIncluded	Out	Out
P07355	ANXA2	Annexin A2	(S2,C9)	_[Acetyl (Protein N-term)]S[Phospho (STY)]TVHEILC[Carbamidomethyl (C)]K_	_[Acetyl (Protein N-term)]S[Phospho (STY)]TVHEILC[Carbamidomethyl (C)]K_.2	ANXA2_(S2,C9)	______MSTVHEILC::______MSTVHEILC	No	No	18.6705	18.6424	18.4447	18.5707	18.6599	18.6494	18.5179	18.4707	18.1946	18.5121	18.7578	18.7929	18.5618	18.3613	18.6443	18.606	18.6652	18.5655	18.6792	18.7727	18.7615	18.7298	18.7701	18.7946	18.7112	18.8643	18.5403	18.6359	19.0012	18.7264	18.6341	0.47909	NotIncluded	NotIncluded	NotIncluded	NotIncluded	Out	Out	81.93
Q9H773	DCTPP1	dCTP pyrophosphatase 1	(S2)	_[Acetyl (Protein N-term)]S[Phospho (STY)]VAGGEIR_	_[Acetyl (Protein N-term)]S[Phospho (STY)]VAGGEIR_.2	DCTPP1_(S2)	______MSVAGGEIR	No	No	16.882	17.4702	17.5597	17.2988	17.8341	16.8523	17.9892	16.7055	16.6957	17.4991	17.814	16.9053	16.4302	18.1677	17.4029	15.7092	17.3145	17.2597	17.9148	17.7813	17.3646	14.6392	17.524	14.5949	17.8379	17.5671	17.7221	17.545	17.3828	16.5844	16.0996	-0.0736673	NotIncluded	NotIncluded	NotIncluded	NotIncluded	Out	Out	88.29
Q92522	H1-10	Histone H1.10	(S2,M17)	_[Acetyl (Protein N-term)]S[Phospho (STY)]VELEEALPVTTAEGM[Oxidation (M)]AK_	_[Acetyl (Protein N-term)]S[Phospho (STY)]VELEEALPVTTAEGM[Oxidation (M)]AK_.2	H1-10_(S2,M17)	______MSVELEEAL	No	No	NAN	14.551	13.6625	14.502	16.0534	12.9661	13.5068	15.0272	14.549	14.9816	15.3401	13.9886	13.7653	14.3453	15.129	14.5565	15.7099	14.7687	14.5679	14.2914	13.7448	14.9361	13.1256	13.4774	14.0256	15.5738	14.479	13.3928	15.0585	14.6342	15.6429	0.113448	NotIncluded	NotIncluded	NotIncluded	NotIncluded	Out	Out	68.97
Q92522	H1-10	Histone H1.10	(S2)	_[Acetyl (Protein N-term)]S[Phospho (STY)]VELEEALPVTTAEGMAK_	_[Acetyl (Protein N-term)]S[Phospho (STY)]VELEEALPVTTAEGMAK_.2	H1-10_(S2)	______MSVELEEAL	No	No	18.9336	18.3878	18.2823	18.1845	18.2381	18.4819	18.6507	18.9527	18.7391	18.7462	18.3841	18.3389	18.0989	18.0387	18.7428	18.4165	18.713	18.673	18.1384	18.5781	18.3472	18.8312	18.1933	17.4485	18.438	18.3689	18.2378	17.8956	18.2821	18.4511	18.0954	-0.216353	NotIncluded	NotIncluded	NotIncluded	NotIncluded	Out	Out	68.97
Q8TD19	NEK9	Serine/threonine-protein kinase Nek9	(S2)	_[Acetyl (Protein N-term)]S[Phospho (STY)]VLGEYER_	_[Acetyl (Protein N-term)]S[Phospho (STY)]VLGEYER_.2	NEK9_(S2)	______MSVLGEYER	No	No	16.6194	16.73	16.6218	16.5227	16.5277	16.6367	16.6118	16.908	16.8196	16.6613	16.722	16.7495	16.5699	16.6681	16.6224	16.5676	16.7469	16.5015	16.336	16.6852	16.5184	16.4112	16.4067	16.5667	16.3893	16.59	16.6859	16.5409	17.1916	16.8288	16.831	-0.0502677	NotIncluded	NotIncluded	NotIncluded	NotIncluded	Out	Out	85.07
Q9NWU2	GID8	Glucose-induced degradation protein 8 homolog	(S2)	_[Acetyl (Protein N-term)]S[Phospho (STY)]YAEKPDEITK_	_[Acetyl (Protein N-term)]S[Phospho (STY)]YAEKPDEITK_.2	GID8_(S2)	______MSYAEKPDE	No	No	13.9455	14.0216	14.1515	14.1601	14.0107	14.1407	13.9782	13.8663	13.9313	14.045	13.993	13.9449	13.969	14.1069	14.1201	14.0623	14.1213	14.0588	14.1852	14.2491	14.1028	14.3193	14.0482	14.0605	14.0503	14.1169	14.1381	13.8858	13.9865	13.9877	14.1664	0.306155	NotIncluded	NotIncluded	NotIncluded	NotIncluded	Out	Out	83.16
Q9H2U1	DHX36	ATP-dependent DNA/RNA helicase DHX36	(S2)	_[Acetyl (Protein N-term)]S[Phospho (STY)]YDYHQNWGR_	_[Acetyl (Protein N-term)]S[Phospho (STY)]YDYHQNWGR_.2	DHX36_(S2)	______MSYDYHQNW	No	No	13.0626	13.2939	13.3151	13.1598	13.3574	13.5791	13.6474	13.6441	13.5461	13.1662	13.4956	13.4183	13.5712	13.1911	13.2264	13.37	13.3492	13.3105	13.1485	13.4345	13.3323	13.4168	12.7945	12.8901	12.6971	12.8794	13.0407	12.9939	13.1861	13.077	12.9314	-0.315271	NotIncluded	NotIncluded	NotIncluded	NotIncluded	Out	Out	78.76
Q86Y82	STX12	Syntaxin-12	(S2)	_[Acetyl (Protein N-term)]S[Phospho (STY)]YGPLDMYR_	_[Acetyl (Protein N-term)]S[Phospho (STY)]YGPLDMYR_.2	STX12_(S2)	______MSYGPLDMY	No	No	13.402	13.6303	13.4133	13.2303	13.4661	13.8988	13.7805	14.5782	14.4699	14.2167	13.8091	13.9512	13.8066	13.6446	13.6292	13.5003	13.5096	13.449	13.3831	13.4846	13.7016	13.7765	13.4593	14.0561	13.6465	13.83	14.2517	13.9079	13.7034	13.4076	13.5157	-0.113736	NotIncluded	NotIncluded	NotIncluded	NotIncluded	Out	Out	80.29
Q01130	SRSF2	Serine/arginine-rich splicing factor 2	(S2)	_[Acetyl (Protein N-term)]S[Phospho (STY)]YGRPPPDVEGMTSLK_	_[Acetyl (Protein N-term)]S[Phospho (STY)]YGRPPPDVEGMTSLK_.2	SRSF2_(S2)	______MSYGRPPPD	No	No	17.462	17.5103	17.5716	17.3766	17.4428	17.6901	17.8542	17.8709	17.8419	17.6218	17.805	17.734	17.76	17.3852	17.4475	17.5051	17.5172	17.5409	17.3243	17.6599	17.6429	17.6001	17.2183	17.1764	17.1504	17.3513	17.1932	17.2745	17.4337	17.4506	17.2952	-0.308784	NotIncluded	NotIncluded	NotIncluded	NotIncluded	Out	Out	91.81
O14907	TAX1BP3	Tax1-binding protein 3	(S2)	_[Acetyl (Protein N-term)]S[Phospho (STY)]YIPGQPVTAVVQR_	_[Acetyl (Protein N-term)]S[Phospho (STY)]YIPGQPVTAVVQR_.2	TAX1BP3_(S2)	______MSYIPGQPV	No	No	17.8137	17.4259	17.5785	17.3606	17.7173	17.5708	17.6986	18.0329	18.0044	17.8846	17.8095	17.8101	17.8374	17.606	17.5673	17.711	17.7334	17.6141	17.774	18.065	17.945	18.0921	17.4852	17.299	17.2338	17.9986	17.9331	17.6299	17.8036	17.6655	17.597	0.313487	NotIncluded	NotIncluded	NotIncluded	NotIncluded	Out	Out	82.25
Q9H7L9	SUDS3	Sin3 histone deacetylase corepressor complex component SDS3	(Y22,Y23,C40)	_[Acetyl (Protein N-term)]SAAGLLAPAPAQAGAPPAPEY[Phospho (STY)]Y[Phospho (STY)]PEEDEELESAEDDERSC[Carbamidomethyl (C)]R_	_[Acetyl (Protein N-term)]SAAGLLAPAPAQAGAPPAPEY[Phospho (STY)]Y[Phospho (STY)]PEEDEELESAEDDERSC[Carbamidomethyl (C)]R_.3	SUDS3_(Y22,Y23,C40)	GAPPAPEYZPEEDEE;APPAPEZYPEEDEEL	No	No	19.3979	18.9237	18.6195	19.7248	19.9348	19.1485	18.9997	19.6872	19.318	19.2523	19.0648	18.0108	18.4359	19.8994	18.6974	20.7804	19.0361	18.6842	19.9715	17.8175	20.579	19.9872	20.1566	19.5967	19.3926	19.7962	18.4401	18.9664	19.5667	19.0498	19.0294	-0.11194	NotIncluded	NotIncluded	NotIncluded	NotIncluded	Out	Out
Q9H7L9	SUDS3	Sin3 histone deacetylase corepressor complex component SDS3	(S32)	_[Acetyl (Protein N-term)]SAAGLLAPAPAQAGAPPAPEYYPEEDEELES[Phospho (STY)]AEDDER_	_[Acetyl (Protein N-term)]SAAGLLAPAPAQAGAPPAPEYYPEEDEELES[Phospho (STY)]AEDDER_.3	SUDS3_(S32)	EEDEELESAEDDERS	No	No	20.4163	20.3575	20.2685	20.1494	20.1311	20.4005	20.4063	20.1481	19.9157	20.3343	20.3097	20.4763	20.5035	20.8405	20.4655	20.7979	20.4599	20.5107	20.135	20.5876	20.5592	19.1961	20.8184	20.5444	20.4157	20.4104	20.8661	20.5999	20.0711	20.4453	20.2307	0.105359	NotIncluded	NotIncluded	NotIncluded	NotIncluded	Out	Out	1.4
Q9H7L9	SUDS3	Sin3 histone deacetylase corepressor complex component SDS3	(S32,S39,C40)	_[Acetyl (Protein N-term)]SAAGLLAPAPAQAGAPPAPEYYPEEDEELES[Phospho (STY)]AEDDERS[Phospho (STY)]C[Carbamidomethyl (C)]R_	_[Acetyl (Protein N-term)]SAAGLLAPAPAQAGAPPAPEYYPEEDEELES[Phospho (STY)]AEDDERS[Phospho (STY)]C[Carbamidomethyl (C)]R_.4	SUDS3_(S32,S39,C40)	EEDEELESAEDDERZ;ZAEDDERSCRGRESD	No	No	19.6644	19.2274	19.1614	19.4494	18.4983	19.5629	19.4039	19.0014	18.5485	17.9338	19.4441	18.4906	18.8609	18.7624	19.0822	18.5913	19.4537	19.2268	18.8028	18.4105	17.958	19.0018	18.8524	18.4113	18.9832	18.9818	18.7065	19.2298	18.6276	19.3927	19.3633	-0.0361771	NotIncluded	NotIncluded	NotIncluded	NotIncluded	Out	Out	19.875
Q9H7L9	SUDS3	Sin3 histone deacetylase corepressor complex component SDS3	(S39,C40)	_[Acetyl (Protein N-term)]SAAGLLAPAPAQAGAPPAPEYYPEEDEELESAEDDERS[Phospho (STY)]C[Carbamidomethyl (C)]R_	_[Acetyl (Protein N-term)]SAAGLLAPAPAQAGAPPAPEYYPEEDEELESAEDDERS[Phospho (STY)]C[Carbamidomethyl (C)]R_.4	SUDS3_(S39,C40)	SAEDDERSCRGRESD	No	No	16.1286	15.6476	15.7477	15.8998	16.1224	15.9979	16.2354	16.4946	16.4506	16.0634	15.9809	15.0628	15.689	15.563	15.9458	15.4175	16.1524	16.0199	16.1075	NAN	14.8251	15.575	15.4833	15.4882	15.2197	15.8414	15.752	16.1852	16.0581	15.6019	15.7635	-0.297835	NotIncluded	NotIncluded	NotIncluded	NotIncluded	Out	Out	38.35
P41567	EIF1	Eukaryotic translation initiation factor 1	(S9)	_[Acetyl (Protein N-term)]SAIQNLHS[Phospho (STY)]FDPFADASK_	_[Acetyl (Protein N-term)]SAIQNLHS[Phospho (STY)]FDPFADASK_.2	EIF1_(S9)	SAIQNLHSFDPFADA	No	No	14.0322	14.3668	14.5707	14.401	14.5348	14.4077	14.5908	14.4203	14.3826	14.5055	14.6481	14.5549	14.5045	14.1508	14.6704	14.754	14.6273	14.6178	14.5488	14.8017	14.4271	14.377	14.1207	13.8683	13.9692	14.1062	13.9461	14.0294	14.4475	14.3115	14.3728	-0.149418	NotIncluded	NotIncluded	NotIncluded	NotIncluded	Out	Out	62.63
O94806	PRKD3	Serine/threonine-protein kinase D3	(S6)	_[Acetyl (Protein N-term)]SANNS[Phospho (STY)]PPSAQK_	_[Acetyl (Protein N-term)]SANNS[Phospho (STY)]PPSAQK_.2	PRKD3_(S6)	__MSANNSPPSAQKS	No	No	14.4519	14.5251	14.2867	14.5544	14.3142	14.6184	14.2125	14.5605	14.6801	14.4112	14.2413	14.3688	14.5993	14.4555	14.1604	14.5249	14.2904	14.3419	14.1576	14.6254	14.5705	14.425	14.5056	14.4763	14.2104	14.3975	14.4743	14.564	14.3997	14.5675	14.4833	0.0591733	NotIncluded	NotIncluded	NotIncluded	NotIncluded	Out	Out	36.85
O94806	PRKD3	Serine/threonine-protein kinase D3	(S9)	_[Acetyl (Protein N-term)]SANNSPPS[Phospho (STY)]AQK_	_[Acetyl (Protein N-term)]SANNSPPS[Phospho (STY)]AQK_.2	PRKD3_(S9)	SANNSPPSAQKSVLP	No	No	14.6153	14.9453	15.0769	14.988	14.8655	15.1239	14.7306	15.0462	15.0326	14.955	14.5043	14.0981	14.7719	14.6553	13.93	15.1108	13.8768	14.8039	14.0345	14.6314	14.5016	14.5069	14.4977	14.8785	14.2886	14.4503	14.3134	14.7899	13.9077	14.787	14.6016	-0.455062	NotIncluded	NotIncluded	NotIncluded	NotIncluded	Out	Out
P35659	DEK	Protein DEK	(S4,T13)	_[Acetyl (Protein N-term)]SAS[Phospho (STY)]APAAEGEGT[Phospho (STY)]PTQPASEKEPEMPGPR_	_[Acetyl (Protein N-term)]SAS[Phospho (STY)]APAAEGEGT[Phospho (STY)]PTQPASEKEPEMPGPR_.3	DEK_(S4,T13)	____MSASAPAAEGE;PAAEGEGTPTQPASE	No	No	14.9298	14.7767	15.0202	14.7787	14.6889	14.7804	15.4264	15.5466	15.5636	15.1312	15.283	14.988	15.0207	14.6327	15.004	14.858	15.2522	14.791	14.8845	14.8814	14.143	14.8297	13.7023	14.2629	13.7414	14.3376	14.0368	14.3889	14.4786	13.9169	14.4837	-0.486993	NotIncluded	NotIncluded	NotIncluded	NotIncluded	Out	Out	18.02
P35659	DEK	Protein DEK	(S4)	_[Acetyl (Protein N-term)]SAS[Phospho (STY)]APAAEGEGTPTQPASEKEPEMPGPR_	_[Acetyl (Protein N-term)]SAS[Phospho (STY)]APAAEGEGTPTQPASEKEPEMPGPR_.3	DEK_(S4)	____MSASAPAAEGE	No	No	16.9265	16.6242	16.9631	16.6485	16.8556	16.9336	17.3475	17.4147	17.4618	17.0483	17.1667	16.6806	17.0276	16.6311	17.0826	16.8527	17.2489	16.7907	16.9386	16.8083	16.5358	16.6686	16.4377	16.2632	16.1896	16.7597	16.5769	16.8887	17.135	16.941	16.7762	-0.266164	NotIncluded	NotIncluded	NotIncluded	NotIncluded	Out	Out	21.33
Q9Y5A9	YTHDF2	YTH domain-containing family protein 2	(S4,S5)	_[Acetyl (Protein N-term)]SAS[Phospho (STY)]S[Phospho (STY)]LLEQRPK_	_[Acetyl (Protein N-term)]SAS[Phospho (STY)]S[Phospho (STY)]LLEQRPK_.2	YTHDF2_(S4,S5)	____MSASZLLEQRP;___MSAZSLLEQRPK	No	No	12.4785	12.8563	12.7368	13.1102	12.5645	12.9267	12.4054	12.5277	12.2991	12.2691	12.4592	12.4488	12.507	12.3804	12.1197	12.2209	12.4509	12.3946	12.7399	12.6333	12.5125	12.3908	12.2652	12.5088	12.1887	11.7376	11.7923	12.3992	NAN	12.0053	NAN	-0.45871	NotIncluded	NotIncluded	NotIncluded	NotIncluded	Out	Out	51.325
Q9Y5A9	YTHDF2	YTH domain-containing family protein 2	(S4)	_[Acetyl (Protein N-term)]SAS[Phospho (STY)]SLLEQRPK_	_[Acetyl (Protein N-term)]SAS[Phospho (STY)]SLLEQRPK_.2	YTHDF2_(S4)	____MSASSLLEQRP	No	No	14.4522	14.6847	14.5226	14.7903	14.8004	14.8457	14.7082	14.6804	14.5816	14.2465	14.8095	14.1393	14.4099	14.1431	14.5659	14.0808	14.7025	14.3163	14.3747	14.0662	14.1196	14.4084	14.1021	13.928	14.0146	14.3767	13.7422	14.3776	14.9842	14.6531	14.7765	-0.28298	NotIncluded	NotIncluded	NotIncluded	NotIncluded	Out	Out	33.29
P35659	DEK	Protein DEK	(T13,M25)	_[Acetyl (Protein N-term)]SASAPAAEGEGT[Phospho (STY)]PTQPASEKEPEM[Oxidation (M)]PGPR_	_[Acetyl (Protein N-term)]SASAPAAEGEGT[Phospho (STY)]PTQPASEKEPEM[Oxidation (M)]PGPR_.3	DEK_(T13,M25)	PAAEGEGTPTQPASE	No	No	15.1677	15.4333	15.6234	16.1181	17.609	15.2691	15.2977	15.7123	15.8566	16.2237	17.013	14.8782	14.7619	15.8389	16.5591	15.7445	16.4649	15.5415	15.4356	14.7451	14.431	15.1096	14.6367	14.4927	14.4162	16.2593	15.1293	15.1045	16.7129	16.3173	17.5144	-0.064744	NotIncluded	NotIncluded	NotIncluded	NotIncluded	Out	Out	14.71
P35659	DEK	Protein DEK	(T13)	_[Acetyl (Protein N-term)]SASAPAAEGEGT[Phospho (STY)]PTQPASEKEPEMPGPR_	_[Acetyl (Protein N-term)]SASAPAAEGEGT[Phospho (STY)]PTQPASEKEPEMPGPR_.3	DEK_(T13)	PAAEGEGTPTQPASE	No	No	19.8955	19.709	19.9554	19.7627	19.7524	19.8612	20.036	20.104	20.1317	19.9181	19.8112	19.4143	19.6657	19.5567	19.8317	19.5634	19.7764	19.7806	19.9167	19.3592	19.2	19.7912	19.5683	19.4636	19.5428	19.7194	19.6813	19.8406	19.9268	19.9897	19.7152	-0.341174	NotIncluded	NotIncluded	NotIncluded	NotIncluded	Out	Out	14.71
P35659	DEK	Protein DEK	(T15,M25)	_[Acetyl (Protein N-term)]SASAPAAEGEGTPT[Phospho (STY)]QPASEKEPEM[Oxidation (M)]PGPR_	_[Acetyl (Protein N-term)]SASAPAAEGEGTPT[Phospho (STY)]QPASEKEPEM[Oxidation (M)]PGPR_.3	DEK_(T15,M25)	AEGEGTPTQPASEKE	No	No	16.6139	16.4206	16.6728	17.0228	18.0675	16.3481	16.4595	16.5972	16.596	16.8618	17.6532	16.3617	16.5573	16.967	17.1092	16.842	17.3143	16.9656	16.1088	16.7471	16.5772	16.4688	16.4078	16.6553	16.179	16.977	16.9358	16.6594	17.6953	17.3797	18.1771	0.189256	NotIncluded	NotIncluded	NotIncluded	NotIncluded	Out	Out	37.82
P35659	DEK	Protein DEK	(T15)	_[Acetyl (Protein N-term)]SASAPAAEGEGTPT[Phospho (STY)]QPASEKEPEMPGPR_	_[Acetyl (Protein N-term)]SASAPAAEGEGTPT[Phospho (STY)]QPASEKEPEMPGPR_.3	DEK_(T15)	AEGEGTPTQPASEKE	No	No	19.9493	19.665	19.9969	19.778	19.7946	19.9098	20.0934	19.2124	20.258	19.9862	19.9042	19.3913	19.6944	19.5466	19.9187	19.5591	19.8031	19.7853	19.9468	19.3595	19.1751	19.7994	19.5561	19.4459	19.5418	19.7103	19.711	19.9179	20.0001	20.0014	19.7741	-0.207782	NotIncluded	NotIncluded	NotIncluded	NotIncluded	Out	Out	37.82
P35659	DEK	Protein DEK	(S19)	_[Acetyl (Protein N-term)]SASAPAAEGEGTPTQPAS[Phospho (STY)]EKEPEMPGPR_	_[Acetyl (Protein N-term)]SASAPAAEGEGTPTQPAS[Phospho (STY)]EKEPEMPGPR_.3	DEK_(S19)	GTPTQPASEKEPEMP	No	No	15.811	15.2795	15.7285	15.3366	18.453	15.8414	15.5246	15.6754	15.7251	15.7299	18.4385	15.4398	15.8123	15.808	15.5791	15.4705	15.8624	15.5397	18.7189	15.4974	15.5823	18.5445	15.2158	15.317	15.6028	15.871	15.568	15.5173	15.5167	15.5887	15.4822	0.121441	NotIncluded	NotIncluded	NotIncluded	NotIncluded	Out	Out	28
P04183	TK1	Thymidine kinase, cytosolic	(C3,S13)	_[Acetyl (Protein N-term)]SC[Carbamidomethyl (C)]INLPTVLPGS[Phospho (STY)]PSK_	_[Acetyl (Protein N-term)]SC[Carbamidomethyl (C)]INLPTVLPGS[Phospho (STY)]PSK_.2	TK1_(C3,S13)	LPTVLPGSPSKTRGQ	No	No	23.7042	23.4654	23.3943	23.4361	23.4127	23.4251	23.1944	23.3806	23.3662	23.3295	23.4297	23.3186	23.4477	23.4651	23.2981	23.4181	23.4374	23.5851	23.5686	23.6452	23.4735	23.8576	23.2638	23.1826	23.335	23.5155	23.2972	23.1652	23.7423	23.5468	23.3941	0.222657	NotIncluded	NotIncluded	NotIncluded	NotIncluded	Out	Out	26.08
P04183	TK1	Thymidine kinase, cytosolic	(C3,S15)	_[Acetyl (Protein N-term)]SC[Carbamidomethyl (C)]INLPTVLPGSPS[Phospho (STY)]K_	_[Acetyl (Protein N-term)]SC[Carbamidomethyl (C)]INLPTVLPGSPS[Phospho (STY)]K_.3	TK1_(C3,S15)	TVLPGSPSKTRGQIQ	No	No	15.5043	14.5085	13.7966	14.2978	14.6936	14.3266	14.5074	15.5052	16.1381	14.0704	15.5407	15.5113	13.8161	15.3598	14.4655	15.2778	15.3261	14.8391	15.3108	13.7576	14.8109	14.556	14.1738	15.2234	14.1729	14.6514	14.4766	14.6846	14.3742	14.5699	14.9976	-0.0768699	NotIncluded	NotIncluded	NotIncluded	NotIncluded	Out	Out	68
P06454	PTMA	Prothymosin alpha	(T8,S9)	_[Acetyl (Protein N-term)]SDAAVDT[Phospho (STY)]S[Phospho (STY)]SEITTK_	_[Acetyl (Protein N-term)]SDAAVDT[Phospho (STY)]S[Phospho (STY)]SEITTK_.2	PTMA_(T8,S9)	MSDAAVDTZSEITTK;SDAAVDZSSEITTKD	No	No	15.7749	16.1366	16.1152	16.0758	15.9315	16.0658	16.0688	16.1986	15.9299	16.0188	15.297	15.283	15.5189	15.5368	15.3524	15.3156	15.205	15.5819	14.4319	15.4163	15.2959	15.3117	15.618	16.016	14.752	15.3471	15.3984	15.626	15.489	15.4585	15.7036	-0.539716	NotIncluded	NotIncluded	NotIncluded	NotIncluded	Out	Out	11.345
P06454	PTMA	Prothymosin alpha	(T8)	_[Acetyl (Protein N-term)]SDAAVDT[Phospho (STY)]SSEITTK_	_[Acetyl (Protein N-term)]SDAAVDT[Phospho (STY)]SSEITTK_.2	PTMA_(T8)	MSDAAVDTSSEITTK	No	No	20.0351	20.9499	20.6418	20.6941	20.4713	20.5373	20.6152	20.3796	20.5692	20.9015	20.492	21.5736	21.2217	21.7068	21.0668	21.6863	21.0146	21.2957	21.2152	21.7786	21.5231	21.031	21.4723	21.2993	21.4558	21.0376	21.5062	21.0348	20.4866	20.5639	20.4111	0.345143	NotIncluded	fC3	afC4	NotIncluded	Out	Out	16.29
P06454	PTMA	Prothymosin alpha	(S9,S10)	_[Acetyl (Protein N-term)]SDAAVDTS[Phospho (STY)]S[Phospho (STY)]EITTK_	_[Acetyl (Protein N-term)]SDAAVDTS[Phospho (STY)]S[Phospho (STY)]EITTK_.2	PTMA_(S9,S10)	SDAAVDTSZEITTKD;DAAVDTZSEITTKDL	No	No	15.983	16.075	16.0201	16.0065	15.8199	16.0222	16.0059	16.1715	15.8643	15.9895	15.1142	15.132	15.3047	15.3632	15.185	15.0717	14.898	15.4159	14.5062	15.5192	15.2482	15.4388	15.5941	15.6879	14.7635	15.4578	15.1021	15.4946	15.3426	15.3465	15.6273	-0.527651	NotIncluded	NotIncluded	NotIncluded	NotIncluded	Out	Out	9.455
P06454	PTMA	Prothymosin alpha	(S9)	_[Acetyl (Protein N-term)]SDAAVDTS[Phospho (STY)]SEITTK_	_[Acetyl (Protein N-term)]SDAAVDTS[Phospho (STY)]SEITTK_.2	PTMA_(S9)	SDAAVDTSSEITTKD	No	No	20.183	20.0742	20.1319	19.2166	20.0054	20.1171	19.4596	20.2298	20.3927	20.0938	20.1518	19.9227	20.0097	19.9725	20.1224	19.7996	20.1135	19.8863	19.6498	20.1673	19.9455	20.0085	20.087	20.073	20.0266	20.2853	20.1825	20.1991	19.8628	20.008	19.7911	0.120919	NotIncluded	NotIncluded	NotIncluded	NotIncluded	Out	Out	6.4
P06454	PTMA	Prothymosin alpha	(S10)	_[Acetyl (Protein N-term)]SDAAVDTSS[Phospho (STY)]EITTK_	_[Acetyl (Protein N-term)]SDAAVDTSS[Phospho (STY)]EITTK_.2	PTMA_(S10)	DAAVDTSSEITTKDL	No	No	20.7695	20.5857	20.6846	20.6432	20.6243	20.7248	20.5593	20.699	20.5748	20.5401	20.7579	20.5161	20.6412	20.5783	20.7427	20.6208	20.713	20.5992	20.6228	20.7637	20.6148	20.7094	20.6758	20.6668	20.6496	20.8861	20.7807	20.8083	20.4725	20.6184	20.5877	0.307143	NotIncluded	NotIncluded	NotIncluded	NotIncluded	Out	Out	12.51
P06454	PTMA	Prothymosin alpha	(T13)	_[Acetyl (Protein N-term)]SDAAVDTSSEIT[Phospho (STY)]TK_	_[Acetyl (Protein N-term)]SDAAVDTSSEIT[Phospho (STY)]TK_.2	PTMA_(T13)	VDTSSEITTKDLKEK	No	No	14.23	15.097	15.5701	14.9958	14.831	15.6511	15.5677	12.3058	14.9941	14.5769	15.9367	15.1398	14.8102	15.0093	15.6518	13.4142	14.366	15.2812	15.2376	15.7701	15.3184	14.98	15.8678	15.5692	14.6374	15.477	15.4592	14.9501	16.1375	15.9519	15.5908	0.361886	NotIncluded	fC1	afC9	NotIncluded	Out	Out	2.92
P06454	PTMA	Prothymosin alpha	(T14)	_[Acetyl (Protein N-term)]SDAAVDTSSEITT[Phospho (STY)]K_	_[Acetyl (Protein N-term)]SDAAVDTSSEITT[Phospho (STY)]K_.2	PTMA_(T14)	DTSSEITTKDLKEKK	No	No	15.4037	15.8545	15.8262	15.3579	14.5724	15.2155	15.3011	15.5	15.5049	14.4131	14.3122	15.3027	15.9569	15.4668	15.8483	15.3379	14.7762	15.0552	14.9486	15.6528	15.3455	14.489	15.2038	15.8018	15.4575	14.9167	15.301	15.2289	15.3115	14.8591	14.5182	-0.362374	NotIncluded	NotIncluded	NotIncluded	NotIncluded	Out	Out	21.46
Q8NDC0	MAPK1IP1L	MAPK-interacting and spindle-stabilizing protein-like	(S15)	_[Acetyl (Protein N-term)]SDEFSLADALPEHS[Phospho (STY)]PAK_	_[Acetyl (Protein N-term)]SDEFSLADALPEHS[Phospho (STY)]PAK_.2	MAPK1IP1L_(S15)	ADALPEHSPAKTSAV	No	No	22.0627	22.6454	22.9713	22.8922	22.4957	22.7114	22.8012	22.6286	22.8715	22.4918	21.734	21.3191	21.4145	21.4842	21.6263	21.432	21.7151	21.6629	21.8359	21.504	21.4617	22.16	21.6047	21.611	21.2117	21.7287	21.7382	22.0056	21.6656	21.5658	21.7455	-0.602071	NotIncluded	NotIncluded	NotIncluded	NotIncluded	Out	Out	19.72
Q99536	VAT1	Synaptic vesicle membrane protein VAT-1 homolog	(T12)	_[Acetyl (Protein N-term)]SDEREVAEAAT[Phospho (STY)]GEDASSPPPK_	_[Acetyl (Protein N-term)]SDEREVAEAAT[Phospho (STY)]GEDASSPPPK_.2	VAT1_(T12)	REVAEAATGEDASSP	No	No	18.8385	18.3633	18.411	18.4287	18.22	18.211	18.4017	18.5085	18.7134	18.3201	18.2108	17.1595	18.4238	18.2317	18.3999	18.5281	18.4233	18.9086	18.6747	17.9527	17.0854	18.9464	18.72	19.1285	18.5362	18.5144	17.6448	17.6122	18.4308	18.4188	18.6367	-0.252527	NotIncluded	NotIncluded	NotIncluded	NotIncluded	Out	Out
[truncated: 34,024 more rows]
