# Supplementary material for: An optogenetic-phosphoproteomic study reveals dynamic Akt1 signaling profiles in endothelial cells
Source: Nat Commun. 2023 Jun 26;14:3803. doi: 10.1038/s41467-023-39514-1 (PMC10293293; doi:10.1038/s41467-023-39514-1)
Supplement: Supplementary file 6 — Source Data [file 41467_2023_39514_MOESM6_ESM.zip]

Archive with 4 entries (4 files):
- Source Data 2.pdf
- __MACOSX/._Source Data 2.pdf
- Source Data 1.xlsx
- __MACOSX/._Source Data 1.xlsx
