# Supplementary material for: An optogenetic-phosphoproteomic study reveals dynamic Akt1 signaling profiles in endothelial cells
Source: Nat Commun. 2023 Jun 26;14:3803. doi: 10.1038/s41467-023-39514-1 (PMC10293293; doi:10.1038/s41467-023-39514-1)
Supplement: Supplementary file 6 — Source Data [file 41467_2023_39514_MOESM6_ESM.zip › Source Data 1.xlsx]

## Sheet: Fig. 1
Fig. 1f: No. of unique P-sites			Fig. 1f: Phosphopeptide enrichment efficiency					Figure 1g: ATK_T308 (DIA-MS peak areas)
	NO. of phosphosites			efficiency (%)_BioRep1	efficiency (%)_BioRep2	efficiency (%)_average		DIA-MS peak area_BioRep1	DIA-MS peak area_BioRep2
Ctrl	34262		Ctrl	98.9667	98.4761	98.7214		46867.9	42356.3
Pe5_10min	34633		Pe5_10min	98.8024	98.8086	98.8055		42634.1	44257.4
Pe5_20min	34598		Pe5_20min	97.425	98.8848	98.1549		49243	30203.7
Pe5_30min	34529		Pe5_30min	98.7179	98.4316	98.5748		32847	28840.8
Pu5_10min	34583		Pu5_10min	98.8446	98.8143	98.8294		46867.9	42356.3
Pu5_20min	34576		Pu5_20min	98.8811	97.862	98.3716		177327	174122
Pu5_30min	34591		Pu5_30min	98.6813	98.4018	98.5416		191902	184651
Su5_10min	34487		Su5_10min	98.9728	96.2697	97.6212		161696	113912
Su5_20min	34058		Su5_20min	98.0685	98.4625	98.2655		46867.9	42356.3
Su5_30min	34523		Su5_30min	98.5033	98.9196	98.7114		311525	416501
Pe10_10min	34544		Pe10_10min	98.9379	98.9513	98.9446		422801	257129
Pe10_20min	34499		Pe10_20min	98.6706	98.5125	98.5915		489437	519238
Pe10_30min	34543		Pe10_30min	99.0063	98.7615	98.8839		46867.9	42356.3
Pu10_10min	34215		Pu10_10min	97.2875	96.9475	97.1175		49340.6	52899.3
Pu10_20min	34620		Pu10_20min	98.8614	96.3904	97.6259		55558	42860
Pu10_30min	34424		Pu10_30min	98.8429	98.4772	98.66		45975.4	43380.6
Su10_10min	34538		Su10_10min	98.812	96.9099	97.8609		46867.9	42356.3
Su10_20min	34587		Su10_20min	98.0505	98.7325	98.3915		102648	73935.9
Su10_30min	34480		Su10_30min	98.4688	97.1227	97.7957		66782.2	59094.2
Pe25_10min	34245		Pe25_10min	98.9471	98.8556	98.9013		75485.1	48450.5
Pe25_20min	34238		Pe25_20min	98.9845	97.6897	98.3371		46867.9	42356.3
Pe25_30min	34527		Pe25_30min	98.3338	98.7924	98.5631		265989	300940
Pu25_10min	34378		Pu25_10min	98.7773	96.3876	97.5824		79354.5	84185.8
Pu25_20min	34366		Pu25_20min	98.8077	98.7621	98.7849		67037	65248.7
Pu25_30min	34442		Pu25_30min	98.8266	98.6623	98.7445		46867.9	42356.3
Su25_10min	34471		Su25_10min	98.979	98.8196	98.8993		53317.4	42070.5
Su25_20min	34353		Su25_20min	98.7936	98.7224	98.758		13268.7	45022.2
Su25_30min	34423		Su25_30min	98.277	98.6179	98.4474		48481.8	28535.7
Ang_10min	34437							46867.9	42356.3
Ang_20min	34349							259010	198544
Ang_30min	34271							258514	231380
								204343	247683
								46867.9	42356.3
								555813	453583
								637012	657868
								516457	412411

## Sheet: Fig. 2
Fig. 2a					Figure 2d
See Supplementary Data 1						Pe.005.10min	Pe.005.20min	Pe.005.30min	Pu.005.10min	Pu.005.20min	Pu.005.30min	Su.005.10min	Su.005.20min	Su.005.30min	Pe.010.10min	Pe.010.20min	Pe.010.30min	Pu.010.10min	Pu.010.20min	Pu.010.30min	Su.010.10min	Su.010.20min	Su.010.30min	Pe.025.10min	Pe.025.20min	Pe.025.30min	Pu.025.10min	Pu.025.20min	Pu.025.30min	Su.025.10min	Su.025.20min	Su.025.30min
					DHCR7_(S14)	-0.078935	-0.070741	-0.073138	-0.054663	-0.073649	-0.082993	-0.082143	-0.056965	-0.040723	0.053592	0.059523	0.052704	-0.126203	0.064525	0.005378	0.021333	-0.056442	0.122156	0.066062	0.081568	0.081095	0.075235	0.147889	0.05977	0.048801	0.058471	0.054067
					EFNB1_(S281)	-0.088611	-0.082338	-0.08222	-0.071037	-0.058719	-0.086512	-0.039947	-0.070663	-0.038271	0.081231	0.063784	0.047286	-0.09536	0.041394	-0.003678	0.028706	-0.033217	0.044545	0.040963	0.050168	0.106753	0.057664	0.139655	0.097413	0.076388	0.08373	0.083881
Fig. 2b-c					NOS3_(S1179)	-0.053021	-0.101403	-0.085457	-0.064493	-0.070486	-0.088017	-0.055387	-0.086732	-0.040123	0.047607	0.06342	0.052132	-0.059896	0.06829	-0.005499	0.052849	0.021649	0.097349	0.036547	0.062784	0.101923	0.068804	0.156302	0.032023	0.029614	0.064894	0.076449
unadj.p_Intensity	unadj.p_Pattern	unadj.p_Duration			EPB41L1_(S510)	-0.030404	-0.066407	-0.062241	-0.059763	-0.082429	-0.068767	-0.100374	-0.073716	-0.045159	0.045825	0.096554	0.11033	-0.079692	0.020504	0.005199	-0.011329	-0.061198	0.042159	0.115262	0.119216	0.088162	0.069776	0.124659	0.105751	0.054275	0.025205	0.009256
0.0251208	0.247548	0.809625			ESAM_(S336)	-0.03668	-0.073229	-0.074112	-0.06215	-0.057595	-0.087596	-0.088086	-0.089587	-0.048481	0.029081	0.120696	0.055084	-0.066303	0.014909	0.04034	-0.020116	-0.008583	0.05729	0.097441	0.106539	0.101232	0.067605	0.12135	0.071583	0.049739	0.047107	0.029139
<0.0000001	0.356777	0.9204			ESAM_(T334)	-0.045035	-0.066363	-0.084387	-0.064705	-0.049314	-0.096523	-0.074566	-0.101259	-0.037588	0.025411	0.099693	0.056437	0.032927	0.009288	0.029273	-0.026801	-0.019437	0.058397	0.10686	0.116824	0.108109	0.068464	0.128882	0.071417	0.049688	0.002669	0.030392
0.0011973	0.170412	0.666278			ADAM17_(T761)	-0.009635	-0.069867	-0.045031	-0.075108	-0.048645	-0.07076	-0.119152	-0.122446	-0.043021	0.025375	0.103812	0.124124	-0.051242	0.022194	0.055816	-0.026822	0.022352	0.04401	0.105571	0.096549	0.047263	0.069287	0.097929	0.093299	0.037849	0.043867	0.034158
0.269221	0.423504	0.0201382			MYCT1_(S212)	-0.014292	-0.061707	-0.079009	-0.080714	-0.060516	-0.084737	-0.09278	-0.113327	-0.044883	-0.02028	0.107127	0.060858	-0.034291	0.071321	0.092306	-0.020167	0.065501	0.061851	0.101131	0.092948	0.081692	0.054611	0.114593	0.089418	0.02358	0.051369	0.003516
0.613423	0.32178	0.0285974			PIP5K1A_(S460)	-0.02122	-0.061792	-0.064765	-0.054149	-0.065036	-0.06787	-0.132808	-0.102179	-0.039745	-0.003806	0.126969	0.090199	-0.041272	0.045514	0.118946	-0.035208	0.03607	0.038655	0.111612	0.115339	0.061181	0.064262	0.07108	0.101145	0.029289	0.022573	0.009419
0.0001616	0.143164	0.338057			CDK13_(S1048)	-0.071003	-0.063454	-0.049424	-0.036205	-0.092286	-0.033066	-0.125472	-0.073735	-0.103432	0.104558	0.092366	0.121368	-0.056016	0.08361	0.029065	0.021454	-0.076697	0.034744	0.080391	0.10337	0.056419	0.097405	0.12102	0.09877	0.083698	-0.021425	0.024161
0.009128	0.599126	0.19793			TNS2_(S102)	-0.054888	-0.066089	-0.07083	-0.066946	-0.084237	-0.044749	-0.137668	-0.090577	-0.061272	0.099447	0.08762	0.092075	0.044463	0.003176	0.055986	0.000258	-0.029633	0.055491	0.074578	0.10069	0.046687	0.097747	0.113543	0.105017	0.059988	0.028102	0.022767
0.0001269	0.308559	0.963885			AKT1_(S124,S129)	-0.038654	-0.029733	-0.052078	-0.109641	-0.068824	-0.061885	-0.107725	-0.116566	-0.11872	0.05317	0.111785	0.104172	0.124319	0.101753	0.137445	0.006585	0.021224	-0.004304	0.054175	0.056374	0.033396	0.084969	0.112268	0.139262	0.008264	0.045938	0.006876
0.0001167	0.195449	0.494421			NCKAP5L_(S181)	-0.030308	-0.041915	-0.013323	-0.049597	-0.041107	-0.056143	-0.126208	-0.156399	-0.10928	0.026411	0.074411	0.158121	0.07332	0.059492	0.078311	0.013879	0.059976	-0.039767	0.076434	0.080342	0.084583	0.07962	0.075903	0.115985	-0.002075	0.015368	0.024169
0.0490086	0.650777	0.0241653			LEO1_(S296,S300)	-0.066113	-0.040756	-0.052163	-0.007239	-0.087918	-0.079582	-0.137514	-0.101354	-0.07037	0.049252	0.069429	0.089444	0.116551	0.048225	0.048073	-0.056782	0.085966	0.020274	0.119205	0.086725	0.08371	0.066002	0.099436	0.133752	-0.007134	-0.004836	0.015873
3e-07	0.929323	0.81555			EPB41L1_(S544)	-0.088448	-0.076881	-0.083853	-0.093991	-0.0937	-0.092476	-0.059772	-0.040314	-0.029963	0.017742	0.079833	0.027891	0.043858	0.070854	0.097318	0.005126	-0.04372	0.007291	0.076501	0.065551	-2e-06	0.099004	0.125757	0.12875	0.062082	0.086366	0.069189
0.0377278	0.830299	0.463843			CCM2L_(T197,C199)	-0.075781	-0.070601	-0.065404	-0.08694	-0.061885	-0.094902	-0.04382	-0.093393	-0.055781	0.025803	0.084096	0.017718	0.035069	0.019182	0.025329	0.008502	0.023926	-0.00119	0.060864	0.038973	0.033252	0.10331	0.111318	0.129451	0.070125	0.109036	0.089602
0.0415533	0.28501	0.488716			MCC_(C697,S702,S706)	-0.047236	-0.072265	-0.0963	-0.079685	-0.066551	-0.100796	-0.027557	-0.116794	-0.044069	0.065125	0.07063	0.029802	0.097301	0.022712	0.047283	0.020009	0.032186	0.007526	0.061573	0.032178	-0.021769	0.097153	0.124984	0.112315	0.082248	0.085116	0.075786
0.133939	0.0667177	0.690805			SEMA6B_(S802)	-0.096852	-0.068845	-0.107517	-0.083864	-0.068738	-0.101357	-0.074127	-0.079947	-0.03856	0.033368	0.094307	0.057344	0.05313	0.105895	0.112391	0.017762	0.084192	0.060884	0.044057	0.034195	0.102515	0.043273	0.100804	0.110507	0.020476	0.083513	0.021805
0.125241	0.720815	0.103787			SEMA6B_(S828)	-0.043887	-0.063173	-0.080606	-0.086172	-0.067181	-0.09624	-0.082417	-0.103252	-0.058312	0.029507	0.093595	0.063271	-0.02453	0.081945	0.072924	0.002888	0.037032	0.018011	0.06768	0.055167	0.081208	0.083051	0.149621	0.108725	0.055423	0.070201	0.03934
0.504245	0.126152	0.490335			ARMCX6_(T169)	-0.076677	-0.041836	-0.06069	-0.105802	-0.081239	-0.072319	-0.047096	-0.134693	-0.079125	0.008801	0.068402	0.036098	0.125929	0.05637	0.105455	0.035299	0.052763	0.021773	0.063482	0.063865	0.016587	0.062086	0.072908	0.105015	0.074128	0.08788	0.049463
0.0349694	0.192854	0.0538493			EPHB4_(T980)	-0.042097	-0.055241	-0.078335	-0.099373	-0.076442	-0.095696	-0.083841	-0.089504	-0.039773	-0.049216	0.09412	0.087839	0.076576	0.09246	0.156603	-0.026837	0.050275	0.008162	0.093171	0.052696	0.063242	0.0683	0.130841	0.122143	0.007196	0.071677	0.009663
0.0836044	0.352293	0.0142239			LARP7_(S298,S300)	-0.072366	-0.070985	-0.078688	-0.121078	-0.098326	-0.095191	-0.055851	-0.046847	-0.033486	-0.028078	0.079096	0.062595	0.10443	0.055876	0.131385	-0.003861	0.10502	-0.005808	0.077415	0.055513	0.047175	0.100258	0.137367	0.113251	0.022389	0.044725	0.03353
7.23e-05	0.506252	0.712464			LARP7_(S298,S299)	-0.072515	-0.07387	-0.076763	-0.118499	-0.101205	-0.097118	-0.055829	-0.046703	-0.035156	-0.022997	0.080162	0.062048	0.10419	0.05511	0.132924	0.001372	0.105266	-0.007489	0.07579	0.055135	0.045018	0.097115	0.142858	0.115253	0.022157	0.043817	0.033675
0.214114	0.271881	0.981583			LARP7_(S299,S300)	-0.070532	-0.072589	-0.074314	-0.119198	-0.101034	-0.099837	-0.053666	-0.046995	-0.032539	-0.0285	0.080359	0.060621	0.102804	0.057682	0.135485	-0.003216	0.106194	-0.008154	0.075472	0.054696	0.04734	0.098914	0.144344	0.113513	0.020861	0.042843	0.031337
0.669796	0.881561	0.0839661			FGD1_(S48)	-0.064905	-0.051817	-0.076892	-0.103046	-0.082321	-0.088871	-0.080231	-0.083311	-0.046888	-0.065404	0.073227	0.048267	0.148909	0.04551	0.129358	0.001821	0.065617	0.016398	0.076297	0.079306	0.03249	0.076265	0.07683	0.117146	0.043307	0.080621	0.038864
0.998578	0.343445	0.313858			FGD1_(S50)	-0.063981	-0.050947	-0.078208	-0.101074	-0.081679	-0.088081	-0.084252	-0.083456	-0.047441	-0.064851	0.074181	0.038054	0.150154	0.047334	0.126471	0.000594	0.067841	0.018522	0.077299	0.081106	0.035404	0.075818	0.075306	0.118028	0.044915	0.077847	0.038448
0.0094431	0.316576	0.714661			FOXO1_(C23,T24)	-0.0558	-0.061544	-0.084357	-0.096746	-0.09208	-0.081627	-0.087269	-0.083983	-0.047133	-0.04146	0.101102	0.082766	0.123083	0.059296	0.115648	-0.009737	0.077187	0.027668	0.081226	0.082833	0.05733	0.052796	0.078839	0.067448	0.042649	0.078253	0.033601
0.606821	0.302821	0.403836			TNS2_(S845)	-0.043193	-0.068038	-0.070072	-0.084511	-0.092005	-0.10327	-0.10603	-0.077192	-0.036942	-0.018316	0.091593	0.05168	0.120494	0.028706	0.110142	-0.013457	0.046075	0.058146	0.058773	0.075141	0.055826	0.087295	0.112607	0.152541	0.018099	0.057752	0.010727
0.790828	0.103547	0.844349			FLI1_(S79,C83)	-0.041431	-0.036276	-0.064975	-0.086947	-0.08337	-0.084627	-0.098621	-0.082316	-0.064517	-0.026241	0.08742	0.026749	0.124911	0.057178	0.082164	-0.040754	0.007908	0.01689	0.126438	0.085053	-0.02826	0.087557	0.109634	0.131688	0.062853	0.070857	0.020706
0.0039088	0.58548	0.0456751			ZBTB46_(S290)	-0.055523	-0.074476	-0.050788	-0.085223	-0.102347	-0.085205	-0.077713	-0.111709	-0.065546	0.047733	0.069636	0.052739	0.116419	0.107431	0.092041	0.022848	0.017291	0.010011	0.107217	0.039217	-0.012079	0.098434	0.109105	0.165328	0.058686	0.062436	0.00573
0.0548298	0.304145	0.429003			MEF2C_(S419,C427)	-0.053031	-0.04072	-0.054961	-0.112922	-0.086542	-0.104253	-0.08317	-0.077008	-0.041159	-0.00242	0.075851	-0.015027	0.108211	0.039913	0.082943	-0.021646	0.066875	0.011855	0.066501	0.069233	0.008857	0.111704	0.145118	0.136834	0.035902	0.075118	0.043557
0.321418	0.636495	0.317393			SHANK3_(S1125)	-0.054142	-0.053046	-0.071898	-0.088646	-0.111478	-0.101378	-0.051912	-0.067775	-0.028282	0.009427	0.102053	0.003047	0.109915	0.05089	0.118993	-0.030455	0.012427	-0.010609	0.054987	0.028196	-0.003842	0.09942	0.17266	0.17295	0.053622	0.08288	0.015168
0.390855	0.748129	0.261417			CGNL1_(S204)	-0.09342	-0.056228	-0.076827	-0.109441	-0.123097	-0.090566	-0.07833	-0.036494	-0.024111	0.060458	0.096818	0.071656	0.06785	0.015296	0.117359	0.068209	0.054913	-0.025424	0.066595	0.081218	0.034925	0.092561	0.074802	0.06202	0.063179	0.051156	0.050602
0.0006577	0.826065	0.794408			THRAP3_(S575)	-0.075397	-0.088577	-0.089224	-0.108571	-0.085943	-0.071223	-0.078598	-0.051699	-0.079997	0.044807	0.078906	0.076838	0.078093	0.069222	0.126725	0.003013	0.059939	0.034378	0.096128	0.09581	0.044215	0.083568	0.08895	0.046868	0.061825	0.044129	0.032435
0.442425	0.45261	0.354029			FOXO3_(C31,T32)	-0.058242	-0.072456	-0.091945	-0.076341	-0.088516	-0.080988	-0.098177	-0.071989	-0.056109	-0.022942	0.090611	0.079256	0.101946	0.029475	0.075118	0.023826	0.10184	0.02654	0.08066	0.078499	0.073046	0.061597	0.040563	0.017128	0.071859	0.081112	0.064451
0.206974	0.565026	0.32054			KANK2_(S540)	-0.057877	-0.054435	-0.060648	-0.086383	-0.091898	-0.089602	-0.095917	-0.072119	-0.049712	-0.081881	0.085982	0.036245	0.106596	0.042012	0.101509	0.003701	0.086785	0.021041	0.087921	0.094966	0.056663	0.061562	0.038449	0.028075	0.066967	0.090912	0.064345
0.139296	0.010337	0.175425			VASP_(S322,C334)	-0.042034	-0.067208	-0.067092	-0.07007	-0.094236	-0.074744	-0.102224	-0.075171	-0.073597	-0.038829	0.064692	0.044682	0.031711	0.015007	0.124716	0.000628	0.032798	0.076818	0.135449	0.117501	0.051129	0.060082	0.077681	0.060244	0.039085	0.059257	0.03196
0.0204274	0.471297	0.335205			NDRG4_(T315)	-0.074354	-0.064537	-0.073789	-0.12703	-0.108505	-0.087178	-0.036258	-0.03639	-0.006767	-0.006876	0.0886	0.088915	0.090829	0.037175	-0.02173	0.017795	0.040713	0.01018	0.104095	0.090149	0.027492	0.068882	0.066087	0.062894	0.072374	0.079395	0.033568
0.402551	0.285325	0.908627			DOCK1_(T1637)	-0.052943	-0.075047	-0.07735	-0.081251	-0.056686	-0.063106	-0.108965	-0.028734	-0.117811	0.074138	0.079192	0.003713	0.030277	-0.029536	-0.000496	0.01446	0.024734	0.068038	0.080082	0.060995	0.12548	0.08052	0.058285	0.054761	0.067644	0.091956	0.053575
0.0028081	0.287896	0.337165			FOXO1_(S318)	-0.111447	-0.066994	-0.107472	-0.054821	-0.086062	-0.064984	-0.076952	-0.043145	-0.066123	0.070849	0.102586	0.118353	0.095176	-0.046671	0.017851	0.064978	0.03849	0.040793	0.04691	0.078699	0.062554	0.064573	0.072895	-0.035241	0.086494	0.063518	0.075144
0.0004896	0.452555	0.620781			FOXO1_(S319)	-0.122481	-0.066074	-0.108531	-0.060551	-0.089268	-0.070394	-0.083295	-0.010485	-0.070371	0.070295	0.094987	0.118305	0.093419	0.00184	0.011342	0.059505	0.028855	0.035097	0.047545	0.077833	0.055568	0.065144	0.078337	-0.035477	0.084496	0.063204	0.076308
0.319552	0.101957	0.301014			ARHGAP22_(S395)	-0.07929	-0.065002	-0.0959	-0.047646	-0.08616	-0.050829	-0.064337	-0.051538	-0.075507	0.063826	0.032983	0.087031	-0.019069	0.016128	-0.040088	0.060934	0.091936	0.088659	0.000342	0.05766	0.112537	0.031841	0.008211	-0.024273	0.094684	0.095754	0.117634
0.0011607	0.348508	0.482476			ARHGEF12_(S1288)	-0.092573	-0.081449	-0.071205	-0.051459	-0.065998	-0.059745	-0.048761	-0.070618	-0.051733	0.00615	0.042798	0.065547	0.020675	0.007684	-0.045618	0.026815	0.091061	0.096599	-0.001607	0.060712	0.106253	0.016869	0.024592	-0.009562	0.086021	0.108979	0.129987
0.0043835	0.135616	0.732792			ACLY_(S455)	-0.11642	-0.08095	-0.088432	-0.073063	-0.073494	-0.068947	-0.037958	-0.023022	-0.068187	0.043805	0.00116	0.064576	0.020195	0.05162	0.030612	0.064207	0.051189	0.083504	0.001336	0.031893	0.099187	0.005821	0.008373	0.027206	0.076802	0.109833	0.14715
0.125341	0.3279	0.771819			FOXP4_(M551,T552)	-0.078762	-0.066533	-0.071262	-0.080919	-0.065586	-0.064706	-0.065757	-0.059412	-0.086617	0.008	0.028249	0.046177	-0.0056	0.014918	0.004711	0.038076	0.077295	0.053427	0.032241	0.065942	0.102474	0.027516	0.039602	0.039127	0.079083	0.10931	0.145118
1.7e-06	0.129646	0.903489			PRKAA1_(S496)	-0.123704	-0.072309	-0.051399	-0.062549	-0.06851	-0.066377	-0.036013	-0.007655	-0.079178	-0.011077	0.052142	0.060927	0.003793	0.043331	-0.020339	0.044941	0.057048	0.0659	-0.003654	0.076499	0.050149	0.020095	0.046794	-0.092468	0.138132	0.101388	0.126395
0.186302	0.137246	0.543801			ZFP36L1_(S92)	-0.096813	-0.064376	-0.043734	-0.0713	-0.129463	-0.087209	-0.009994	-0.031428	-0.051729	0.011289	0.004899	0.02996	-0.004218	0.06785	0.025522	0.067392	0.062937	0.079146	0.001555	0.039791	0.047234	0.046438	0.0343	-0.054444	0.11964	0.098527	0.143852
0.341533	0.0536736	0.436038			AKT1_(C310,T312)	-0.072306	-0.065895	-0.073439	-0.056198	-0.060162	-0.069476	-0.062221	-0.080575	-0.09802	0.083608	0.05246	0.019428	0.006695	-0.014688	-0.021143	0.086356	0.091589	0.061196	0.090559	0.059954	0.105295	0.063199	-0.027735	-0.051865	0.101501	0.092369	0.082708
0.302794	0.145621	0.030291			AKT1_(T308,C310)	-0.07292	-0.064259	-0.074977	-0.056161	-0.060239	-0.070021	-0.062307	-0.080592	-0.09678	0.08318	0.053061	0.019312	0.007758	-0.015455	-0.020302	0.086397	0.09164	0.060578	0.090697	0.059932	0.105045	0.063016	-0.027627	-0.052186	0.101469	0.092385	0.082952
0.339732	0.0123317	0.330168			TNIK_(S570)	-0.063481	-0.059065	-0.057179	-0.053533	-0.053632	-0.061097	-0.080679	-0.0921	-0.085992	0.01987	0.037885	0.029517	0.011898	-0.0096	-0.017799	0.072098	0.09192	0.107079	0.07671	0.083873	0.124395	0.031304	-0.047166	-0.055722	0.09429	0.077038	0.087733
0.0051199	0.311914	0.442164			AKT1S1_(T246)	-0.085137	-0.084546	-0.089153	-0.051587	-0.057022	-0.055556	-0.056443	-0.045235	-0.086647	0.06207	0.046602	0.077786	0.057355	-0.015159	-0.057401	0.086453	0.089378	0.047622	0.070583	0.073888	0.078432	0.081944	-0.017624	-0.099718	0.102824	0.075871	0.095393
3e-07	0.0821943	0.554055			AFDN_(S1799)	-0.090952	-0.083549	-0.077239	-0.051222	-0.053315	-0.059642	-0.040537	-0.038997	-0.067505	0.075422	0.051121	0.06481	0.025715	-0.033809	-0.049673	0.091514	0.097735	0.060446	0.082596	0.071897	0.081742	0.053106	-0.071634	-0.120144	0.102524	0.08025	0.096998
0.265817	0.119391	0.577719			GSK3A_(T19)	-0.09314	-0.06796	-0.075685	-0.062074	-0.083174	-0.061791	-0.037536	-0.024933	-0.074292	0.063246	0.038763	0.070039	-0.001416	-0.020464	-0.02818	0.088464	0.084389	0.062465	0.079876	0.073444	0.086937	0.028684	-0.048075	-0.097361	0.087769	0.098744	0.112882
0.0478584	0.403838	0.0553598			GSK3A_(S21)	-0.079138	-0.091628	-0.075172	-0.038082	-0.055384	-0.054079	-0.05664	-0.067054	-0.060839	0.06703	0.050622	0.040821	0.014054	-0.047802	-0.051502	0.077065	0.08478	0.093514	0.084232	0.07271	0.099023	0.039455	-0.042917	-0.07604	0.078252	0.091554	0.096204
0.82661	0.796144	0.69948			CCDC88A_(S1717)	-0.068837	-0.067018	-0.072814	-0.05098	-0.061964	-0.059316	-0.086632	-0.070448	-0.097608	0.045633	0.041888	0.040216	0.058628	0.003041	-0.010766	0.099238	0.113524	0.060143	0.043843	0.071166	0.089388	0.055592	-0.0483	-0.072942	0.102744	0.085682	0.110767
0.208846	0.707814	0.289421			KANK1_(S186)	-0.102486	-0.077335	-0.049692	-0.086018	-0.068613	-0.067378	-0.054624	-0.032382	-0.090988	0.051394	0.0302	0.079875	0.032965	-0.040108	-0.010371	0.064887	0.098195	0.08192	0.057271	0.075517	0.071578	0.057422	-0.015721	-0.055711	0.096705	0.082573	0.11787
9.1e-06	0.90615	0.609371			CCDC6_(S351)	-0.098073	-0.077217	-0.074484	-0.052969	-0.065861	-0.066935	-0.050534	-0.036792	-0.074771	0.01912	0.03276	0.021064	0.043289	0.000201	-0.030724	0.076113	0.111451	0.079148	0.04221	0.063763	0.086065	0.065257	-0.031107	-0.090632	0.110569	0.101029	0.106211
0.0234227	0.0581204	0.026262			CEP170B_(S1179)	-0.087809	-0.092216	-0.082703	-0.061304	-0.075038	-0.073326	-0.060308	-0.047799	-0.080116	0.061101	0.051261	0.066837	0.043919	0.020566	-0.016122	0.062415	0.082271	0.08403	0.045887	0.067647	0.065516	0.067465	-0.01087	-0.046085	0.104292	0.084541	0.110886
0.219853	0.305682	0.854566			FLNC_(S2233)	-0.093573	-0.081585	-0.081267	-0.06276	-0.071907	-0.066931	-0.056992	-0.03733	-0.082507	0.041947	0.053993	0.063353	0.01536	0.015574	-0.00826	0.0818	0.075822	0.077261	0.043365	0.05853	0.09238	0.072527	0.003876	-0.095953	0.101879	0.093103	0.100913
0.587017	0.199326	0.559624			PFKFB2_(S483)	-0.098035	-0.082001	-0.087693	-0.069762	-0.054085	-0.068385	-0.044248	-0.047439	-0.075155	0.041642	0.043118	0.06744	0.019687	-0.010079	-0.008465	0.075251	0.096066	0.077565	0.050106	0.062687	0.085072	0.049666	-0.015038	-0.061113	0.101052	0.088376	0.118278
0.062066	0.454392	0.0971603			PANK2_(S168)	-0.091199	-0.07615	-0.059637	-0.059739	-0.060722	-0.077024	-0.063536	-0.051497	-0.085035	0.013276	0.037018	0.047937	0.044751	-0.002163	-0.009845	0.071046	0.062181	0.065868	0.049051	0.071586	0.086245	0.06419	-0.002065	-0.079919	0.117109	0.090521	0.124362
0.777276	0.0025944	0.0820362			PANK2_(S169)	-0.091095	-0.076384	-0.05932	-0.059766	-0.06045	-0.077394	-0.06378	-0.051865	-0.084263	0.013819	0.036177	0.048541	0.045392	-0.003052	-0.010158	0.071388	0.062562	0.065928	0.049739	0.071673	0.085593	0.064263	-0.002679	-0.079808	0.117554	0.089913	0.124376
0.287529	0.380877	0.129904			KANK1_(S325)	-0.10032	-0.098718	-0.086783	-0.056246	-0.078347	-0.070763	-0.044842	-0.029397	-0.053852	0.051447	0.027148	0.062997	0.039426	0.022206	-0.033228	0.092085	0.085805	0.096654	0.046098	0.038666	0.061749	0.068188	-0.000454	-0.076238	0.14103	0.071136	0.089232
0.490957	0.816743	0.476792			RTKN_(S520)	-0.084379	-0.083819	-0.081006	-0.061106	-0.063867	-0.065965	-0.081127	-0.071453	-0.073485	0.071605	0.053872	0.105293	0.056453	-0.001058	-0.007904	0.064503	0.05521	0.076241	0.081937	0.075094	0.096451	0.052645	-0.01053	-0.056185	0.094786	0.066518	0.093976
0.155864	0.646972	0.353552			ZNF185_(T63)	-0.094121	-0.086257	-0.08784	-0.047399	-0.047495	-0.061524	-0.075711	-0.07042	-0.088497	0.07035	0.074988	0.086427	0.059207	-0.001417	-9.6e-05	0.073216	0.083698	0.08265	0.084481	0.078298	0.107169	0.050924	-0.045702	-0.064765	0.076488	0.066605	0.070139
1.4e-06	0.634473	0.965836			VEPH1_(S430)	-0.101426	-0.087549	-0.098648	-0.056688	-0.064881	-0.068673	-0.051544	-0.038623	-0.080687	0.084015	0.053248	0.111342	0.047609	0.027712	-0.040086	0.108276	0.111329	0.070021	0.066164	0.074955	0.102129	0.018965	-0.031468	-0.070518	0.08302	0.057363	0.080792
0.0632356	0.624474	0.805385			RTKN_(S520,S529)	-0.090637	-0.107502	-0.085671	-0.078851	-0.038904	-0.05308	-0.023128	-0.062402	-0.062569	0.086237	0.055159	0.073071	0.022059	0.00484	-0.013189	0.088114	0.009093	0.075656	0.106987	0.063856	0.063367	0.059952	-0.048571	-0.064828	0.095256	0.077367	0.091474
0.611893	0.681027	0.338938			ARHGEF12_(T1286)	-0.0816	-0.08482	-0.051211	-0.092735	-0.086369	-0.085129	-0.051315	-0.029687	-0.074427	-0.010254	0.049302	0.047199	0.033415	-0.012759	0.006664	0.072139	0.086962	0.047259	0.022758	0.086878	0.054208	0.040432	0.069544	-0.011995	0.095317	0.099067	0.122778
<0.0000001	0.845479	0.380975			EHBP1L1_(S310)	-0.095337	-0.076491	-0.074602	-0.080851	-0.082369	-0.067746	-0.060938	-0.039231	-0.072493	0.014397	0.040935	0.057594	0.022349	0.016289	-0.028658	0.066733	0.070709	0.083636	0.035457	0.070452	0.095951	0.050105	0.039677	-0.013867	0.075484	0.096041	0.121464
0.331031	0.791471	0.659623			PANK4_(T406)	-0.083134	-0.075499	-0.080171	-0.090486	-0.078466	-0.079542	-0.04723	-0.0424	-0.072997	0.016673	0.057365	0.060904	0.061478	0.001419	-0.001913	0.048352	0.083476	0.049298	0.055926	0.077606	0.077076	0.065448	0.012257	-0.032976	0.090349	0.099256	0.110234
0.444687	0.0840422	0.860649			SSH1_(S581)	-0.080517	-0.111195	-0.084236	-0.055101	-0.074026	-0.062772	-0.052174	-0.050332	-0.04958	0.005704	0.042322	0.03995	0.075152	-0.019403	-0.007158	0.055099	0.081143	0.032242	0.058256	0.094521	0.041664	0.080554	0.040642	-0.031588	0.099355	0.110882	0.079551
0.0020469	0.314541	0.562897			SSH1_(S583)	-0.073793	-0.088765	-0.083439	-0.089849	-0.092048	-0.073421	-0.051045	-0.044564	-0.046212	0.018929	0.041483	0.043528	0.079199	0.010791	-0.011047	0.053763	0.081313	0.038806	0.060337	0.094399	0.035944	0.081404	0.047116	-0.023938	0.099973	0.105392	0.075169
0.0939576	0.734038	0.324252			RTKN_(T518,S529)	-0.08114	-0.08848	-0.080649	-0.056124	-0.039584	-0.062486	-0.032487	-0.102707	-0.052125	-0.063175	0.053588	0.076192	0.039567	0.010499	-0.005918	0.079348	0.072462	0.070694	0.096113	0.072632	0.072848	0.06268	-0.0053	-0.059305	0.103158	0.072286	0.088261
0.218003	0.0580621	0.0681012			CUL4A_(S10)	-0.062489	-0.08522	-0.070614	-0.033441	-0.054119	-0.048187	-0.088915	-0.080797	-0.078971	0.086294	0.067459	0.092984	-0.026107	-0.032425	-0.043323	0.060174	0.03221	0.0587	0.064037	0.086464	0.058734	0.047695	-0.01967	-0.014775	0.103174	0.085445	0.118622
0.237806	0.0838151	0.0782959			KIAA1522_(S339)	-0.09445	-0.106926		-0.051617		-0.065704	-0.062966	-0.116994	-0.100253	0.101855	0.061134	0.079298	-0.041683	-0.026291		0.043064	-0.017827	0.066345	0.081311	0.075586	0.076914	0.031877	0.03487	-0.007587	0.089971	0.077702	0.078081
0.0088609	0.33478	0.622397			CNOT2_(S157)	-0.089623	-0.07997	-0.067878	-0.061101	-0.062695	-0.063603	-0.093459	-0.044283	-0.102795	0.021203	0.07719	0.074969	0.014191	-0.051485	0.066199	0.061384	0.034253	0.0798	0.088752	0.079911	0.076533	0.047362	0.017309	-0.032478	0.096827	0.084539	0.087263
0.057648	0.444799	0.666297			CCDC88A_(S1417)	-0.054043	-0.073277	-0.074229	-0.049448	-0.060417	-0.057386	-0.085554	-0.072149	-0.078864	0.030008	0.064966	0.089536	-0.061421	-0.029697	0.001835	0.021659	0.038115	0.098207	0.091898	0.105709	0.107839	0.051049	0.003661	-0.019561	0.080085	0.071406	0.079286
0.0003483	0.24448	0.369887			CCDC88A_(T1419)	-0.052375	-0.076192	-0.073609	-0.04867	-0.060819	-0.057187	-0.086812	-0.069693	-0.078171	0.026941	0.064914	0.089316	-0.061108	-0.029092	0.001343	0.020832	0.0387	0.098511	0.092283	0.106098	0.10849	0.049674	0.003035	-0.018863	0.07995	0.071397	0.078888
0.0002057	0.201635	0.939213			SRGAP2_(S1011,C1020)	-0.071584	-0.071978	-0.069116	-0.059969	-0.082956	-0.075589	-0.094676	-0.052105	-0.079376	0.034117	0.055555	0.061925	-0.018916	-0.007492	0.035004	0.029015	0.056945	0.066904	0.096336	0.091667	0.09845	0.058167	0.026321	-0.024681	0.102229	0.084856	0.075511
0.0002745	0.212054	0.527937			SRGAP2_(S1013,C1020)	-0.067484	-0.073179	-0.07042	-0.060207	-0.082454	-0.072108	-0.096492	-0.057215	-0.07673	0.033345	0.058861	0.063398	-0.007986	-0.005432	0.016731	0.029041	0.058143	0.066238	0.095405	0.089423	0.100022	0.062559	0.017222	-0.016803	0.102984	0.084372	0.075452
0.0002738	0.963464	0.538815			NOS3_(S615,C618,S625)	-0.060909	-0.077333	-0.062969	-0.059372	-0.052986	-0.07155	-0.081208	-0.091274	-0.071344	0.056901	0.064833	0.049768	-0.080526	0.009402	-0.020221	0.039996	0.039791	0.080391	0.083512	0.08704	0.113142	0.072736	0.05827	-0.009269	0.075177	0.078241	0.074584
0.004074	0.6718	0.853049			NOS3_(S1177)	-0.06737	-0.087833	-0.076414	-0.05821	-0.056327	-0.072249	-0.062505	-0.075627	-0.065037	0.061292	0.058275	0.04389	-0.044191	0.006302	-0.040489	0.075292	0.057975	0.073769	0.076002	0.076305	0.105566	0.060464	0.022229	-0.046445	0.08659	0.08641	0.095932
0.0353355	0.813943	0.300478			NOS3_(S615,C618)	-0.07561	-0.075745	-0.080628	-0.068798	-0.050655	-0.071729	-0.063292	-0.071058	-0.068118	0.034842	0.04992	0.038117	-0.034638	0.011339	-0.03018	0.065215	0.08109	0.07631	0.067842	0.063973	0.110882	0.056617	0.02587	-0.04054	0.090831	0.100307	0.097002
0.0334699	0.646545	0.313227			NOS3_(T1175,S1177)	-0.063057	-0.085365	-0.085047	-0.051679	-0.058033	-0.070735	-0.062512	-0.073449	-0.076112	0.048027	0.039872	0.032552	-0.037432	0.014763	-0.019432	0.073822	0.062178	0.089887	0.0619	0.080487	0.096062	0.055895	0.027917	-0.046488	0.069126	0.098966	0.106583
0.0839457	0.301435	0.716655			THSD1_(S671)	-0.074988	-0.074326	-0.103438	-0.067008	-0.042053	-0.050752	-0.052257	-0.083449	-0.082885	0.075675	0.079749	0.078823	-0.042127	0.002741	-0.047549	0.067582	0.058394	0.055164	0.074061	0.067493	0.091208	0.07138	0.035252	-0.015666	0.069446	0.095159	0.082543
0.897759	0.581889	0.415818			TBC1D1_(T596,C604)	-0.102971	-0.087899	-0.075976	-0.04025	-0.070213	-0.071323	-0.069242	-0.064675	-0.069722	0.073946	0.06659	0.083064	-0.014161	0.000444	-0.017885	0.055372	0.048576	0.081973	0.071116	0.066777	0.090034	0.071506	0.001038	-0.029614	0.100214	0.079613	0.092362
0.0001314	0.436196	0.367967			ETAA1_(S344)	-0.010082	-0.061556	-0.046801	-0.039059	-0.014617	-0.04905	-0.073437	-0.191965	-0.120782	0.097793	0.071706	0.012431	0.16059	0.171055	0.178057	0.116024	0.11226	0.088824	0.040278	0.025012	-0.007952	-0.004014	-0.02693	0.036825	0.02245	-0.016393	-0.016258
<0.0000001	0.292776	0.614875			ETAA1_(S345)	-0.047993	-0.150456	-0.053611	-0.047478	-0.018274	-0.059921	-0.099632	-0.05298	-0.137091	0.101578	0.084537	0.005463	0.174153	0.184994	0.198158	0.128694	0.122217	0.097791	0.04215	0.034441	-0.011017	-0.007012	-0.039261	0.044083	0.023535	-0.013988	-0.028468
0.480436	0.0372832	0.973861			CWC25_(S337)	-0.070901	-0.103425	-0.059702	-0.065053	-0.070553	-0.092601	-0.075358	-0.109825	-0.111819	0.136257	0.066893	0.059211	0.166514	0.180881	0.158614	0.118683	0.10888	0.092684	0.057606	0.043036	0.03095	0.021603	0.0329	0.03961	0.010149	-0.015084	-0.004611
0.0021807	0.482518	0.401218			CLSPN_(S720)	-0.07908	-0.085777	-0.117802	-0.063733	-0.08494	-0.091981		-0.100533		0.136115	0.066151	0.065167	0.171905	0.200202	0.166105	0.121429	0.093629	0.099229	0.06572	0.03827	0.028716	0.003026	-0.003646	0.013064	-0.01763	-0.047299	-0.018495
0.127492	0.0201523	0.667025			THRAP3_(S560)	-0.096218	-0.092345	-0.087261	-0.067397	-0.078956	-0.066963	-0.071674	-0.061144	-0.126734	0.1509	0.063533	0.072386	0.180747	0.197727	0.158302	0.106348	0.113114	0.116565	0.059479	0.04025	0.03133	-0.008082	0.021289	0.01489	0.009369	-0.027016	-0.010328
0.000496	0.766812	0.910348			PALB2_(S157)	-0.048966	-0.038773	-0.072807	-0.084469	-0.055457	-0.070078	-0.071183	-0.117974	-0.127281	0.139743	0.089928	0.061118	0.210004	0.17729	0.165624	0.132242	0.110134	0.097261	0.055646	0.034071	-0.010622	0.031942	-0.05597	0.038445	-0.017271	0.004597	-0.0604
0.0275457	0.836123	0.363185			TOP2B_(S1454)	-0.046301	-0.057712	-0.058223	-0.067064	-0.082752	-0.070731	-0.097625	-0.112735	-0.094278	0.142697	0.082937	0.020432	0.169262	0.216486	0.184748	0.142139	0.125704	0.102404	0.081318	0.044547	-0.020879	-0.013816	-0.033796	0.023416	-0.019703	-0.024312	-0.025927
0.0061725	0.829455	0.457247			KMT2B_(S560)	-0.069921	-0.060685	-0.050031	-0.070289	-0.160153	-0.095885	-0.064729	-0.038375	-0.109322	0.12735	0.150561	0.09772	0.144333	0.133507	0.146735	0.108446	0.112994	0.079229	-0.009779	0.060256	-0.025366	0.021675	0.046545	0.053051	0.035351	-0.034788	-0.004907
0.0002643	0.832991	0.981889			MATR3_(S533)	-0.118822	-0.093167	-0.030663	-0.124547	-0.082149	-0.05692	-0.029529	-0.036788	-0.143785	0.119115	0.088527	0.131149	0.123487	0.163339	0.102236	0.137345	0.082318	0.124339	0.017554	0.037706	-0.016779	0.029751	0.040986	0.026185	-0.010013	-0.006086	0.017064
0.0896178	0.384954	0.697364			EPS15L1_(S772)	0.005236	0.057421	0.073224	-0.033584	0.036747	0.08069	0.072337	0.101955	0.023049	-0.050954	0.054896	0.006762	0.003861	0.060363	0.142793	0.079381	-0.069774	-0.023996	-0.118379	-0.035983	-0.169758	-0.114916	-0.038765	0.029925	-0.078638	-0.098939	-0.104684
4e-07	0.12546	0.706939			MGRN1_(S523,S524,C528)	0.087079	0.075489	0.038666	0.016501	0.082178	0.038823	0.086217	0.033567	0.038343	-0.009433	0.021884	-0.060537	-0.09422	0.069293	0.124979	0.016962	0.046957	-0.011845	-0.058617	-0.085572	-0.039001	-0.162039	-0.1213	0.041902	-0.129352	-0.07657	-0.113152
0.472843	0.903056	0.733374			HOOK3_(Y708)	0.003885	0.035262	0.024021	0.067263	0.033384	0.067288	0.108968	0.116167	0.05703	0.048432	-0.009005	0.079758	0.013081	0.005902	0.007824	0.007299	-0.058666	-0.047758	-0.070614	-0.064278	-0.054675	-0.104285	-0.170757	-0.069313	-0.073406	-0.059786	-0.084029
0.0008618	0.095646	0.506662			ANKRD36;ANKRD36C_(S478);(S512)	0.048238	0.048948	0.065538	0.074272	0.071878	0.070724	0.03682	0.025523	-0.010471	0.123219	-0.011635	0.035714	-0.045737	0.065945	0.041941	0.056358	-0.035207	0.01511	-0.145728	-0.075191	-0.0241	-0.123689	-0.191688	-0.029058	-0.012374	-0.095471	-0.114552
0.0007668	0.51184	0.47334			CASP8AP2_(T565)	0.049104	0.057454	0.067585	0.080077	0.07102	0.06357	0.028438	0.008541	0.005591	0.123554	-0.023862	0.055106	-0.046282	0.053721	-0.021925	0.079172	-0.024291	0.027436	-0.12651	-0.08767	0.015898	-0.105319	-0.086714	-0.068382	-0.093684	-0.148492	-0.068607
0.408477	0.0032347	0.437885			AFF3_(S755)	0.042468	0.067374	0.055575	0.080843	0.053071	0.080483	0.05902	0.0615	0.044415	0.083788	-0.033157	-0.013178	0.019296	0.06864	-0.010342	0.01876	-0.06793	-0.005421	-0.148787	-0.102737	-0.075463	-0.072064	-0.086869	-0.105831	-0.066028	-0.069241	-0.084181
0.0013063	0.564393	0.85409			INCENP_(T213,S214)	0.058453	0.048285	0.053604	0.070748	0.064133	0.075099	0.073066	0.063029	0.058438	0.055286	-0.066231	-0.067463	-0.01904	0.061832	-0.029959	0.025675	-0.062763	0.021041	-0.125277	-0.117876	-0.117353	-0.071912	-0.038437	-0.098211	-0.058639	-0.078336	-0.027639
0.0138059	0.061222	0.140185			LIN9_(T297)	0.036787	0.060435	0.060305	0.072944	0.077553	0.08731	0.052055	0.077418	0.045643	0.018245	0.006834	-0.016381	-0.00886	0.057552	0.038646	-0.017198	-0.114221	-0.004921	-0.119422	-0.070998	-0.099126	-0.111943	-0.065532	-0.063826	-0.099092	-0.074808	-0.067376
0.0820687	0.833974	0.0317965			TCOF1_(S503,M512)	0.013729	0.040073	0.057612	0.119602	0.035977	0.026579	0.058591	0.062838	0.045383	0.128862	-0.075901	0.014138	-0.013843	0.084921	-0.026164	0.092879	-0.058004	-0.02807	-0.112452	-0.092905	-0.098831	-0.098982	-0.08639	-0.095939	0.002074	-0.070742	-0.096862
0.0026809	0.388783	0.370304			ATAD2_(S1151,C1156)	0.054491	0.066833	0.084829	0.074652	0.078454	0.068562	0.047689	0.061315	0.028173	0.053014	-0.061946	-0.060222	-0.050415	0.023633	-0.051535	0.044662	-0.070278	0.020646	-0.062392	-0.081805	-0.040282	-0.114879	-0.091741	-0.104089	-0.05395	-0.107002	-0.057128
0.003523	0.928615	0.935582			ATAD2_(T1152,C1156)	0.054507	0.06703	0.084818	0.07454	0.078186	0.06708	0.047908	0.061593	0.026192	0.056003	-0.060398	-0.058578	-0.04776	0.024575	-0.051664	0.045432	-0.079501	0.022295	-0.060629	-0.081057	-0.039011	-0.118787	-0.090162	-0.101571	-0.054009	-0.109295	-0.057048
0.452925	0.293726	0.513561			CENPC_(T69,C70)	0.041061	0.06227	0.083444	0.08374	0.054141	0.050785	0.041945	0.055683	0.016877	0.077853	-0.055225	0.003104	-0.053676	0.028496	-0.015678	0.096662	-0.060448	0.054949	-0.082806	-0.086693	-0.035178	-0.145339	-0.126111	-0.099173	-0.062394	-0.103037	-0.064417
0.332209	0.340819	0.112216			HMGA1_(S44,T53)	0.067008	0.065296	0.067295	0.064693	0.067786	0.073983	0.071512	0.049001	0.049361	0.05599	-0.076267	-0.064076	-0.024573	0.058831	-0.031792	0.032963	-0.017523	0.0097	-0.055968	-0.086163	-0.03736	-0.102427	-0.095574	-0.083128	-0.119494	-0.110281	-0.073233
0.252107	0.812263	0.174745			HMGA1_(S49,T53)	0.066645	0.065503	0.067262	0.064499	0.06795	0.073728	0.071543	0.049064	0.049211	0.056013	-0.076396	-0.062576	-0.025436	0.058532	-0.031142	0.033693	-0.017522	0.009244	-0.055875	-0.08584	-0.037535	-0.102871	-0.094608	-0.082117	-0.119951	-0.111885	-0.07231
0.0060608	0.511738	0.387302			MORC2_(S725,S730)	0.096156	0.063765	0.080405	0.051591	0.057828	0.081184	0.057862	0.042773	0.044165	0.017757	-0.070135	-0.053246	-0.004985	0.032091	-0.035323	0.057245	-0.010004	0.026247	-0.090529	-0.076094	-0.072896	-0.098852	-0.080973	-0.066139	-0.11819	-0.096596	-0.084188
0.0057618	0.716701	0.42811			SPTBN1_(T2328,S2338)	0.076311	0.073723	0.080509	0.049184	0.085535	0.073542	0.049171	0.024677	0.011263	0.034153	-0.105296	-0.058361	-0.005483	0.076852	0.008208	0.066827	0.010706	0.034326	-0.073638	-0.102187	-0.052403	-0.130577	-0.080366	-0.087475	-0.103562	-0.093543	-0.072112
0.275209	0.069833	0.622278			XRCC1_(S224)	0.054726	0.06271	0.082826	0.060989	0.050072	0.063767	0.08356	0.05386	0.057731	-0.001149	-0.072133	-0.028914	-0.075696	0.038803	-0.039512	0.054065	-0.002776	0.045398	-0.090801	-0.082353	-0.096063	-0.102106	-0.055217	-0.083881	-0.115862	-0.07818	-0.055945
3.26e-05	0.640625	0.658598			BAG3_(S283,S291)	0.030348	0.043922	0.065891	0.054503	0.05411	0.054902	0.068075	0.055879	0.013011	0.101857	-0.109401	-0.004749	-0.04015	0.097671	-0.055617	0.106816	-0.007379	0.05274	-0.111516	-0.128545	-0.060689	-0.09563	-0.090168	-0.113058	-0.025515	-0.115425	-0.013726
6.5e-05	0.0667066	0.159304			RB1_(S788,S795)	0.032427	0.043917	0.065983	0.055133	0.054659	0.056412	0.069435	0.057343	0.012659	0.102792	-0.108988	-0.006786	-0.046868	0.096405	-0.054649	0.107922	-0.012726	0.049302	-0.106571	-0.126398	-0.068435	-0.094667	-0.086594	-0.114619	-0.026433	-0.114231	-0.015842
0.512243	0.0237253	0.0214334			NAV3_(S1186,S1189)	0.05102	0.045114	0.069979	0.056948	0.079793	0.062933	0.037145	0.026252	0.009451	0.111186	-0.083523	0.011079	-0.072853	0.09497	-0.075301	0.08987	0.013224	0.053494	-0.093612	-0.128305	-0.025258	-0.082732	-0.077053	-0.135654	-0.049026	-0.121325	-0.030259
0.0037671	0.812398	0.04277			NCOR2_(S1774,S1778)	0.059021	0.030534	0.067518	0.067919	0.058696	0.059262	0.059747	0.034598	0.018953	0.149982	-0.078523	-0.03902	-0.033272	0.1133	-0.082528	0.08251	0.019158	0.059102	-0.064358	-0.109558	-0.072427	-0.110172	-0.077643	-0.089794	-0.120992	-0.112821	-0.048951
0.684178	0.0009249	0.489906			ORC1_(S311)	0.06002	0.028189	0.080474	0.07893	0.077938	0.059752	0.035749	0.02109	0.045278	0.036692	-0.064874	0.040151		0.068107	0.006476	0.056287	0.003921	0.051899	-0.068231	-0.136871	-0.098728	-0.106475	-0.070416	-0.109975	-0.107844	-0.11511	-0.04802
0.0246551	0.181075	0.17528			ORC1_(T304)	0.051661	0.035184	0.076934	0.067182	0.075364	0.0515	0.027905	0.011411	0.035685	0.049384	-0.100403	0.132726		0.065752	-0.023661	0.063983	0.003595	0.051268	-0.140252	-0.129493	-0.085078	-0.110821	-0.053076	-0.145802	-0.085432		-0.060888
0.0191467	0.853818	0.188929			H3C1;H3-4;H3C15_(S58);(S58);(S58)	0.086276	0.048418	0.024637	0.05377	0.091172	0.077883	0.076477	0.072386	-0.010128	-0.011969	-0.02973	-0.086836	-0.087164	0.061384	0.101075	0.032224	-0.023263	0.041958	-0.123922	-0.081189	-0.136389	-0.102075	-0.068416	-0.055597	-0.045377	-0.077796	-0.067776
<0.0000001	0.752557	0.879945			BCL11A_(S625,S627)	0.086175	0.062761	0.079239	0.083965	0.06595	0.051692	0.046952	0.039869	0.041298	0.068377	-0.06475	-0.07686	-0.008632	-0.018308	0.023086	0.006641	0.070927	-0.007738	-0.052381	-0.088527	-0.151852	-0.086546	-0.077503	-0.094633	-0.043772	-0.068858	-0.117897
0.465574	0.0397811	0.617425			BCL11A_(S625,S630)	0.085621	0.062325	0.078755	0.083438	0.065071	0.053537	0.045564	0.036439	0.040954	0.071111	-0.0657	-0.071917	-0.008778	-0.018639	0.033242	0.007134	0.069497	-0.000772	-0.052476	-0.091366	-0.143648	-0.095537	-0.082226	-0.081417	-0.043126	-0.066043	-0.132273
0.0003909	0.514518	0.162456			CHAF1A_(S255)	0.096029	0.074456	0.065125	0.084543	0.069213	0.072565	0.049659	0.044131	0.016181	-0.00077	-0.056118	-0.084667	0.026419	0.005956	0.013623	0.034975	-0.031054	-0.019725	-0.018481	-0.058081	-0.143418	-0.063618	-0.078291	-0.070422	-0.066689	-0.096988	-0.132814
0.0607085	0.60929	0.0365959			CCNE2_(S21)	0.103688	0.093859	0.081215	0.063065	0.077607	0.052443	0.038752	0.034676	0.036408	-0.003979	-0.039938	-0.043113	-0.021014	0.034537	0.032598	0.019423	-0.051866	-0.011035	-0.033514	-0.046539	-0.087299	-0.13592	-0.121084	-0.109836	-0.082575	-0.074893	-0.090421
0.0697612	0.409586	0.0545943			TCOF1_(T983)	0.063219	0.072164	0.082326	0.08463	0.083949	0.06365	0.031384	0.039138	0.043602	-0.008666	-0.057222	-0.084169	-0.042037	0.03186	0.005852	0.017388	-0.002594	0.048225	-0.043094	-0.069966	-0.064571	-0.126252	-0.122243	-0.092647	-0.073729	-0.097575	-0.076178
0.144138	0.761134	0.609022			E2F7_(T45)	0.068518	0.071261	0.076787	0.064387	0.066597	0.069228	0.064484	0.072908	0.034453	-0.019052	-0.008322	-0.079538	-0.05125	0.004359	0.02633	0.04356	-0.027879	-0.020301	-0.116055	-0.08278	-0.089043	-0.099964	-0.105856	-0.099515	-0.058326	-0.045996	-0.067244
0.0143089	0.0527195	0.127302			EPOP_(S15)	0.097358	0.07923	0.074752	0.075968	0.067631	0.075103	0.052117	0.053432	0.034477	-0.025074	-0.055283	-0.097215	0.019467	0.015718	0.019567	-0.008499	-0.0272	-0.045285	-0.068882	-0.075471	-0.082974	-0.086148	-0.069794	-0.062158	-0.089954	-0.071754	-0.080979
0.0002321	0.461607	0.940379			LIN54_(S310,S314)	0.081751	0.071826	0.084819	0.07348	0.072354	0.068775	0.059863	0.057665	0.058451	-0.047047	-0.058258	-0.07531	-0.025275	0.000661	-0.01246	-0.0042	-0.054291	-0.02722	-0.04567	-0.075734	-0.092455	-0.078249	-0.06784	-0.062528	-0.068166	-0.080477	-0.074373
0.165485	0.70126	0.665167			TBC1D9_(S1192)	0.0675	0.058976	0.058868	0.056153	0.08094	0.065448	0.083233	0.080476	0.074667	-0.06252	-0.055537	-0.091427	-0.029537	0.024205	0.01323	-0.021371	-0.037539	-0.018301	-0.086202	-0.070228	-0.110044	-0.073078	-0.036095	-0.066214	-0.062143	-0.084246	-0.059913
<0.0000001	0.617395	0.908778			POLR1G_(S285)	0.085617	0.075461	0.071566	0.083842	0.0757	0.073871	0.036556	0.039982	0.043283	-0.00283	-0.058896	-0.102707	0.000776	0.025432	0.047928	-0.018667	-0.023752	0.019956	-0.092434	-0.087274	-0.08205	-0.106368	-0.087587	-0.050686	-0.085536	-0.063253	-0.087487
0.0042618	0.915171	0.0886776			POLR1G_(T287)	0.085617	0.075461	0.071566	0.083842	0.0757	0.073871	0.036556	0.039982	0.043283	-0.00283	-0.058896	-0.102707	0.000776	0.025432	0.047928	-0.018667	-0.023752	0.019956	-0.092434	-0.087274	-0.08205	-0.106368	-0.087587	-0.050686	-0.085536	-0.063253	-0.087487
0.338255	0.692957	0.0196971			PDHA1_(S232)	0.056991	0.061628	0.064554	0.031667	0.086636	0.100567	0.060756	0.038492	0.030518	-0.042164	-0.034696	0.002739	0.082495	0.072189	0.085524	0.032152	-0.022563	0.011299	-0.079494	-0.054025	-0.128298	-0.130225	-0.087571	-0.103083	-0.103576	-0.102057	-0.104047
0.0768613	0.653651	0.0479286			DTL_(S490)	0.051439	0.081758	0.063901	0.091816	0.087089	0.067663	0.015562	0.062961	0.037704	-0.012909	0.031758	-0.021768	-0.025954	-0.019523	0.026257	-0.013489	-0.086635	-0.033462	-0.031664	-0.02793	-0.056778	-0.146027	-0.098814	-0.065454	-0.079123	-0.069057	-0.117898
0.11348	0.509061	0.0077881			BRIP1_(S206,C214)	0.043251	0.063551	0.069149	0.082537	0.077176	0.082225	0.04913	0.055423	0.041624	0.046003	-0.022017	0.003076	-0.069685	0.044103	-0.046379	0.028458	-0.068905	-0.00414	-0.078357	-0.053094	-0.025064	-0.11217	-0.082383	-0.068984	-0.096911	-0.107179	-0.104113
4.31e-05	0.72285	0.397365			SLBP_(T62)	0.064213	0.074149	0.095194	0.078043	0.083013	0.076511	0.016615	0.0308	0.026067	0.022099	-0.014963	-0.019295	-0.070064	0.052526	-0.013434	0.002841	-0.083854	0.030422	-0.051279	-0.050689	-0.038151	-0.142434	-0.081265	-0.059465	-0.115117	-0.091432	-0.088863
0.0052943	0.178203	0.303182			RBL1_(T385)	0.059006	0.077316	0.081981	0.084815	0.095496	0.062004	0.017418	0.036756	0.039249	-0.013326	-0.013235	0.01095	-0.004266	0.010547	0.003189	-0.013043	-0.034985	-0.017059	-0.037697	-0.041097	-0.023179	-0.096475	-0.100269	-0.070926	-0.098932	-0.120192	-0.124563
0.366024	0.221688	0.252768			UNG_(S12)	0.081756	0.082552	0.082761	0.076857	0.09012	0.067901	0.027929	0.032539	0.022828	0.02546	-0.045282	-0.012583	-0.00418	0.01194	-0.021559	0.011413	-0.045382	-0.020774	-0.037499	-0.058142	-0.02506	-0.115721	-0.110855	-0.07952	-0.090146	-0.113905	-0.085945
0.578592	0.586053	0.892618			ARHGAP31_(S457)	0.066618	0.061512	0.062723	0.011598	0.075986	0.05554	0.079554	0.047812	0.021978	-0.070531	-0.029358	-0.021409	-0.13324	-0.055593	-0.08642	-0.159139	-0.066804	-0.069921		-0.041223	0.000363	-0.031133	-0.042234	0.031025	-0.017735	-0.023724	0.027378
0.0159047	0.21684	0.484955			KLF12_(S273)	0.049847	0.0387	0.054057	0.067749	0.068625	0.059504	0.047197	0.040537	0.069407	-0.032781	0.001093	0.001545	-0.104181	-0.082511	-0.023402	-0.155115	-0.115144	-0.109561	-0.040807	-0.024265	-0.00348	0.008394	-0.007267	0.051163	-0.015559	-0.037529	-0.058268
6.4e-05	0.733445	0.873145			MORC2_(T717)	0.011728	0.003088	0.008219	0.091611	0.079738	0.085503	0.045271	0.07811	0.081602	-0.103033	-0.063745	-0.004546	-0.04876	-0.104663	-0.061884		-0.155703		-0.041204	-0.033287	-0.013739	-0.039441	-0.046787	0.080601	-0.05124	-0.031625	-0.117331
0.268612	0.942118	0.306916			ADAM9_(S817)	0.070032	0.064955	0.033074	0.031313	0.073268	0.037444	0.097442	0.067623	0.11278	-0.107869	-0.035784	-0.126318	-0.071873	-0.056839	-0.037676	-0.055671	-0.052076	-0.042525	-0.073798	-0.066679	-0.008673	-0.050285	0.010364	0.014151	-0.075166	-0.023042	-0.052444
0.013993	0.801076	0.437555			SLC38A6_(S7)	0.060583	0.039447	0.024503	-0.010169	0.074913	0.051688	0.119071	0.074087	0.107313	-0.1059	-0.037509	-0.068745	-0.045994	-0.065096	-0.08296	-0.106817	-0.062797	-0.048658	-0.062504	-0.024962	-0.022868	-0.030332	-0.005054	0.013417	-0.052471	-0.012528	-0.023907
0.0415007	0.0128371	0.885676			IL13RA1_(S415)	0.046776	0.038933	0.022504	0.02297	0.035486	0.030476	0.10433	0.090116	0.12098	-0.069596	-0.055746	-0.114015	-0.13107	-0.024279	-0.082747	-0.086659	-0.111716	-0.052573	-0.046642	-0.062027	-0.036786	0.023357	0.04211	0.027945	-0.023272	-0.010119	-0.013037
3.28e-05	0.350879	0.651339			IL13RA1_(T413)	0.048462	0.040605	-0.033352	0.024542	0.038832	0.033618	0.105875	0.091683	0.12338	-0.065705	-0.053266	-0.109683	-0.127	-0.020451	-0.076284	-0.082051	-0.106957	-0.051719	-0.044207	-0.056796	-0.031874	0.027193	0.04996	0.031402	-0.020201	-0.008116	-0.011159
0.0001796	0.41776	0.243152			TGFBR2_(S551,C552,S553)	0.042189	0.013939	0.010101	0.001118	0.041189	0.0168	0.129143	0.075958	0.139603	-0.041847	-0.049195	-0.136758	-0.098622	-0.044356	-0.078408	-0.084551	-0.079133	-0.029348	-0.076163	-0.072266	-0.039595	0.023323	0.052673	0.04	-0.024367	0.008697	-0.010371
0.719036	0.839554	0.157654			CDC27_(S336)	0.051356	0.042577	0.0306	0.078764	0.020179	0.05075	0.077888	0.087483	0.067797	-0.077641	-0.062392	-0.038022	0.042109	-0.097848	-0.0653	-0.06911	0.011103	-0.141384	-0.009356	-0.05622	-0.018288	0.027316	-0.055331	0.009738	-0.045764	-0.030294	-0.071654
2.79e-05	0.0007631	0.72691			CDC27_(S339)	0.052321	0.042755	0.02921	0.079126	0.019608	0.051479	0.076459	0.086331	0.069664	-0.078196	-0.061195	-0.036768	0.043612	-0.098901	-0.0649	-0.068591	0.012258	-0.142078	-0.010591	-0.055514	-0.020587	0.028351	-0.056243	0.009727	-0.044775	-0.030587	-0.071321
0.113743	0.293567	0.476383			MKI67_(S1679)	0.048651	0.074332	0.037523	0.014128	0.024039	0.074458	0.075321	0.08974	0.09037	-0.089672	-0.076199	-0.008796	0.00381	-0.042366	-0.099227	-0.093827	-0.096945	-0.098684	-0.063561	-0.033893	-0.01785	0.017589	-0.033624	0.033322	-0.051362	-0.023836	-0.025764
0.137955	0.348121	0.335622			POLDIP3_(S368)	0.07412	0.071722	0.042598	0.027198	0.017855	0.075833	0.100093	0.097397	0.040606	-0.046957	-0.097756	-0.025423	0.008026	-0.081394	-0.050475	-0.060877	-0.063614	-0.112379	-0.032008	-0.066617	-0.053209	0.014519	-0.032839	-0.022233	-0.024346	-0.029737	-0.048215
0.539042	0.0128919	0.539969			MKI67_(T2268)	0.069118	0.066714	0.036718	0.056131	0.033883	0.07249	0.074234	0.0497	0.0392	-0.074104	-0.049497	-0.00266	-0.058773	-0.052734	-0.077221	-0.033713	-0.058725	-0.164083	-0.085057	-0.031618	-0.026966	0.021318	0.011272	0.071442	-0.036934	-0.012631	-0.075259
0.217617	0.517503	0.299115			BAP18_(S110)	0.064152	0.067689	0.056058	0.061623	0.060011	0.052911	0.041036	0.063234	0.100227	-0.147911	-0.057798	-0.072362	-0.005352	-0.094594	-0.011886	-0.104749	-0.051915	-0.080144	-0.026489	-0.0264	-0.033299	-0.038684	-0.027834	0.015267	-0.043627	-0.018183	-0.063291
0.0583467	0.992589	0.758534			CHAF1A_(T314)	0.056318	0.079583	0.070588	0.061414	0.051241	0.0651	0.045075	0.068008	0.080619	-0.116089	-0.049243	-0.105366	-0.008271	-0.051415	-0.014409	-0.069948	-0.071714	-0.094463	-0.05095	-0.027085	-0.05098	-0.020696	0.02474	-0.001098	-0.102972	-0.027668	-0.059879
0.0026476	0.0073811	0.926022			CHAF1A_(T316)	0.05516	0.07902	0.071518	0.060961	0.048847	0.063964	0.044925	0.067955	0.081184	-0.108399	-0.051119	-0.106665	-0.011988	-0.052868	-0.010954	-0.072413	-0.070988	-0.099727	-0.052478	-0.025729	-0.052448	-0.02132	0.02473	0.007274	-0.104569	-0.023962	-0.055731
0.0161197	0.158047	0.309101			MYBL2_(T487)	0.06659	0.073536	0.0775	0.062044	0.068242	0.063067	0.04985	0.062096	0.064521	-0.074782	-0.03955	-0.105081	0.001539	-0.076248	-0.047795	-0.088499	-0.122737		-0.038919	2.9e-05	-0.103051		-0.028717	-0.045496	-0.079146	-0.037071	-0.083808
0.0129066	0.145759	0.284702			CHAF1A_(T259)	0.052859	0.060029	0.062949	0.05407	0.066528	0.062687	0.068779	0.086996	0.065165	-0.07144	-0.043635	-0.059011	-0.081346	-0.05614	-0.027305	-0.086761	-0.099718	-0.068069	-0.085689	-0.042762	-0.030858	-0.073316	-0.002256	-0.040228	-0.049113	-0.01488	0.003316
0.0024553	0.816426	0.707145			PRC1_(T481)	0.011869	0.0642	0.048787	0.056354	0.046527	0.069031	0.065558	0.106016	0.081358	-0.066323	-0.069832	-0.047635	-0.07352	-0.045883	-0.024994	-0.086847	-0.07309	-0.102839	-0.065075	-0.056837	-0.027099	-0.015835	-0.009265	-0.006183	-0.036392	-0.020674	-0.023193
0.61923	0.968346	0.876862			CHAMP1_(S376)	0.057032	0.069258	0.066145	0.058021	0.062813	0.071846	0.075772	0.085459	0.065516	-0.073728	-0.098458	-0.067021	-0.058738	-0.029091	-0.009855	-0.073915	-0.068893	-0.033188	-0.063568	-0.068507	-0.038172	-0.052338	-0.052744	-0.032081	-0.041089	-0.036219	-0.053893
1.9e-06	0.51303	0.606938			KDM1A_(T104)	0.066322	0.073339	0.058472	0.058548	0.076634	0.066806	0.062093	0.071415	0.081348	-0.074286	-0.118107	-0.058946	-0.058329	-0.051288	-0.018763	-0.035518	-0.089191	-0.038013	-0.059475	-0.05884	-0.06022	-0.056211	-0.05409	0.003808	-0.043499	-0.059559	-0.025961
1.9e-06	0.517649	0.606273			MYBBP1A_(S1308)	0.058022	0.074472	0.065977	0.074777	0.050645	0.058984	0.066791	0.088542	0.075889	-0.061617	-0.094032	-0.089526	-0.032926	-0.071865	-0.035433	-0.02207	-0.028976	-0.049639	-0.052047	-0.055163	-0.033633	-0.056113	-0.069431	-0.037991	-0.060152	-0.04091	-0.073367
0.0023352	0.75411	0.930619			ATAD5_(S86)	0.078418	0.074606	0.075639	0.061157	0.047866	0.052116	0.066111	0.057753	0.077958	-0.066206	-0.038701	-0.051475	-0.084823	-0.054151	-0.081299	-0.060717	-0.045704	-0.098381	-0.055575	-0.044043	-0.014119	-0.035159	-0.017221	0.011597	-0.061763	-0.060275	-0.045861
0.0110357	0.0218312	0.723118			GATAD2A_(T189)	0.050477	0.057062	0.072131	0.086372	0.07047	0.069771	0.050095	0.076896	0.073409	-0.055698	-0.056551	-0.036285	-0.05062	-0.053272	-0.045	-0.068626	-0.084722	-0.062507	-0.056003	-0.049003	-0.050948	-0.058734	-0.030361	-0.012636	-0.046028	-0.064175	-0.052015
0.833863	0.0351343	0.28372			KIF22_(S462)	0.058983	0.07774	0.072592	0.079361	0.065757	0.059131	0.048681	0.061481	0.075163	-0.049046	-0.048759	-0.056349	-0.067916	-0.067154	-0.042891	-0.086684	-0.06158	-0.076578	-0.053364	-0.05115	-0.039859	-0.04545	-0.022918	0.003358	-0.04846	-0.05104	-0.05492
4.1e-06	0.803465	0.738932			KIF22_(T463)	0.058594	0.076919	0.071723	0.079668	0.065309	0.059489	0.050294	0.061141	0.074849	-0.043758	-0.048362	-0.056275	-0.068086	-0.064048	-0.046057	-0.084811	-0.061495	-0.083109	-0.054657	-0.050317	-0.038858	-0.043463	-0.023352	0.002913	-0.047272	-0.052819	-0.053111
0.54511	0.73202	0.10337			FOXM1_(T611)	0.083945	0.071473	0.075373	0.06075	0.052391	0.060258	0.061082	0.059613	0.082128	-0.107305	-0.057552	-0.096562	-0.031078	-0.069215	-0.026396	-0.071057	-0.047432	-0.076667	-0.040195	-0.050103	-0.069768	-0.032294	0.000995	0.004829	-0.052706	-0.05182	-0.059737
0.317788	0.289415	0.700399			HJURP_(S473)	0.063666	0.064187	0.072957	0.065374	0.072253	0.05752	0.064871	0.066234	0.074584	-0.062786	-0.069644	-0.084981	-0.068631	-0.062439	-0.043809	-0.066539	-0.06024	-0.08831	-0.046204	-0.051892	-0.072761	-0.012939	-0.010619	0.008059	-0.037933	-0.06047	-0.038925
0.153641	0.0510575	0.541013			HMGA1_(T53)	0.059179	0.073183	0.066576	0.071495	0.049179	0.060085	0.062259	0.081164	0.080954	-0.0647	-0.064572	-0.081991	-0.031033	-0.053482	-0.032971	-0.079108	-0.060046	-0.077051	-0.052315	-0.054941	-0.058351	-0.028809	-0.019326	0.015608	-0.063072	-0.058162	-0.053763
0.0886394	0.837903	0.759374			ASF1B_(C172,C178,T179)	0.084797	0.076325	0.079166	0.071443	0.058365	0.057612	0.056836	0.058369	0.069037	-0.065316	-0.057861	-0.069902	-0.048314	-0.066597	-0.025687	-0.055021	-0.050722	-0.086303	-0.024977	-0.043718	-0.05529	-0.052238	-0.04407	0.003717	-0.053734	-0.072336	-0.065609
0.0669266	0.8586	0.845684			WIZ_(S1106)	0.077799	0.076244	0.079279	0.067412	0.067879	0.058948	0.056963	0.062634	0.060027	-0.091468	-0.071137	-0.051294	-0.024495	-0.066488	-0.04149	-0.072997	-0.052521	-0.059313	-0.033177	-0.047265	-0.057735	-0.042437	-0.028994	0.012081	-0.075718	-0.064517	-0.059026
0.13588	0.181968	0.767771			NSRP1_(T275)	0.066515	0.078264	0.086025	0.070109	0.060389	0.069647	0.050137	0.071637	0.058597	-0.087047	-0.066044	-0.070343	-0.034395	-0.038637	-0.033688	-0.06662	-0.075215	-0.057149	-0.047638	-0.05925	-0.059801	-0.03775	-0.025867	-0.023544	-0.054078	-0.064528	-0.047035
0.0784641	0.762788	0.749896			NDC80_(S69)	0.057935	0.056547	0.056648	0.068931	0.075938	0.075618	0.066417	0.068899	0.058538	-0.030134	-0.072543	-0.045173	-0.016534	-0.069348	-0.060144	-0.081217	-0.060911	-0.113835	-0.011555	-0.038148	-0.088936	-0.021702	-0.022013	-0.005352	-0.055606	-0.041756	-0.055471
0.0044141	0.284656	0.271115			MED1_(S1433,T1440)	0.073365	0.068269	0.078564	0.064943	0.065964	0.062111	0.065494	0.050765	0.071272	-0.057664	-0.085415	-0.089307	-0.013819	-0.101492	-0.079017	-0.069371	-0.056987	-0.0585	-0.036832	-0.058697	-0.037605	-0.050299	-0.0034	0.005275	-0.03301	-0.062597	-0.047952
0.0106802	0.325957	0.738093			TMPO_(S351)	0.062525	0.060856	0.05511	0.08051	0.049265	0.070106	0.080017	0.063212	0.070852	-0.026534	-0.084241	-0.082984	-0.014703	-0.10176	-0.094828	-0.062952	-0.061343	-0.075922	-0.035085	-0.054184	-0.074739	-0.019099	-0.018874	-0.013103	-0.049473	-0.029456	-0.03727
0.0152634	0.173266	0.306203			PBRM1_(S636)	0.081731	0.073728	0.074465	0.022251	0.074322	0.065385	0.076535	0.063354	0.065607	-0.101469	-0.064609	-0.083346	-0.02486	-0.084763	-0.037076	-0.082115	-0.014102	-0.045215	-0.067773	-0.062772	-0.028021	-0.024948	-0.032002	0.004677	-0.07064	-0.045592	-0.047345
0.32285	0.0898542	0.15509			MACF1_(S2157)	0.043589	0.062609	0.08242	0.073177	0.048228	0.060344	0.048666	0.06645	0.088286	-0.024925	-0.073157	-0.068383	-0.053394	-0.043686	-0.052775	-0.117393	-0.110523	-0.052326	-0.034645	-0.065077	-0.0055	-0.041232	0.003316	0.011248	-0.029913	-0.054657	-0.067708
0.0023962	0.897127	0.723963			KDM2A_(T550)	0.056764	0.065682	0.070944	0.084507	0.062455	0.066743	0.055662	0.080736	0.045484	-0.022465	-0.071139	-0.071514	-0.093528	-0.087246	-0.066829	-0.048825	-0.078387	-0.065716	-0.05755	-0.044894	-0.039717	-0.051562	-0.03226	-0.002761	-0.048052	-0.045539	-0.023455
0.0009133	0.38818	0.903454			RRP1B_(S732)	0.068017	0.056839	0.073608	0.064744	0.064473	0.068329	0.052657	0.055376	0.065604	-0.05277	-0.040203	-0.055536	-0.128511	-0.065497	-0.10852	-0.044763	-0.096251	-0.067938	-0.080196	-0.020857	-0.004955	-0.049725	-0.067806	-0.001745	-0.034948	-0.021347	-0.006082
0.920055	0.889292	0.673664			RRP1B_(S732,S735)	0.059104	0.062061	0.07524	0.055863	0.0584	0.064101	0.068664	0.075047	0.081413	-0.075726	-0.070789	-0.095528	-0.101381	-0.066072	-0.089634	-0.02146	-0.054096	-0.072733	-0.059838	-0.032928	-0.039422	-0.043339	-0.054188	-0.015009	-0.047903	-0.024255	-0.021277
0.773919	0.618949	0.709071			RRP1B_(S732,S736)	0.058305	0.063463	0.074901	0.053008	0.055047	0.062183	0.066055	0.072549	0.081179	-0.088454	-0.053962	-0.111276	-0.080364	-0.064026	-0.069088	-0.036705	-0.066143	-0.095158	-0.048897	-0.023694	-0.082256	-0.036943	-0.058586	0.038006	-0.041102	-0.014104	-0.027126
0.0032142	0.841339	0.798897			CIC_(T583)	0.016798	0.059631	0.066473	0.084439	0.057553	0.068445	0.06421	0.075242	0.087676	-0.074633	-0.028595	-0.028081	-0.088416	-0.05701	-0.017992	-0.060884	-0.132381	-0.067535	-0.022789	-0.030623	-0.061571	-0.099144	-0.005608	-0.018737	-0.056485	-0.023799	-0.053661
0.561927	0.385769	0.0186583			SP2_(S78)	0.060762	0.048053	0.077677	0.093615	0.078239	0.054294	0.004408	0.045014	0.097092	-0.040929	-0.005197	-0.064103	-0.063529	-0.074497	-0.029211	-0.072844	-0.173956	-0.07544	-0.018084	-0.028423	-0.049093	-0.050416	-0.017638	-0.004167	-0.050964	-0.035177	-0.046944
0.990352	0.744853	0.361181			UFD1_(S247)	0.055861	0.066245	0.070027	0.097287	0.082371	0.059486	0.023818	0.043994	0.076706	-0.063656	-0.015091	-0.059496	-0.046685	-0.06467	-0.01621	-0.098581	-0.096997	-0.07218	-0.013325	-0.031345	-0.042416	-0.033193	-0.026372	-0.013885	-0.059779	-0.07259	-0.064721
0.799858	0.338714	0.775677			DNMT1_(S152,S154)	0.062164	0.072192	0.067407	0.060358	0.060829	0.067054	0.06808	0.046296	0.048224	-0.076937	-0.072674	-0.082658	0.006697	-0.0467	-0.060457	-0.12866	-0.017734	-0.087033	0.015831	-0.051865	-0.022185	-0.039695	-0.01586	-0.001348	-0.108878	-0.032279	-0.023059
0.0075014	0.0103736	0.968695			C5orf24_(S137)	0.061147	0.066531	0.069484	0.069114	0.070215	0.062707	0.035534	0.061142	0.049137	-0.038717	-0.053695	-0.020982	-0.058202	-0.099427	-0.07953	-0.118516	-0.079706	-0.092505	-0.025793	-0.051391	-0.063115	-0.005203	0.006104	0.028182	-0.044122	-0.032802	-0.019996
0.0446814	0.0326073	0.924094			GATAD2A_(S546)	0.055138	0.05431	0.065506	0.078073	0.06081	0.076472	0.036159	0.063821	0.06665	-0.0524	-0.053473	-0.000198	-0.075565	-0.096423	-0.054685	-0.088411	-0.076012	-0.104148	-0.055774	-0.037543	-0.036371	-0.022302	0.012167	0.019704	-0.026795	-0.05642	-0.042701
0.157862	0.984668	0.178146			GATAD2A_(T544)	0.06514	0.052841	0.061868	0.079526	0.066354	0.0686	0.040125	0.058689	0.066113	-0.058538	-0.035788	-0.029199	-0.092159	-0.094612	-0.056361	-0.094167	-0.067973	-0.100205	-0.057675	-0.036011	-0.039397	-0.023604	0.019411	0.025469	-0.040772	-0.044864	-0.03693
0.006883	0.37443	0.722607			MKI67_(S3041)	0.051309	0.060766	0.023489	0.076577	0.030895	0.079475	0.05729	0.065608	0.070101	-0.059264	-0.070701	-0.043565	0.001137	-0.072643	-0.049959	-0.116588	-0.056995	-0.136292	-0.038715	-0.020452	-0.0647	0.004964	0.015217	0.044951	-0.048074	-0.029169	-0.030634
0.488392	0.233244	0.735495			SAFB2_(S194)	0.051947	0.055418	0.058998	0.06132	0.057504	0.053936	0.067238	0.048181	0.064467	-0.048047	-0.062815	-0.098781	-0.055325	-0.076604	-0.079913	-0.108142	-0.048063	-0.120667	-0.048024	-0.058175	-0.052477	0.014331	0.051873	0.075115	-0.023304	-0.040061	-0.014683
0.007226	0.779315	0.321913			SAFB2_(T193)	0.051768	0.055261	0.061334	0.06117	0.057335	0.053977	0.068135	0.04796	0.064147	-0.045782	-0.063029	-0.099073	-0.057481	-0.07812	-0.081094	-0.108274	-0.048926	-0.116157	-0.050683	-0.058838	-0.052076	0.014464	0.051611	0.074834	-0.024495	-0.040212	-0.014987
0.003978	0.49215	0.282706			ANLN_(S561)	0.078698	0.072926	0.071407	0.020453	0.066238	0.066411	0.062917	0.040549	0.041431	-0.098837	-0.10785	-0.061741	-0.017737	-0.096658	-0.101181	-0.076227	0.002192	-0.102713	-0.028975	-0.030752	-0.050994	0.016586	0.030767	0.073943	-0.056229	-0.054203	-0.031363
0.0152793	0.904074	0.0216719			ANLN_(S562)	0.078942	0.07478	0.070902	0.020924	0.065944	0.067326	0.064982	0.038087	0.042524	-0.100967	-0.110609	-0.055383	-0.020432	-0.090998	-0.104242	-0.069622	0.002399	-0.100602	-0.035876	-0.031952	-0.054002	0.016543	0.027238	0.073959	-0.057509	-0.05259	-0.030814
0.0083505	0.869237	0.0199804			INCENP_(T292)	0.057199	0.058926	0.052235	0.069521	0.053551	0.054186	0.051054	0.049077	0.081329	-0.081027	-0.084471	-0.013869	-0.039776	-0.09575	-0.066296	-0.114492	-0.027316	-0.110373	-0.054991	-0.052218	-0.006671	-0.026589	0.012122	0.064588	-0.026174	-0.029147	-0.031885
0.976072	0.491652	0.317376			INO80C_(T13)	0.053345	0.064206	0.05213	0.069599	0.05693	0.052257	0.077335	0.057101	0.05856	-0.054614	-0.097127	-0.036234	-0.033036	-0.092545	-0.087278	-0.093791	-0.014102	-0.085896	-0.059389	-0.072356	0.030597	-0.047377	-0.010998	0.042068	-0.015738	-0.029783	-0.058915
0.962272	0.48491	0.311746			CTDSPL2_(T86)	0.06543	0.072576	0.06293	0.066357	0.059863	0.051894	0.049231	0.060462	0.061564	-0.074362	-0.068839	-0.067626	-0.042149	-0.079162	-0.088977	-0.119808	-0.005861	-0.084984	-0.057492	-0.037874	-0.031689	-0.015867	0.001671	0.045098	-0.052189	-0.050337	-0.016077
0.2483	0.0655543	0.809312			MKI67_(S579,S584)	0.077674	0.066751	0.059677	0.054733	0.02596	0.049229	0.074389	0.062348	0.078798	-0.097977	-0.091003	-0.068583	0.012414	-0.095894	-0.06522	-0.090214	-0.003437	-0.108928	-0.045708	-0.059145	-0.042693	-0.021304	0.011152	0.02955	-0.035816	-0.03951	-0.014234
2.8e-06	0.567836	0.892644			NUP107_(S4,S11)	0.064766	0.070209	0.060669	0.057272	0.066141	0.054728	0.057669	0.035166	0.064294	-0.076671	-0.072118	-0.08711	-0.011089	-0.074935	-0.058833	-0.111412	-0.001251	-0.129285	-0.02612	-0.062368	-0.0421	0.017461	0.012974	0.042957	-0.055258	-0.029105	-0.028599
0.0154203	0.134336	0.445257			WASHC2C_(S784)	0.062036	0.058772	0.052936	0.040366	0.042438	0.063904	0.081247	0.064647	0.086269	-0.073007	-0.120339	-0.058595	-0.03533	-0.077843	-0.080221	-0.111777	-0.025605	-0.068312	-0.02605	-0.066663	-0.041468	-0.036019	-0.003995	0.067135	-0.037845	-0.031655	-0.012528
0.685721	0.701342	0.705263			WASHC2C_(S785)	0.059875	0.058788	0.053576	0.041809	0.04064	0.061871	0.08376	0.069332	0.086157	-0.084461	-0.116572	-0.045871	-0.038759	-0.085464	-0.078385	-0.10353	-0.020522	-0.070395	-0.036696	-0.058757	-0.036838	-0.038645	-0.009961	0.064277	-0.034792	-0.033779	-0.017145
0.0101423	0.0068938	0.791897			WASHC2C_(S786)	0.0611	0.055417	0.05581	0.04202	0.042134	0.062882	0.081345	0.067683	0.084426	-0.080504	-0.116915	-0.047993	-0.037828	-0.077838	-0.081845	-0.107763	-0.025598	-0.074122	-0.030541	-0.062333	-0.037802	-0.036068	-0.004015	0.067149	-0.038515	-0.031834	-0.015313
0.159868	0.696833	0.0501336			WASHC2C_(S787)	0.062645	0.053082	0.055198	0.044818	0.043613	0.063922	0.081262	0.070924	0.08266	-0.086055	-0.117976	-0.046904	-0.017627	-0.077052	-0.061401	-0.098753	-0.038112	-0.087339	-0.023685	-0.064299	-0.058788	-0.032012	-0.007782	0.063314	-0.030635	-0.039391	-0.015832
0.0099869	0.0642088	0.00028			PRPF3_(S131)	0.087689	0.077141	0.064747	0.015919	0.037312	0.045552	0.088638	0.067107	0.069887	-0.102855	-0.103644	-0.051128	-0.033732	-0.076149	-0.029092	-0.088903	-0.008783	-0.090544	-0.02882	-0.060879	-0.104902	-0.019336	0.020041	0.031823	-0.02487	-0.018807	-0.040452
0.605121	0.068522	0.0798303			PRPF3_(S133)	0.08755	0.078002	0.064641	0.015846	0.037219	0.045552	0.088503	0.066998	0.069749	-0.102166	-0.103639	-0.051217	-0.033779	-0.076151	-0.029134	-0.088883	-0.00888	-0.090529	-0.028869	-0.0609	-0.10492	-0.019417	0.019937	0.031705	-0.024935	-0.018869	-0.040507
0.495356	0.576194	0.207222			MCM4_(S120)	0.071985	0.065295	0.043201	0.071116	0.034435	0.070667	0.068838	0.052287	0.068328	-0.019019	-0.077831	-0.160698	0.014422	-0.02591	-0.08502	-0.051533	-0.061837	-0.137083	-0.046422	-0.048235	-0.06106	0.008296	0.003056	0.057499	-0.031596	-0.030997	-0.076662
0.510154	0.833105	0.199107			CDC25B_(C236,S238)	0.084205	0.06658	0.058543	0.021702	0.051641	0.044535	0.044488	0.049281	0.063936	-0.182262	-0.023632	-0.106098	-0.117418	-0.072502		-0.111948	0.026409	-0.100942	-0.069952	-0.028302	-0.055221	0.010137	0.037515	0.009071	0.009584	-0.011617	-0.029046
0.540731	0.821334	0.215991			MYBBP1A_(T1227)	0.019625	0.075893	0.015767	0.074075	0.070019	0.042259	0.037073	0.098801	0.069554	-0.174322	-0.028957	-0.034483	-0.056088	-0.106564	-0.036357	-0.071268	-0.041641	-0.062422	-0.053479	-0.042425	0.008666	0.003807	-0.014192	0.042677	-0.066957	-0.035235	-0.035225
0.0001707	0.686944	0.483211			SNAPIN_(S126,S133)	0.075339	0.079436	0.066361	0.035906	0.090591	0.073632	0.077601	0.028917	0.054801	-0.15919	-0.054879	-0.092806	-0.046758	-0.053915	-0.039092	-0.023924	-0.076779	0.011015	-0.101368	-0.060211	-0.047776	-0.038256	-0.002598	-0.031085	-0.047011	-0.055381	-0.018389
0.446586	0.109881	0.358027			NPDC1_(S229)	0.037695	0.04196	0.02146	0.047936	0.050075	0.042367	0.061215	0.082295	0.105114	0.007483	-0.041308	-0.146939	-0.06105	-0.102537	-0.10958	-0.039461	-0.19046	-0.070014	-0.04779	-0.056029	-0.061747	0.081436	-0.001258	0.032555	-0.015203	0.004677	-0.019975
0.242102	0.521205	0.80321			VCX;VCX3B;VCX2;VCX3A_(S27);(S27);(S27);(S27)	0.083293	0.062768	0.046503	0.029989	0.069228	0.077006	0.038256	0.041811	0.057287	0.002834	-0.023822	-0.078459	0.001997	-0.167339	-0.081413	-0.057146	-0.125822	-0.092988	-0.00577	-0.050989	-0.051525	0.086105	-0.088633	-0.066097	-0.012233	-0.02511	-0.00414
9.93e-05	0.387458	0.696059			VCX;VCX3B;VCX2;VCX3A_(S29);(S29);(S29);(S29)	0.083408	0.063056	0.047275	0.031185	0.068817	0.077733	0.038339	0.040378	0.057414	0.003134	-0.024967	-0.075725	0.000783	-0.167428	-0.081577	-0.055639	-0.124737	-0.093747	-0.007654	-0.050882	-0.052564	0.08673	-0.088	-0.06326	-0.011678	-0.026554	-0.00654
2.79e-05	0.540843	0.602904
0.120256	0.0517955	0.31507
0.0011268	0.529058	0.444117
0.0020489	0.470828	0.519319
0.0028889	0.634942	0.635933
0.3973	0.0880967	0.791749
1.73e-05	0.999208	0.633641
0.186953	0.133967	0.889096
0.0005389	0.934608	0.0790985
0.939248	0.18774	0.851387
0.0213192	0.486567	0.897794
0.70103	0.301434	0.0017968
0.469896	0.434278	0.581199
0.840837	0.645258	0.797408
0.811171	0.25457	0.456886
0.637425	0.149894	0.0968983
0.603784	0.224835	0.815338
0.243302	0.159886	0.954084
5.88e-05	0.315229	0.74358
0.191888	0.757606	0.187846
0.0036062	0.0772584	0.870951
0.0231578	0.0904926	0.692179
0.0001856	0.262287	0.375302
0.104087	0.630886	0.197254
0.0338836	0.238697	0.488081
0.782852	0.135467	0.0313473
0.859114	0.0603837	0.676287
5.98e-05	0.827392	0.673736
0.0633452	0.469977	0.142586
0.0266504	0.517418	0.730444
0.0018891	0.0884477	0.420786
0.708103	0.197765	0.365599
2.82e-05	0.85167	0.644324
0.105025	0.540765	0.795932
0.0507692	0.451443	0.0640326
0.0759812	0.744768	0.010356
0.428611	0.730372	0.605295
0.351397	0.608965	0.0192274
8.75e-05	0.914496	0.680771
8.63e-05	0.975858	0.599184
1e-07	0.165181	0.665999
2e-07	0.297519	0.333114
1.8e-06	0.865461	0.62423
0.010037	0.791444	0.0602788
1.8e-06	0.893124	0.77912
0.914393	0.174369	0.883947
7.88e-05	0.73644	0.946117
0.459063	0.943984	0.646733
0.0001002	0.310626	0.69552
0.113769	0.125692	0.198204
0.752938	0.168186	0.0344154
0.0279548	0.0195329	0.168551
3.23e-05	0.059411	0.535604
0.0297493	0.134675	0.338525
0.0020903	0.665415	0.684981
0.935288	0.197507	0.847913
0.0005629	0.894315	0.713117
0.140443	0.651087	0.080689
0.0197734	0.355855	0.59568
0.258565	0.190563	0.18409
<0.0000001	0.0011259	0.322145
0.0853986	0.294144	0.406156
0.0896382	0.848691	0.30391
0.160852	0.185724	0.160502
0.0246476	0.376908	0.549671
0.226794	0.271445	0.901025
1e-06	0.687372	0.940208
3.4e-06	0.0910434	0.989679
6.8e-06	0.292763	0.268467
0.0134031	0.0279737	0.140996
0.632419	0.201281	0.0190316
0.118042	0.0011924	0.142901
0.438613	0.0120374	0.274994
0.0001458	0.0008468	0.21862
0.0302007	0.164261	0.528261
0.111763	0.35633	0.0936605
0.0027168	0.936799	0.508674
0.002117	0.309305	0.745542
0.0199997	0.0322426	0.938782
0.0015956	0.998304	0.567898
0.0065929	0.465854	0.820425
0.239397	0.161458	0.192494
0.0571234	0.628788	0.0456388
0.0812887	0.548955	0.789566
0.610096	0.897207	0.889037
0.132006	0.956889	0.298385
0.0483993	0.957907	0.434222
0.919509	0.549836	0.0097152
0.856453	0.867437	0.350871
0.190743	0.446886	0.328978
0.00558	0.441864	0.244699
0.522092	0.404677	0.555383
0.0052822	0.519098	0.435532
0.150722	0.610044	0.0359966
0.933492	0.887082	0.443396
0.0004951	0.179329	0.592824
0.356908	0.0526644	0.0837036
0.717647	0.157418	0.0884668
0.504934	0.37132	0.454074
0.478932	0.258808	0.068579
0.001262	0.610755	0.76266
0.0035125	0.285662	0.0613678
0.0923096	0.191839	0.575471
0.364053	0.794135	0.725462
0.11022	0.0578725	0.116578
0.015088	0.854578	0.4306
0.142171	0.391568	0.143438
0.118075	0.0783482	0.0161245
0.0031956	0.0886861	0.724005
0.299265	0.654265	0.962924
0.0116029	0.0901386	0.644026
<0.0000001	0.908583	0.976174
0.0028675	0.949823	0.532561
0.0060363	0.132179	0.69453
0.119834	0.0036844	0.0633444
0.0562825	0.394051	0.489146
0.0761173	0.292034	0.703482
0.0137039	0.437798	0.260864
0.172335	0.536639	0.366834
0.100639	0.143213	0.378477
0.0005232	0.658952	0.488591
0.0007629	0.267026	0.370796
0.693585	0.463657	0.877548
7.2e-06	0.0503208	0.472356
0.426746	0.496643	0.26128
<0.0000001	0.0403503	0.364795
0.0027893	0.195058	0.902041
0.001393	0.278321	0.695608
0.0003412	0.0104471	0.718169
0.0004993	0.148149	0.454973
<0.0000001	0.548149	0.726545
<0.0000001	0.526963	0.765443
0.253088	0.200039	0.958604
0.283901	0.102557	0.481223
<0.0000001	0.798104	0.734772
5.5e-06	0.0296685	0.355114
8e-07	0.584987	0.262093
5.1e-06	0.694858	0.462227
0.421849	0.414964	0.0057604
1e-07	0.895657	0.354525
0.189386	0.298512	0.0058894
0.309133	0.431916	0.347776
0.006639	0.280778	0.208446
0.260271	0.323913	0.0059958
0.189934	0.0490073	0.200776
5.77e-05	0.879578	0.979548
0.95619	0.484304	0.826336
3e-07	0.344279	0.798268
0.648842	0.778297	0.313629
0.0122576	0.843811	0.0722708
0.0234767	0.313397	0.231904
0.0311606	0.0346019	0.88748
0.890821	0.847278	0.216255
0.0606197	0.967847	0.908489
0.0543955	0.0484926	0.88362
0.0015938	0.0837405	0.557281
0.0006434	0.167159	0.416806
0.0004523	0.950607	0.151206
0.0074824	0.769112	0.667244
0.0064744	0.61131	0.569571
0.0190201	0.0228574	0.840477
0.847427	0.594376	0.756912
0.251623	0.434671	0.486874
0.0054643	0.647083	0.205373
2.16e-05	0.85222	0.732873
4.62e-05	0.814832	0.393554
0.0004295	0.508707	0.616703
0.0070765	0.326489	0.599875
0.0160264	0.558084	0.664738
3.55e-05	0.857882	0.460377
0.0003031	0.35751	0.507799
3e-07	0.848825	0.618898
0.0001152	0.249491	0.647485
0.451375	0.442413	0.119379
0.595618	0.321198	0.229217
0.0016547	0.0108998	0.402313
0.0031189	0.0072347	0.403531
6e-07	0.653873	0.313302
3.85e-05	0.917294	0.625552
0.227406	0.355604	0.173548
0.0130883	0.185726	0.806595
0.913753	0.269248	0.883474
0.0003772	0.718407	0.4183
0.0088064	0.450039	0.278117
3.5e-06	0.932526	0.76233
0.0054594	0.290805	0.781453
1.7e-06	0.379451	0.846096
0.0592165	0.089974	0.38059
5.4e-06	0.94885	0.490681
0.078928	0.871862	0.816001
0.587236	0.888652	0.567457
0.0223692	0.458349	0.567323
0.659142	0.27976	0.0137728
0.143151	0.317067	0.545162
0.0042541	0.125638	0.290913
<0.0000001	0.055051	0.723976
0.73327	0.991765	0.610378
0.246894	0.414363	0.557742
0.624872	0.214064	0.824431
0.615116	0.174786	0.703621
0.0075991	0.143821	0.661384
0.0124426	0.927381	0.166678
0.0736909	0.930569	0.603152
0.248097	0.196348	0.0727611
0.68795	0.335003	0.0284344
0.0159181	0.741554	0.613356
7.88e-05	0.361188	0.803645
0.0004593	0.636247	0.942131
0.0007822	0.646342	0.81723
0.0173569	0.880501	0.167343
0.0132737	0.882886	0.634894
0.0187086	0.899146	0.138095
0.0133489	0.881197	0.643573
1.79e-05	0.011555	0.794242
8.16e-05	0.876147	0.404842
0.0013391	0.0076696	0.24552
0.0003545	0.0098124	0.383878
4.8e-06	0.0109011	0.855956
0.0044104	0.0246208	0.257296
0.0064062	0.0213249	0.252202
1.38e-05	0.0130393	0.74318
0.718965	0.0135821	0.854745
0.154137	0.395682	0.248796
0.227294	0.0123572	0.496056
<0.0000001	0.605415	0.981017
0.0030154	0.0223464	0.450628
0.0093613	0.534126	0.598074
0.0009354	0.0366973	0.649705
0.0032164	0.116578	0.984988
0.0018274	0.242943	0.569014
0.004665	0.596493	0.718398
0.0022505	0.730357	0.331949
0.523347	0.418732	0.875888
0.0058735	0.132428	0.7478
6.9e-06	0.403583	0.3533
0.0490501	0.388331	0.0585896
0.0575278	0.599964	0.0795911
0.0501832	0.666352	0.124467
0.0116813	0.78955	0.34796
0.0014854	0.340845	0.562228
<0.0000001	0.643161	0.900843
<0.0000001	0.648088	0.893454
<0.0000001	0.762071	0.999551
0.384287	0.032248	0.0740243
0.0021132	0.278633	0.385615
0.02042	0.512135	0.205394
0.426144	0.51356	0.0558017
0.457308	0.647517	0.094206
0.52302	0.323589	0.300516
0.0384313	0.206351	0.381956
0.40021	0.67935	0.0041483
0.0018095	0.782109	0.229798
0.640594	0.743714	0.434156
7.2e-06	0.0968049	0.395671
<0.0000001	0.974183	0.978825
0.0007183	0.933886	0.308768
0.0006042	0.947761	0.292806
7.33e-05	0.449367	0.222779
0.455269	0.388155	0.460687
0.0003041	0.352726	0.904187
0.0003081	0.353485	0.902768
0.066525	0.154825	0.898405
0.0238663	0.836722	0.125177
0.043405	0.0881491	0.17497
0.0806476	0.117712	0.791695
0.177762	0.0541303	0.993091
0.0031692	0.486539	0.727675
0.0122258	0.889708	0.0469451
0.1863	0.213782	0.289002
0.134973	0.462522	0.290794
0.172872	0.265489	0.937109
0.210875	0.868382	0.33596
0.97274	0.34828	0.348905
0.727708	0.943774	0.182494
0.0174795	0.0829885	0.854353
0.0015725	0.0966822	0.223188
0.344464	0.167278	0.408503
0.0323527	0.459202	0.902328
1.23e-05	0.268635	0.996456
1.69e-05	0.23826	0.991259
1.69e-05	0.265847	0.99299
0.712016	0.844854	0.215746
0.532997	0.908752	0.719819
0.713348	0.850223	0.349241
0.174982	0.758516	0.822428
0.734182	0.202091	0.17636
0.162073	0.738845	0.837731
0.0746661	0.193522	0.648852
0.104663	0.0079541	0.0508504
0.0034151	0.0261208	0.259679
0.0416146	1.97e-05	0.877705
0.0209122	0.001983	0.878015
5e-07	0.021286	0.995359
0.002571	0.859642	0.232289
0.0020878	0.858505	0.230169
0.0038754	0.883115	0.213362
0.452065	0.212016	0.913488
0.577481	0.0184665	0.551101
0.39004	0.0075836	0.713538
0.89254	0.942089	0.428259
4.49e-05	0.460192	0.444122
0.002736	0.67131	0.514614
0.0021592	0.327736	0.0936003
0.992322	0.0936581	0.878212
0.504947	0.912354	0.443329
0.954874	0.156972	0.115715
0.0018773	0.840515	0.900508
0.459974	0.894856	0.17881
0.037136	0.21552	0.873241
0.0546365	0.10389	0.109406
0.748011	0.276826	0.0103986
0.0006723	0.0047748	0.887469
0.493305	0.246137	0.477196
3.66e-05	0.842121	0.679782
0.388688	0.201114	0.681662
0.147795	0.046026	0.689408
0.0194779	0.0111372	0.797565
0.0183132	0.0106292	0.795517
<0.0000001	0.99411	0.869058
0.0004084	0.0141352	0.746853
5.33e-05	0.81991	0.947026
0.0269243	0.0575242	0.666936
4.3e-06	0.0027616	0.580438
0.741437	0.936039	0.369816
2.66e-05	0.0346515	0.800068
0.568364	0.751437	0.85952
0.199063	0.546599	0.726618
0.492307	0.804978	0.706035
0.0018704	0.222284	0.785978
1e-07	0.703891	0.824726
<0.0000001	0.963539	0.900384
0.0014743	0.831634	0.295095
0.545849	0.257755	0.0082339
0.076958	0.141649	0.0691217
0.261727	0.0757421	0.548862
0.202539	0.040078	0.248466
0.0595412	0.286992	0.261563
0.725548	0.307322	0.366856
0.642435	0.2454	0.365973
0.0432582	0.602519	0.938894
0.214336	0.338306	0.594673
<0.0000001	0.691314	0.907854
0.16093	0.437568	0.860957
4.48e-05	0.388928	0.70165
0.0173622	0.772269	0.676193
0.0566309	0.143389	0.125639
0.0505552	0.36076	0.230659
0.0523144	0.157693	0.249492
0.0212915	0.832899	0.829604
0.0192345	0.872509	0.553146
0.0014422	0.971656	0.90195
0.675523	0.651359	0.494543
0.300565	0.0440525	0.53666
0.0383636	0.824464	0.704451
0.215726	0.597168	0.971451
0.0211239	0.252617	0.254271
0.0179573	0.691161	0.0259111
0.0218648	0.20846	0.518354
0.501426	0.0081027	0.507436
0.0347078	0.679983	0.594905
0.012647	0.633011	0.929808
0.476573	0.954507	0.595343
2.62e-05	0.428716	0.903146
0.0002375	0.188983	0.444142
0.000119	0.208337	0.50964
0.0009053	0.723007	0.93666
0.0001466	0.199358	0.478065
0.0002474	0.452972	0.828369
0.241291	0.672386	0.105231
0.0985659	0.429936	0.365476
0.018237	0.342661	0.0930861
8.8e-06	0.756958	0.340922
0.0055878	0.157169	0.531614
2.77e-05	0.516964	0.883858
0.845552	0.341227	0.723304
5.59e-05	0.565743	0.550545
2.04e-05	0.419528	0.775391
2.95e-05	0.292443	0.306159
2.81e-05	0.242821	0.215001
0.0599405	0.956632	0.990015
0.0058608	0.394592	0.638593
0.0023736	0.704614	0.729892
<0.0000001	0.891666	0.484484
0.0058554	0.228054	0.687793
0.0072357	0.921431	0.187411
0.0001013	0.0884876	0.962048
5.94e-05	0.725165	0.610574
0.0829146	0.499087	0.411237
0.0221813	0.0299614	0.113057
0.247783	0.336684	0.313586
0.030651	0.948127	0.117219
0.0421384	0.022035	0.8411
0.0148318	0.292767	0.459265
0.573047	0.490697	0.8514
0.645699	0.457288	0.394925
0.0353873	0.221496	0.319912
1.2e-06	0.930299	0.973217
0.93368	0.216532	0.633849
0.0664491	0.10699	0.841589
0.138105	0.241115	0.827163
0.459659	0.424753	0.637561
0.329409	0.424913	0.937744
0.827389	0.800804	0.0741162
1.2e-06	0.942034	0.942736
7.9e-06	0.526977	0.63489
0.18177	0.0021644	0.107977
0.174727	0.0252896	0.460479
0.472947	0.0256785	0.132893
4.41e-05	0.281726	0.963198
0.646076	0.644548	0.298094
0.0008788	0.90613	0.182725
7.7e-06	0.203144	0.939206
0.622614	0.362581	0.261425
0.575947	0.187612	0.983189
0.332542	0.411888	0.2532
0.141945	0.537455	0.287741
0.511085	0.233987	0.966739
0.162374	0.0428412	0.875363
8.85e-05	0.102594	0.455545
0.570886	0.468006	0.457628
0.127707	0.184346	0.0733864
0.333329	0.0856877	0.143426
0.0284117	0.935498	0.374002
0.0003101	0.431762	0.756787
0.0004699	0.372984	0.48947
0.20468	0.564773	0.606639
0.0005926	0.402933	0.497519
0.0001123	0.191614	0.504492
0.0104789	0.807643	0.475227
0.0001554	0.419911	0.951976
0.0013027	0.400136	0.338257
0.000996	0.986271	0.0337986
0.0001001	0.44625	0.938195
0.002691	0.964042	0.0248878
8.74e-05	0.490428	0.963105
0.0166423	0.528798	0.910985
0.0022081	0.322255	0.68345
1.39e-05	0.56614	0.537062
0.0005213	0.10971	0.754006
0.0049685	0.459465	0.0184072
0.31363	0.461288	0.15102
0.16782	0.367181	0.550442
0.155889	0.666187	0.391735
0.109497	0.117855	0.419113
<0.0000001	0.837257	0.994998
<0.0000001	0.996858	0.783012
<0.0000001	0.942425	0.655348
<0.0000001	0.95623	0.657434
0.28771	0.0407418	0.225032
0.477108	0.359987	0.340834
0.0827421	0.745064	0.496505
0.166904	0.452398	0.424507
0.0763753	0.454724	0.864997
<0.0000001	0.885266	0.839899
<0.0000001	0.939507	0.97246
0.0088237	0.976206	0.402554
<0.0000001	0.806744	0.697024
0.0082208	0.110763	0.623318
0.0177918	0.0800372	0.105363
<0.0000001	0.98583	0.769421
2.73e-05	0.882177	0.707997
0.0014876	0.617068	0.927561
0.223733	0.336922	0.508564
0.0840381	0.192783	0.577564
0.0052157	0.0608398	0.269139
0.029714	0.487602	0.9157
0.0050786	0.684747	0.808403
0.384245	0.296614	0.954705
0.0182773	0.293033	0.743377
0.356942	0.163571	0.866316
0.183476	0.236887	0.787576
0.222187	0.988187	0.869357
0.556233	0.816866	0.404122
0.342827	0.549173	0.306146
0.200003	0.559992	0.590565
0.0003318	0.16162	0.248926
0.16773	0.0045207	0.61511
0.0016325	0.192679	0.151453
0.0067796	0.698721	0.040857
0.0335583	0.789538	0.0532381
0.55033	0.244222	0.440729
0.900189	0.0446324	0.355086
0.0392763	0.872693	0.417111
0.73471	0.72132	0.734603
0.000319	0.428616	0.303611
0.193187	0.0843681	0.174442
0.0799571	0.335471	0.372652
0.064748	0.75446	0.398151
0.0004829	0.861011	0.544147
0.0466326	0.813107	0.524842
<0.0000001	0.656267	0.876668
0.894451	0.0522579	0.802028
0.0249825	0.0008259	0.888664
0.0325905	0.78377	0.185163
0.0029326	0.230842	0.513674
0.0004743	0.128188	0.439225
6.95e-05	0.0971172	0.637006
0.0004558	0.347986	0.747959
0.0281441	0.21256	0.401582
0.412545	0.649552	0.435403
0.0025513	0.171195	0.934379
0.676118	0.753472	0.117708
0.0160995	0.0426838	0.481168
0.0002597	0.0017629	0.304609
0.0368284	0.008307	0.946696
0.367751	0.102442	0.122137
0.0002573	0.0015826	0.245088
0.0177775	0.0350899	0.623479
0.0395608	0.317675	0.526921
0.0023615	0.780925	0.577462
0.0977413	0.686701	0.687218
0.156176	0.742271	0.296989
0.241667	0.218382	0.977067
0.119153	0.112676	0.787241
0.0096715	0.34995	0.0991255
0.158287	0.131321	0.329788
0.0002355	0.108549	0.830167
0.107802	0.682878	0.486814
0.0377485	0.0631369	0.237757
0.0054796	0.0032375	0.391961
0.139629	0.287481	0.567666
6.8e-06	0.429225	0.540603
0.194146	0.226731	0.214019
0.0801322	0.679802	0.412969
0.004604	0.547995	0.526344
0.0018141	0.867873	0.434
0.024962	0.24224	0.734747
0.0059456	0.373264	0.935564
0.0772416	0.610372	0.219015
0.0005187	0.182474	0.398831
7.8e-05	0.52741	0.91461
0.0001656	0.0302092	0.97569
0.003596	0.585076	0.961765
0.62427	0.622417	0.702484
6.63e-05	0.918983	0.878375
<0.0000001	0.243465	0.766382
0.0017224	0.187691	0.584324
9.47e-05	0.864419	0.173031
0.0003731	0.170582	0.473615
0.0551976	0.844731	0.683338
0.0004469	0.501677	0.112587
0.0014328	0.308201	0.522566
0.17872	0.779072	0.257376
6.35e-05	0.194143	0.655266
0.0005331	0.218191	0.49597
0.0040668	0.0703905	0.573976
0.601962	0.146448	0.251803
0.0838616	0.450796	0.717116
0.0881492	0.212451	0.398115
0.89442	0.710348	0.259023
0.000714	0.0423531	0.564962
0.0002939	0.639636	0.23972
0.0001361	0.0722858	0.762787
0.642689	0.552232	0.927183
2.51e-05	0.143481	0.80401
0.436381	0.31809	0.0480762
0.004865	0.7853	0.647059
0.0031733	0.0046356	0.694657
7e-05	0.789308	0.556676
7.49e-05	0.786654	0.553827
0.0001743	0.12673	0.764817
<0.0000001	0.1379	0.86982
0.600955	0.513747	0.360847
0.0033599	0.150966	0.657844
1.6e-06	0.0731677	0.740974
0.0728892	0.616492	0.392132
4.7e-06	0.523957	0.883911
0.0213744	0.23311	0.369954
0.684581	0.268869	0.292668
0.0078004	0.155589	0.277865
9e-07	0.539448	0.803789
1.6e-06	0.55598	0.728766
0.131543	0.210571	0.332742
0.0021251	0.0189607	0.918193
0.0426068	0.817776	0.416565
8.03e-05	0.437995	0.776578
0.0832547	0.89251	0.910748
0.0027415	0.158446	0.494559
0.0001217	0.412635	0.622371
8.1e-05	0.530386	0.0854301
0.007979	0.327618	0.409129
0.0013678	0.366957	0.882076
0.0002195	0.764952	0.989236
0.0785404	0.274931	0.0231602
0.0516319	0.0776989	0.846638
0.0006057	0.197992	0.626162
0.694081	0.953671	0.504309
0.095827	0.0773464	0.874319
0.113828	0.169378	0.764522
0.0480128	0.0876635	0.716158
0.0697522	0.513478	0.651827
0.0035939	0.290376	0.965302
0.0339633	0.0743795	0.538942
2.06e-05	0.735974	0.788919
0.232431	0.566125	0.711309
0.188514	0.89287	0.409192
0.0648523	0.796828	0.164662
0.0027496	0.726094	0.895714
0.164187	0.499312	0.048914
0.194213	0.651236	0.139203
0.335033	0.167096	0.973554
0.414751	0.550935	0.541089
0.010158	0.455142	0.911171
0.609502	0.971541	0.572392
0.0002811	0.105687	0.562241
0.0011279	0.331112	0.482413
4.74e-05	0.853684	0.681956
5.68e-05	0.753946	0.25049
0.133235	0.581817	0.857918
0.0001645	0.58597	0.552346
0.175748	0.497998	0.401849
0.0136875	0.683679	0.456106
0.0068521	0.622674	0.311505
0.0661539	0.217976	0.58061
0.0072478	0.152547	0.463664
0.0098169	0.178304	0.602432
0.0083128	0.183197	0.385926
0.37116	0.0762282	0.0112705
0.417152	0.463511	0.251653
0.0001551	0.786777	0.786027
4.4e-06	0.453315	0.743166
0.0181912	0.518757	0.532683
0.354182	0.197817	0.509603
0.556199	0.470741	0.217973
1.47e-05	0.572228	0.516694
0.0541682	0.091503	0.138857
6.02e-05	0.048807	0.43729
0.000221	0.117104	0.442426
<0.0000001	0.636047	0.865947
0.0945547	0.309856	0.925597
0.381736	0.332586	0.0574177
0.103401	0.014618	0.279531
0.0011918	0.22955	0.291129
0.181141	0.0821031	0.590772
0.0002742	0.100867	0.500876
1.6e-06	0.0201904	0.438561
0.0073306	0.186143	0.381521
3e-07	0.661454	0.902043
0.0001857	0.375531	0.188483
0.0322432	0.900142	0.100543
2e-07	0.962521	0.421503
0.0001297	0.0994573	0.712177
0.0104799	0.484656	0.646654
7e-06	0.482132	0.555939
0.0001788	0.58886	0.850223
0.739678	0.795386	0.859202
0.116956	0.152985	0.467252
0.245745	0.31651	0.0186552
3e-07	0.0458435	0.790211
0.0174364	0.0323045	0.890166
0.65565	0.218129	0.0706363
0.0072271	0.939057	0.32164
0.832347	0.88364	0.912282
0.0098469	0.142903	0.486733
0.904712	0.242284	0.353787
0.0455896	0.0980094	0.0649442
0.918651	0.378414	0.757552
0.0065666	0.588125	0.527334
0.0298171	0.84855	0.878638
0.716994	0.646628	0.0072724
0.218765	0.74984	0.179572
0.0311002	0.370919	0.74285
<0.0000001	0.239155	0.747826
0.0031669	0.0563586	0.441578
0.0003349	0.384668	0.0368922
<0.0000001	0.828542	0.0778142
0.0028384	0.715973	0.677329
0.0045892	0.612131	0.929094
0.0009623	0.225122	0.402301
0.000283	0.688863	0.657037
0.0004175	0.459806	0.326469
0.0002048	0.182264	0.822673
1.2e-06	0.209625	0.472044
1.2e-06	0.203237	0.501559
0.0222288	0.319458	0.0455121
3.63e-05	0.220261	0.530168
0.0003453	0.257049	0.374066
0.0001867	0.175216	0.384632
1.47e-05	0.137183	0.361464
0.0426754	0.559374	0.579025
0.318615	0.043496	0.46484
0.609282	0.0389012	0.393664
0.0158844	0.171567	0.753416
0.0064096	0.429563	0.650685
0.00011	0.175511	0.451928
0.0006572	0.130639	0.447939
1.29e-05	0.393653	0.945339
0.0107118	0.899083	0.401896
0.0019434	0.595302	0.112694
1.7e-06	0.547834	0.918159
0.0251213	0.106963	0.313681
0.0002682	0.0069936	0.714967
1.7e-06	0.547834	0.918159
0.0039448	0.570856	0.54335
0.0007651	0.0974913	0.658224
2.2e-06	0.138229	0.98695
0.038409	0.943723	0.189644
1.8e-06	0.0903143	0.443743
1.22e-05	0.345265	0.965048
0.0285018	0.0419769	0.353463
0.0169623	0.0341155	0.436352
1.7e-06	0.101421	0.110729
0.0143131	0.426527	0.084545
4e-07	0.0635268	0.272269
3e-07	0.291812	0.172713
4.1e-06	0.258124	0.70603
0.0957038	0.0388794	0.78653
0.824264	0.620213	0.513007
3.77e-05	0.22972	0.269062
0.13167	0.478567	0.622939
0.0082645	0.295928	0.0041069
0.0332078	0.258317	0.26138
0.0039134	0.515381	0.943191
3.57e-05	0.915044	0.668074
<0.0000001	0.874166	0.623
0.885197	0.0332118	0.0011067
0.0023165	0.35047	0.150675
0.0060244	0.0264896	0.0979775
9.76e-05	0.761634	0.323287
0.0165661	0.0055553	0.13709
3.46e-05	0.312157	0.341663
0.0270546	0.717517	0.382864
3.4e-06	0.0760992	0.300884
0.0001546	0.148115	0.598896
1.16e-05	0.120614	0.359918
4.1e-06	0.154712	0.420657
0.229869	0.0315841	0.632523
0.319395	0.946713	0.719567
0.269049	0.556425	0.109351
1.98e-05	0.372746	0.95056
1.54e-05	0.255155	0.522898
3.56e-05	0.862975	0.933367
2.69e-05	0.638569	0.391075
9.1e-06	0.255953	0.596701
0.0200251	0.323405	0.387311
0.0035024	0.312039	0.501864
0.118263	0.0003818	0.31862
0.472253	0.222543	0.320792
0.398249	0.0309448	0.897081
0.0018071	0.205158	0.727879
0.0033859	0.120215	0.720247
2.3e-06	0.564697	0.302836
7.23e-05	0.0237809	0.393378
4.2e-06	0.0322958	0.677805
3e-06	0.190262	0.425442
0.00253	0.405756	0.979979
0.118672	0.468561	0.368868
0.785853	0.490828	0.871534
0.0129201	0.338339	0.107161
0.0002349	0.360975	0.999086
0.0001358	0.396966	0.933003
7.61e-05	0.0066037	0.58674
2.75e-05	0.0101214	0.5368
0.0003358	0.554392	0.620711
0.0507615	0.166805	0.647962
0.202913	0.192664	0.0705844
0.0030502	0.169968	0.0806466
0.0205401	0.04472	0.450979
0.0006083	0.756584	0.784223
0.0001215	0.502253	0.921859
3.2e-05	0.030118	0.297045
6.13e-05	0.0456155	0.796965
0.0299497	0.745394	0.943325
0.0856616	0.916931	0.463595
0.0081054	0.388691	0.604702
0.325239	0.924917	0.809227
0.160497	0.139677	0.832687
0.0312972	0.717543	0.870073
0.178074	0.517856	0.462156
0.0263739	0.32219	0.780744
0.0001069	0.0021657	0.441994
<0.0000001	0.889751	0.905069
0.262656	0.707078	0.106095
0.874778	0.753483	0.246356
0.0171171	0.708561	0.333324
0.0015146	0.678642	0.109555
0.163286	0.501956	0.360218
<0.0000001	0.252509	0.963588
<0.0000001	0.42389	0.968261
1e-06	0.746973	0.625519
0.0077961	0.200063	0.422059
0.0077286	0.198947	0.419534
0.0058015	0.876123	0.407138
0.0054306	0.0736282	0.641277
0.266942	0.999959	0.127121
0.129474	0.81471	0.360028
1.54e-05	0.0006542	0.916539
0.108688	0.669344	0.943138
1.6e-06	0.0110337	0.927328
0.374826	0.236941	0.0326302
0.0908956	0.226351	0.0306578
3e-07	0.156499	0.713357
0.0007403	0.348236	0.547636
<0.0000001	0.650571	0.921892
<0.0000001	0.707187	0.825924
0.145186	0.0017892	0.700846
0.007796	0.200066	0.422066
0.0058312	0.466089	0.571439
0.0050004	0.460983	0.541501
0.0162342	0.25329	0.817583
0.128523	0.633766	0.337481
0.0028605	0.0222808	0.221327
7.28e-05	0.0422598	0.684212
<0.0000001	0.701979	0.993777
0.0050634	0.496813	0.793963
0.0009248	0.356927	0.535625
<0.0000001	0.0386584	0.896234
0.0003336	0.410798	0.709177
<0.0000001	0.270995	0.742615
5.9e-06	0.0079704	0.140041
<0.0000001	0.157029	0.867987
0.003009	0.0384993	0.822618
1.04e-05	0.855163	0.357278
2.54e-05	0.940357	0.58019
3e-07	0.427531	0.857363
0.253501	0.0651669	0.352012
0.0090363	0.679171	0.607043
0.0349183	0.761769	0.782948
0.0407676	0.8335	0.830834
3e-07	0.70067	0.917638
0.0493999	0.664812	0.41797
0.0379444	0.461344	0.443453
0.018356	0.481479	0.548583
0.0617703	0.664018	0.514467
0.0263116	0.449033	0.607775
1.52e-05	0.45305	0.488849
0.284621	0.0855196	0.278536
0.360531	0.0743087	0.366306
0.148539	0.783345	0.0525449
0.0186449	0.360827	0.735431
0.501649	0.207511	0.865418
0.0077382	0.234667	0.0463869
0.0233944	0.547295	0.725747
2.43e-05	0.293444	0.585298
0.0680797	0.0412541	0.134986
0.0527797	0.531197	0.911681
2.1e-06	0.798196	0.483538
1.2e-06	0.744406	0.615256
0.001161	0.171638	0.0573923
0.0011834	0.146143	0.659154
0.001454	0.136032	0.790276
0.0091441	0.268137	0.147205
0.299313	0.0358972	0.815167
0.000943	0.201433	0.446141
0.0028245	0.4765	0.986679
0.961888	0.102709	0.239111
4.57e-05	0.517103	0.619453
0.0456839	0.0313478	0.73284
0.249904	0.435266	0.233436
0.003622	0.324715	0.383376
0.133912	0.468192	0.11503
0.0003331	0.41157	0.636973
0.0003297	0.916151	0.836108
0.0027677	0.96161	0.488533
0.0029439	0.94744	0.520596
0.0383661	0.0213975	0.573552
0.0003668	0.835268	0.668289
0.403263	0.665856	0.744148
0.308004	0.333641	0.253492
0.506531	0.99724	0.697552
0.189722	0.609047	0.706545
0.003516	0.895833	0.0170055
0.205086	0.0166703	0.0709437
0.0710595	0.734441	0.509896
0.0029696	0.692966	0.395708
0.0130539	0.403437	0.225337
0.576266	0.0305641	0.983391
0.0236974	0.694635	0.339001
5.8e-05	0.267609	0.802268
0.0098423	0.114722	0.372639
8.11e-05	0.406829	0.238714
0.142793	0.618024	0.0750691
0.0220353	0.233872	0.656915
0.0005148	0.161773	0.494246
0.0156624	0.0107805	0.0664892
0.0002197	0.741653	0.554855
0.0008854	0.0116545	0.230657
0.0002631	0.35067	0.358007
0.0039767	0.388283	0.0868642
0.143525	0.164989	0.847788
0.0002207	0.787902	0.948858
0.0005276	0.0025351	0.856181
0.0574646	0.0762454	0.170454
0.006602	0.985305	0.981063
0.108094	0.676865	0.936654
0.671122	0.196195	0.713271
0.0026964	0.414348	0.736793
0.57848	0.497129	0.0067733
0.602832	0.858619	0.0050961
0.0011267	0.0804672	0.80056
0.0035851	0.684328	0.719972
0.0288679	0.238253	0.5627
0.0003003	0.187252	0.893072
0.0016011	0.245904	0.309227
0.011285	0.693951	0.901966
0.0002708	0.800896	0.733409
0.578416	0.191356	0.722834
0.0142672	0.152038	0.534939
0.0001194	0.0884157	0.61025
0.0072682	0.197552	0.643774
0.0038349	0.139948	0.573628
0.384028	0.28968	0.528443
<0.0000001	0.35946	0.782079
<0.0000001	0.382474	0.679128
0.0034766	0.0090225	0.825786
0.0004223	0.0099585	0.518686
0.0003441	0.396702	0.835127
0.0301736	0.186867	0.813953
0.0911334	0.0341198	0.0254253
5.3e-06	0.317093	0.688563
<0.0000001	0.0121609	0.565233
0.0024473	0.191604	0.886188
0.0098069	0.902192	0.0984692
0.17416	0.967422	0.15951
0.0238797	0.130105	0.887657
0.200567	0.584821	0.845732
0.119308	0.576483	0.42549
0.103703	0.195465	0.0695161
0.646582	0.0972989	0.0302859
0.0208062	0.719426	0.512359
0.002094	0.259779	0.232985
0.87392	0.952894	0.247523
0.0016442	0.0628031	0.883605
0.0001493	0.0448933	0.642085
0.0004715	0.523553	0.54998
0.0761773	0.6206	0.662096
0.26352	0.0369853	0.0582818
0.0382238	0.803308	0.145515
0.0043308	0.724279	0.389991
0.0101896	0.802211	0.243317
0.0014204	0.0067022	0.613045
0.357098	0.136055	0.260173
0.000583	0.530829	0.541888
<0.0000001	0.0528291	0.659412
<0.0000001	0.178491	0.612665
0.0386473	0.464885	0.0359963
0.227472	0.718434	0.0790766
0.116594	0.494492	0.99501
0.146057	0.0961567	0.960385
0.212009	0.747985	0.679959
0.0105271	0.605601	0.175577
0.790616	0.718129	0.381445
<0.0000001	0.113078	0.530447
0.466898	0.588362	0.435187
1e-06	0.239483	0.746364
6.39e-05	0.0618323	0.930423
0.0323474	0.801111	0.855967
<0.0000001	0.0119659	0.563987
1.9e-06	0.432137	0.806109
0.0052721	0.0116697	0.691646
0.308514	0.483646	0.008268
0.719313	0.0598822	0.805874
0.728368	0.320096	0.78289
0.0002452	0.196112	0.751076
0.584534	0.018228	0.797879
0.691744	0.534189	0.655867
0.68165	0.58442	0.60985
0.0002748	0.312576	0.685265
0.67993	0.0056383	0.5269
0.625287	0.565831	0.664707
0.0004007	0.3346	0.613221
0.353956	0.760672	0.797738
0.607316	0.143811	0.757729
1.2e-06	0.0938575	0.927711
0.0178761	0.289399	0.498655
0.220139	0.546601	0.463749
0.0121257	0.648675	0.57735
0.0134021	0.655853	0.70076
8.4e-06	0.211045	0.659348
0.121959	0.226768	0.624197
0.648208	0.825396	0.636306
6e-07	0.0246766	0.488466
0.12083	0.580338	0.807194
1.96e-05	0.172074	0.502375
0.0234159	0.660687	0.599934
0.0172314	0.282585	0.0893007
0.488306	0.251839	0.0261632
0.111177	0.0039074	0.375982
0.3941	0.501042	0.503617
0.113786	0.179636	0.752886
0.171091	0.619623	0.345991
2.96e-05	0.9408	0.532966
5e-07	0.0535073	0.857715
0.0007282	0.0696454	0.73458
0.246951	0.351729	0.240841
0.0008125	0.977635	0.797729
<0.0000001	0.129872	0.974873
0.000131	0.887609	0.347641
0.814263	0.540181	0.337791
0.185061	0.388089	0.924557
1.8e-06	0.822513	0.87636
0.059806	0.846202	0.845925
0.123108	0.370378	0.319526
0.112013	0.750063	0.750124
0.768054	0.782019	0.493315
0.0671124	0.820754	0.835602
0.4905	0.184374	0.517267
0.0006553	0.30793	0.70127
0.0009241	0.417623	0.76065
0.0059107	0.898294	0.957444
0.0124206	0.413493	0.522456
0.0038944	0.837542	0.930146
0.303901	0.928469	0.80997
0.86139	0.217144	0.497726
1.2e-06	0.705948	0.913644
6.02e-05	0.336283	0.67864
0.0001212	0.378873	0.673942
0.0029186	0.735379	0.108562
0.0041169	0.851641	0.440556
0.66603	0.347075	0.50016
0.097754	0.314633	0.845949
0.0026166	0.405174	0.314609
6.1e-05	0.797876	0.131132
0.0049216	0.0635876	0.54172
0.0057761	0.354739	0.166347
5.22e-05	0.794351	0.611219
0.0052979	0.606116	0.31803
5.9e-06	0.185741	0.656636
0.0109388	0.004652	0.284269
0.0632889	0.0491915	0.200166
2.82e-05	0.872671	0.137197
6e-06	0.741302	0.169022
2e-05	0.473562	0.931429
0.0088054	0.0426419	0.174887
0.0007468	0.759312	0.599622
0.0255299	0.459154	0.644694
0.167927	0.183302	0.758028
0.140351	0.322743	0.822146
0.152725	0.325596	0.825995
0.0252898	0.733835	0.781061
0.0238901	0.772706	0.752304
0.0571994	0.53158	0.401878
0.0868158	0.0285316	0.955497
0.976176	0.139422	0.328922
0.226683	0.86409	0.850073
0.813784	0.503933	0.910217
<0.0000001	0.132442	0.93355
0.324332	0.982509	0.328834
0.0226422	0.0080547	0.846856
0.0215559	0.123186	0.25032
0.0070284	0.0004688	0.161566
0.126969	0.733087	0.777952
0.812434	0.402982	0.1295
0.071781	0.526211	0.775789
0.0039688	0.884994	0.31458
0.631534	0.0677497	0.568869
0.567895	0.0219112	0.192975
0.0069453	0.86843	0.759679
0.0037587	0.956659	0.73659
0.0022259	0.0749125	0.54365
0.0227723	0.73378	0.727829
0.0009809	0.173162	0.494499
2e-06	0.687516	0.7776
0.436159	0.140691	0.404938
0.191016	0.475314	0.0949473
6e-07	0.000439	0.471583
0.0586787	0.974416	0.831635
0.0039761	0.614622	0.569642
0.0001146	0.154007	0.64383
0.0003502	0.308841	0.290501
0.0001968	0.579346	0.827345
0.0015051	0.366162	0.599952
<0.0000001	0.281138	0.814656
0.762188	0.0562293	0.0838171
0.46383	0.0231831	0.344869
0.0004872	0.109688	0.441957
0.0212072	0.0689869	0.810989
0.0507738	0.0114831	0.566356
1.79e-05	0.219101	0.561328
1.87e-05	0.375551	0.368038
9.13e-05	0.153015	0.580462
0.975342	0.0102816	0.030276
0.0004411	0.761343	0.498593
0.0033255	0.36795	0.819781
0.0189989	0.514787	0.274467
0.009444	0.212098	0.46893
0.0073734	0.290001	0.393568
0.0299425	0.0349893	0.0484958
0.0046815	0.213415	0.292093
0.0005492	0.159026	0.272283
0.340205	0.548702	0.659019
0.402388	0.0465485	0.249323
0.846745	0.15091	0.954385
0.149721	0.837495	0.162669
0.640223	0.548773	0.147947
0.262968	0.697491	0.119604
0.0001987	0.418241	0.702627
0.0047643	0.963594	0.121798
0.0006016	0.642417	0.452452
5.91e-05	0.213537	0.969888
0.0015202	0.782131	0.480827
0.0003737	0.214352	0.937599
0.0013507	0.773597	0.47817
0.0042806	0.769284	0.520146
2e-07	0.606295	0.876018
0.0319328	0.779461	0.737116
0.553565	0.376432	0.314061
<0.0000001	0.744299	0.622859
0.0044194	0.177845	0.709132
4.96e-05	0.46668	0.975155
0.889668	0.254723	0.831188
<0.0000001	0.933692	0.973847
0.0001235	0.559432	0.847381
<0.0000001	0.97142	0.858935
<0.0000001	0.805322	0.987766
0.921746	0.802385	0.417804
0.0759089	0.0007372	0.0742848
0.0072678	0.385583	0.600269
1.27e-05	0.799533	0.748471
0.851659	0.244608	0.78655
0.0739896	0.719698	0.110523
<0.0000001	0.877177	0.83515
<0.0000001	0.883711	0.886016
0.0104133	0.170539	0.645114
<0.0000001	0.912063	0.547246
1.65e-05	0.76036	0.366599
0.242183	0.548452	0.184303
<0.0000001	0.751557	0.613002
0.371273	0.0096132	0.589425
0.25424	0.0078295	0.788548
0.0076321	0.213828	0.606787
0.135866	0.261843	0.496748
0.0952518	0.0127087	0.453748
0.170391	0.192463	0.787646
0.0018218	0.491446	0.262975
0.156393	0.0591563	0.558043
0.735409	0.194033	0.308163
0.0252584	0.82778	0.0897277
0.0054589	0.0079747	0.517638
0.0185932	0.202643	0.198464
4.2e-06	0.740361	0.508917
0.281977	0.0488449	0.0570473
0.0037161	0.324861	0.386512
0.0079374	0.716921	0.65418
0.628847	0.83813	0.962195
0.450874	0.0066075	0.259428
0.300717	0.587435	0.313059
0.007727	0.93502	0.910812
0.0022899	0.0049878	0.581668
0.0002917	0.013577	0.660241
0.0094276	0.277817	0.0110329
0.0002787	0.116441	0.118464
0.523451	0.669276	0.189076
6e-06	0.568552	0.430392
1.36e-05	0.540914	0.908388
0.0224268	0.118974	0.29056
0.0017663	0.652881	0.380726
0.0013541	0.194381	0.895238
0.70914	0.351348	0.123162
0.0270586	0.550947	0.0419306
0.0034385	0.0272287	0.134302
0.153501	0.10839	0.829476
0.550333	0.258344	0.861787
0.0033891	0.0280738	0.127472
0.871705	0.43445	0.913292
0.0304724	0.259665	0.813867
0.304193	0.731431	0.76142
1e-06	0.0889272	0.625881
0.524864	0.0278478	0.252371
<0.0000001	0.188242	0.799311
0.0032582	0.820301	0.621593
0.0013541	0.19438	0.895238
0.0012495	0.183556	0.851733
0.378151	0.850188	0.201477
0.0002508	0.0865235	0.52374
3e-07	0.11618	0.121981
0.124832	0.338625	0.1568
0.207167	0.195288	0.43109
0.0676696	0.0002375	0.143155
0.0255246	0.243391	0.761182
0.357413	0.651006	0.467821
0.197197	0.397688	0.319769
0.718897	0.293653	0.0490538
0.0135929	0.123368	0.214408
0.357217	0.373122	0.0207535
1.1e-06	0.0611275	0.411079
0.0076927	0.176588	0.196354
1e-06	0.73342	0.472547
<0.0000001	0.886279	0.881689
0.165088	0.0012418	0.667006
0.566852	0.357733	0.520047
0.0562759	0.0009095	0.48194
0.0552883	0.126046	0.0855967
0.0180784	0.586979	0.991124
0.674077	0.123353	0.167185
0.0081018	0.801547	0.631998
0.0426619	0.0021231	0.593928
0.0351368	0.403274	0.915335
0.424808	0.0128109	0.634625
9.04e-05	0.58521	0.822119
0.557214	0.697589	0.221861
0.0099166	0.594858	0.0424185
0.542514	0.457271	0.0656071
0.0319485	0.747562	0.307397
0.473054	0.0908351	0.396054
0.0205484	0.1002	0.635944
0.0092811	0.216618	0.0611045
0.0197715	0.104406	0.639695
0.058485	0.165263	0.294519
8.3e-06	0.315391	0.46763
0.0807649	0.192462	0.298545
8.3e-06	0.315391	0.46763
0.0001511	0.915021	0.544219
<0.0000001	0.784999	0.814264
1.2e-06	0.0343999	0.827049
<0.0000001	0.920102	0.750299
0.0042085	0.296782	0.38382
0.948236	0.649611	0.861064
0.124797	0.0556762	0.197036
<0.0000001	0.324056	0.799475
0.0025576	0.217134	0.268342
0.0004568	0.126049	0.709591
<0.0000001	0.112649	0.163718
0.010839	0.839833	0.867543
0.823025	0.366823	0.0557272
0.507798	0.794586	0.006056
2e-07	0.202969	0.980592
0.518457	0.588351	0.0049012
0.771011	0.38043	0.0443831
0.900404	0.688535	0.912498
0.0895097	0.817126	0.775173
0.0022342	0.427299	0.0058672
0.0034582	0.474156	0.829674
7e-07	0.847122	0.385459
0.771094	0.659479	0.331446
8.88e-05	0.1008	0.484233
0.213145	0.0624169	0.608299
5.1e-06	0.374138	0.298652
0.800237	0.781199	0.244835
<0.0000001	0.966827	0.630536
<0.0000001	0.526799	0.635566
4.9e-06	0.72838	0.645198
<0.0000001	0.68376	0.917237
0.0018042	0.981837	0.920333
2.31e-05	0.484844	0.302513
0.0026245	0.0133494	0.942992
<0.0000001	0.683952	0.993595
<0.0000001	0.589573	0.969837
0.0157277	0.0036064	0.554782
0.310761	0.0388193	0.0195146
<0.0000001	0.824123	0.976601
<0.0000001	0.841956	0.974059
0.327285	0.388803	0.076441
0.0057864	0.386623	0.556086
2e-07	0.695601	0.770447
<0.0000001	0.601647	0.901985
<0.0000001	0.588499	0.83846
4.4e-06	0.518495	0.951723
<0.0000001	0.609795	0.789298
<0.0000001	0.57381	0.840954
1e-07	0.0863664	0.369373
0.858475	0.93842	0.403526
0.0095482	0.0903734	0.700247
0.636309	0.663568	0.48586
0.015874	0.0769727	0.67382
0.0448102	0.758198	0.2929
0.874727	0.0573046	0.959609
0.29288	0.469839	0.107188
0.0982575	0.454311	0.879475
0.726655	0.385957	0.538994
4e-07	0.0321239	0.829493
0.0580058	0.125499	0.787718
0.0006207	0.859671	0.822365
0.0016101	0.8816	0.874197
0.014556	0.545604	0.701424
0.672654	0.79502	0.986487
0.0072108	0.281839	0.578949
0.0894568	0.0244697	0.667766
0.0016247	0.843996	0.837235
7.7e-06	0.410918	0.602798
0.0028455	0.808735	0.16448
0.0013778	0.0642408	0.413131
0.0229762	0.0062248	0.212639
0.0012657	0.874513	0.954513
0.0005376	0.88585	0.851741
0.0756428	0.0596715	0.681827
0.0008407	0.814155	0.526378
0.412166	0.0050324	0.894519
0.771789	0.395259	0.215689
0.0004161	0.377783	0.512231
0.0131327	0.197414	0.889843
0.008486	0.202494	0.552913
0.0397643	0.369939	0.44852
0.0814394	0.306098	0.980475
0.0100853	0.565553	0.596421
<0.0000001	0.0005121	0.341168
0.0139089	0.745112	0.762552
0.0109818	0.685917	0.805259
0.0109639	0.680164	0.75044
0.050902	0.726179	0.580933
0.029464	0.326753	0.712003
0.432922	0.486218	0.162368
0.0291125	0.171155	0.278803
0.247014	0.414344	0.121352
0.588984	0.42916	0.0828683
0.859172	0.200945	0.364377
0.157124	0.119549	0.837713
0.0012952	0.159801	0.459968
<0.0000001	0.709577	0.85836
0.0012097	0.184204	0.300161
0.591468	0.271168	0.769213
0.652998	0.271569	0.482499
9.8e-06	0.705657	0.714585
0.0002619	0.583775	0.207586
1.16e-05	0.395801	0.478956
0.0011321	0.0856706	0.981675
0.963362	0.36388	0.83404
0.0039908	0.529069	0.116971
0.0036897	0.496297	0.10509
0.149809	0.495442	0.915819
0.106925	0.0553864	0.829456
0.0641328	0.0164261	0.577987
0.100342	0.1441	0.0573076
0.0873114	0.0140212	0.114767
0.0004956	0.246843	0.799077
0.0533943	0.0108315	0.847981
9.2e-05	0.0748414	0.928457
0.194616	0.481776	0.202756
0.0999726	0.983919	0.176003
0.125447	0.11051	0.702999
1.57e-05	0.230458	0.723613
0.0037108	0.0828595	0.434771
0.416617	0.46355	0.681979
4.6e-06	0.53422	0.790342
0.0139387	0.851324	0.336741
0.0180043	0.534734	0.929732
0.172445	0.210925	0.950132
0.0940689	0.644509	0.780878
0.687426	0.0105813	0.791529
0.0005211	0.700089	0.124638
3.79e-05	0.33831	0.926688
0.18855	0.21164	0.741752
0.0002363	0.99648	0.997786
0.0004058	0.420096	0.16882
0.351162	0.0089263	0.324668
0.0015675	0.244042	0.758439
0.0010881	0.921376	0.60278
0.0002475	0.594379	0.818951
0.408276	0.007887	0.654968
0.862667	0.228605	0.134557
0.005661	0.415676	0.257103
0.38177	0.276012	0.269431
0.208464	0.356111	0.916761
0.0908045	0.213429	0.966353
0.150691	0.776548	0.088975
0.0485707	0.278223	0.13881
5e-07	0.605986	0.695473
8.54e-05	0.486215	0.870149
<0.0000001	0.888881	0.577076
0.0001261	0.206854	0.442365
0.676521	0.702171	0.0848941
0.017642	0.0863808	0.410133
0.10832	0.0613226	0.352778
0.0868295	0.0803891	0.318798
0.571658	0.294303	0.915057
0.0001156	0.244141	0.271747
1e-07	0.0254419	0.324959
0.376223	0.474331	0.0197421
0.0002814	0.107547	0.66553
0.0001957	0.758851	0.0729524
0.435153	0.323156	0.244745
<0.0000001	0.272189	0.644984
<0.0000001	0.848082	0.667481
0.0004879	0.767062	0.441592
0.180007	0.111317	0.804404
0.00906	0.902014	0.181947
0.417456	0.701339	0.5249
0.0004013	0.998399	0.502449
0.0006431	0.910556	0.56944
0.0057953	0.479242	0.438469
0.151907	0.824554	0.207211
0.166595	0.809395	0.21705
0.000235	0.479255	0.716293
<0.0000001	0.0138645	0.585624
0.0632335	0.250079	0.759664
0.0166941	0.11622	0.0001646
2.92e-05	0.243891	0.980467
0.972772	0.392947	0.374446
0.282654	0.97689	0.154243
<0.0000001	0.618086	0.927179
0.0045097	0.0781827	0.16693
0.111974	0.440281	0.12689
0.0030914	0.141651	0.351281
0.455304	0.786802	0.112175
5.34e-05	0.768126	0.413904
0.696158	0.346827	0.552899
0.0065674	0.758311	0.597
3.51e-05	0.0360573	0.855117
0.0034005	0.286787	0.396765
0.003277	0.66404	0.190019
0.397845	0.825761	0.117084
0.0087104	0.384234	0.479431
0.0027337	0.143625	0.366109
0.109144	0.743198	0.487171
0.258794	0.640355	0.485519
0.240086	0.296565	0.244337
0.407011	0.618406	0.331487
0.0797738	0.451931	0.882371
0.0016368	0.359834	0.627065
0.0862035	0.87813	0.291878
0.0026999	0.952393	0.789253
8.83e-05	0.0827174	0.501162
0.666305	0.724814	0.460058
0.0512644	0.188747	0.759909
0.0546792	0.653589	0.319764
0.347192	0.787636	0.652288
0.300772	0.648412	0.353819
0.169257	0.0416629	0.0067585
0.0060491	0.504056	0.122297
0.0123749	0.943921	0.224062
0.0453298	0.581522	0.984844
0.0041958	0.0004383	0.588144
0.514205	0.543426	0.737089
0.0926243	0.355171	0.98792
0.34455	0.183312	0.218217
0.0414478	0.314739	0.43603
0.0064944	0.623358	0.881581
<0.0000001	0.183042	0.734925
0.0015038	0.667969	0.658506
0.0217714	0.31973	0.716345
0.0002236	0.894165	0.918544
0.0501109	0.0857604	0.374572
0.0570569	0.151068	0.856934
0.019157	0.473091	0.265272
<0.0000001	0.910805	0.821313
7.62e-05	0.697547	0.740676
0.0237794	0.839104	0.376407
0.20285	0.894957	0.557216
0.0021735	0.0984716	0.154265
0.0125013	0.156249	0.553747
0.0750467	0.692346	0.117989
0.0085578	0.425511	0.279522
5e-07	0.0496466	0.790883
9e-07	0.0611596	0.784574
0.0010572	0.0928796	0.4659
0.0038786	0.302017	0.161037
1.84e-05	0.944356	0.600128
0.0219919	0.0092007	0.509722
0.787141	0.0152601	0.115717
0.756014	0.182798	0.34295
0.406334	0.923939	0.310901
0.286569	0.800916	0.397944
0.303615	0.846506	0.332369
0.792036	0.557306	0.547191
0.0019772	0.563956	0.75282
1.44e-05	0.223857	0.658968
0.164296	0.696326	0.447692
0.0076281	0.69267	0.824883
0.009177	0.65852	0.825378
0.0383788	0.243147	0.533339
0.0214745	0.617877	0.232093
0.0084472	0.677558	0.828276
0.0407752	0.690527	0.160377
0.0948944	0.909254	0.760972
0.338631	0.169799	0.864055
0.187637	0.895028	0.152562
0.759895	0.833871	0.0446943
3.03e-05	0.124686	0.661026
0.101328	0.512017	0.575021
2.98e-05	0.938674	0.913
5.39e-05	0.567647	0.0684645
0.0002546	0.342185	0.582212
<0.0000001	0.0192216	0.978035
7.96e-05	0.420912	0.492917
0.0002045	0.203594	0.60086
0.0019642	0.418075	0.636575
0.100834	0.787951	0.717838
0.0006462	0.987758	0.841733
0.0003373	0.185867	0.225713
0.0492606	0.382286	0.0065322
0.682307	0.886864	0.631939
0.013735	0.874154	0.775901
<0.0000001	0.924989	0.910784
<0.0000001	0.873104	0.918852
0.62213	0.0219409	0.360828
<0.0000001	0.704779	0.915669
0.540863	0.295846	0.116963
0.0168447	0.859465	0.0812098
0.926138	0.520166	0.0083319
<0.0000001	0.365598	0.641473
0.282729	0.075403	0.0164799
0.0705258	0.946064	0.0809517
0.0332628	0.0094783	0.193745
0.109664	0.85255	0.132243
0.0061635	0.0286506	0.171953
0.0054167	0.0484776	0.338993
0.0008443	0.0468942	0.699643
0.141308	0.309986	0.0046629
0.600905	0.484337	0.676813
0.0116086	0.0684954	0.605745
0.0350118	0.598719	0.0587697
0.636637	0.542408	0.379488
0.0602935	0.15552	0.636
9.75e-05	0.645627	0.723967
0.0021226	0.197463	0.725875
0.404414	0.187238	0.727563
0.354962	0.437059	0.297152
0.0387384	0.994711	0.314086
0.033195	0.15761	0.134323
0.371006	0.748491	0.892957
<0.0000001	0.729831	0.689875
<0.0000001	0.449591	0.958938
2e-07	0.840612	0.989933
<0.0000001	0.978004	0.42921
<0.0000001	0.758842	0.977684
<0.0000001	0.835991	0.938302
1.87e-05	0.45179	0.886361
1.2e-06	0.750323	0.989825
<0.0000001	0.843966	0.747933
<0.0000001	0.828257	0.882774
<0.0000001	0.722554	0.838304
0.0002999	0.507877	0.716716
<0.0000001	0.808639	0.779444
0.868128	0.0663015	0.737212
0.0006245	0.932722	0.642513
0.246102	0.179979	0.536932
0.0063811	0.0619851	0.69637
0.0391807	0.0692816	0.770899
0.0269069	0.15847	0.404939
0.0224966	0.0957655	0.398689
0.137134	0.806767	0.162996
0.906136	0.922596	0.264409
0.453555	0.93102	0.517205
0.178155	0.384401	0.504333
0.341881	0.0718993	0.21638
0.156984	0.147969	0.558616
0.790328	0.774249	0.297931
0.784625	0.0221593	0.987512
0.617366	0.305881	0.524751
0.0006107	0.0619713	0.994362
0.0004649	0.0702688	0.401652
0.600775	0.93034	0.545018
0.151115	0.179856	0.129233
0.0213662	0.38456	0.615506
0.0213596	0.384778	0.615992
0.206663	0.526145	0.340745
0.0019088	0.918736	0.177271
0.075487	0.448871	0.74832
0.0063663	0.526715	0.531487
4.78e-05	0.968889	0.202892
0.0001383	0.947034	0.233842
0.0263555	0.0478924	0.583074
0.0510497	0.0643962	0.463273
0.0556756	0.0899793	0.267322
0.0091419	0.75786	0.794647
0.10227	0.22949	0.539991
0.364124	0.091764	0.546982
0.776736	0.382999	0.524772
0.340343	0.0968535	0.477561
0.56804	0.75695	0.855608
6.5e-06	0.0201257	0.890133
1.85e-05	0.279225	0.929087
0.000168	0.0526135	0.673212
0.177517	0.991754	0.564287
0.119545	0.619394	0.0813427
0.148513	0.0421849	0.725302
0.234544	0.704383	0.896703
0.0245229	0.0945384	0.877248
0.001767	0.296299	0.473121
0.270481	0.56342	0.121107
0.130495	0.226053	0.455556
0.0006689	0.810491	0.623832
0.247681	0.0397857	0.636504
1.21e-05	0.774268	0.994629
0.0132751	0.48768	0.0719958
<0.0000001	0.223699	0.910633
0.0061733	0.469972	0.0234506
0.419399	0.114946	0.159079
0.58526	0.932215	0.874637
0.169426	0.0647214	0.748571
0.395126	0.895223	0.261003
0.0007245	0.200304	0.887012
0.0158415	0.187235	0.373503
0.0179254	0.163041	0.324098
0.0013052	0.430818	0.954077
0.0007553	0.460718	0.96079
0.0834236	0.212472	0.372264
0.0658901	0.0161541	0.653877
0.0339528	0.821676	0.460282
0.650601	0.783728	0.0583836
0.0072975	0.436932	0.023108
0.385892	0.0613538	0.584715
0.589741	0.0656588	0.683287
0.416669	0.694487	0.73481
0.100054	0.445579	0.119711
0.0262896	0.221437	0.622456
0.12062	0.0938631	0.200387
<0.0000001	0.660156	0.894141
0.0058146	0.0624536	0.113094
1e-07	0.0082606	0.830225
0.0002063	0.980691	0.375549
2.2e-06	0.938765	0.874907
0.633059	0.397997	0.891919
0.395544	0.712155	0.832034
0.530615	0.173858	0.669337
0.517729	0.323845	0.724343
0.693708	0.800392	0.95514
0.705894	0.286345	0.236172
0.0315419	0.190637	0.625545
0.0005374	0.0940326	0.64675
0.0030496	0.351367	0.501734
6.66e-05	0.798262	0.408427
7e-07	0.710978	0.473035
1.4e-05	0.690912	0.98749
0.0683485	0.892868	0.179496
7.55e-05	0.243523	0.774856
0.197011	0.0017792	0.78564
0.0097097	0.230233	0.0211553
0.22012	0.0497662	0.555697
1.75e-05	0.148738	0.241926
6.2e-06	0.218174	0.553062
<0.0000001	0.243933	0.941912
<0.0000001	0.71272	0.753125
0.0002077	0.125857	0.909487
0.0005621	0.12825	0.592485
0.256541	0.0788129	0.795083
0.297684	0.611723	0.21781
0.244903	0.850051	0.266618
0.6799	0.170343	0.014798
0.0145842	0.338369	0.020713
0.678344	0.142381	0.499598
6e-07	0.423133	0.959701
1.06e-05	0.380537	0.868154
0.0975371	0.93231	0.0458406
0.660969	0.312054	0.185309
<0.0000001	0.806951	0.485635
0.410905	0.989255	0.057075
0.943163	0.0097136	0.723225
0.561369	0.130495	0.000619
0.0656573	0.409335	0.933527
0.0747304	0.385342	0.952993
0.059255	0.362592	0.783541
0.131902	0.0335169	0.474776
0.0810305	0.0564825	0.36406
0.128004	0.323391	0.247341
0.0050725	0.501082	0.204886
0.490226	0.594327	0.91768
0.019965	0.17889	0.12716
0.245662	0.0493069	0.249845
0.112084	0.27563	0.133825
0.0015545	0.0413098	0.370754
0.0015194	0.0409302	0.36908
0.000121	0.601188	0.151101
0.017267	0.0987204	0.677878
0.173733	0.0055191	0.432449
<0.0000001	0.0291788	0.823425
0.105594	0.123914	0.228953
0.530607	0.131368	0.43177
0.0881925	0.817433	0.784042
0.191305	0.586775	0.823273
5.32e-05	0.0233994	0.384471
0.0058447	0.0126729	0.299344
0.0070137	0.207477	0.543878
0.38109	0.0562917	0.0422476
0.320691	0.0755541	0.189318
0.151011	0.993011	0.659159
0.0180618	0.813872	0.588874
0.406362	0.10594	0.638096
0.182214	0.0856667	0.610963
0.97387	0.131684	0.383709
0.589307	0.0093115	0.759916
0.0104667	0.834471	0.624617
0.0944512	0.0097484	0.240747
0.0008327	0.113512	0.602432
0.0035635	0.0563946	0.236482
0.0003459	0.132825	0.38426
0.167923	0.0736138	0.0564031
0.260789	0.143328	0.256675
3e-07	0.900139	0.575938
0.507778	0.738772	0.862735
7.46e-05	0.0259887	0.481503
0.0003107	0.455007	0.667629
0.0217426	0.550728	0.465925
0.130204	0.836679	0.491601
0.0087108	0.880273	0.310182
0.0086201	0.879253	0.310565
0.206283	0.667797	0.0989075
0.164892	0.124065	0.85653
0.0031477	0.0561143	0.212121
0.0027956	0.330491	0.411672
0.0216368	0.550415	0.466401
0.254412	0.181326	0.868953
0.543674	0.0615899	0.679658
0.00022	0.27903	0.576554
0.165481	0.807353	0.184716
0.198912	0.350854	0.110012
0.0813389	0.879785	0.0289211
0.172882	0.423575	0.0906342
0.183091	0.355521	0.120657
0.0058134	0.237593	0.969851
0.106146	0.761347	0.0103743
0.40279	0.723345	0.104692
0.0537481	0.757882	0.869106
5.5e-05	0.0070964	0.601358
0.0003681	0.586105	0.298534
0.0957852	0.956131	0.610631
0.155251	0.260365	0.172083
2e-07	0.598492	0.152777
0.278198	0.565214	0.649883
0.850962	0.155051	0.339388
0.215772	0.20478	0.0544558
0.0001515	0.116183	0.809285
0.139235	0.0332452	0.869023
0.0012004	0.792986	0.530436
1.45e-05	0.556342	0.879144
0.472368	0.308541	0.071501
<0.0000001	0.201998	0.593448
5.72e-05	0.664307	0.259834
5e-07	0.646315	0.953646
<0.0000001	0.826698	0.657534
2.6e-06	0.733882	0.951733
3.17e-05	0.729333	0.863378
0.532985	0.097606	0.63851
2.35e-05	0.913871	0.695974
0.18018	0.896887	0.27323
0.12867	0.0414533	0.478787
0.002425	0.758431	0.694259
0.598046	0.940782	0.0338385
0.0001126	0.231482	0.0189938
0.179359	0.0383915	0.370511
0.0805026	0.795412	0.878739
6.78e-05	0.838298	0.393836
0.0024769	0.409982	0.843933
0.0066297	0.0423202	0.390544
0.00484	0.0084937	0.56509
0.0132204	0.516808	0.46198
0.561422	0.195838	0.584563
0.0143501	0.0199158	0.645303
<0.0000001	0.691896	0.811158
0.0008516	0.198961	0.469575
0.0059138	0.39651	0.912611
0.0004307	0.896581	0.200113
0.0001725	0.282013	0.516727
0.500423	0.520406	0.0595243
0.826778	0.63116	0.859886
0.187528	0.644946	0.798653
2e-07	0.523447	0.432748
0.0736796	0.702173	0.10973
0.718207	0.0048473	0.161242
3.74e-05	0.613136	0.388738
0.049841	0.0016375	0.515933
0.216771	0.412895	0.290095
0.882339	0.845812	0.334226
0.639417	0.392459	0.0914019
0.693957	0.575047	0.0849897
0.100469	0.203991	0.109095
0.0289399	0.0003897	0.145982
0.729111	0.023405	0.926161
0.898708	0.831977	0.413204
0.108975	0.411648	0.850454
0.0887217	0.178559	0.534054
0.0006924	0.110419	0.59058
0.0003047	0.289528	0.759245
0.011805	0.290678	0.773815
0.0014774	0.776473	0.407561
0.0041992	0.0523283	0.729247
0.274819	0.052361	0.42571
2.59e-05	0.0564698	0.707775
<0.0000001	0.556248	0.99904
0.978284	0.0188758	0.20635
0.1925	0.0213138	0.896474
9.39e-05	0.476619	0.887078
0.0153621	0.852643	0.344614
0.0005517	0.0593552	0.96105
0.145477	0.24891	0.584941
0.0199642	0.843728	0.93605
0.0017413	0.15141	0.466697
0.0016196	0.128433	0.431764
0.356332	0.105488	0.315614
0.0368443	0.393535	0.431086
<0.0000001	0.626934	0.574444
0.0007996	0.316588	0.736766
0.490507	0.25696	0.639127
0.120136	0.963784	0.810824
0.155495	0.154915	0.495822
0.217027	0.941346	0.320692
0.0029273	0.241753	0.0431339
0.0075456	0.485061	0.756719
0.0034363	0.398955	0.771543
0.763554	0.88203	0.241032
0.0230833	0.636933	0.47716
0.0073965	0.638587	0.454443
1.8e-06	0.572296	0.756131
0.0181265	0.990654	0.145186
0.218265	0.0892926	0.720969
0.0972649	0.0281368	0.374033
0.204158	0.0412621	0.362204
0.0363177	0.461875	0.694906
0.0516888	0.606577	0.763255
0.0887784	0.109786	0.650062
0.0001929	0.574717	0.496198
[truncated: 32,746 more rows]

## Sheet: Fig. 3
Fig. 3b						Fig. 3e
See Supplementary Data 1 (Column AR)							Category column	Category value	N: P value	minusLog2(P)
						fC1	OmniPath_enzyme_genesymbol	AKT1	9.8605e-10	29.9176
Fig. 3d						fC1	PSPdb_enzyme_genesymbol	AKT1	0.00017018	12.5207
	fC1	fC2	fC3	fC4		fC1	PSPdb_Reg_ON_FUNCTION	enzymatic activity, inhibited	0.00040906	11.2554
Total	189	247	838	599		fC1	PSPdb_Reg_ON_FUNCTION	activity, inhibited	0.00027215	11.8433
Akt motif	0.15873	0.0202429	0.0357995	0.0166945		fC1	PSPdb_Reg_ON_PROT_INTERACT	14-3-3 beta(INDUCES)	9.1844e-06	16.7324
						fC1	PSPdb_Reg_ON_PROCESS	signaling pathway regulation	0.00017876	12.4497
						fC1	PSPdb_Reg_ON_PROCESS	transcription, altered	0.016007	5.96515
						fC1	PSPdb_enzyme_genesymbol	PRKACA	0.028132	5.15164
						fC1	PSPdb_Reg_ON_PROCESS	carcinogenesis, induced	0.028132	5.15164
						fC1	PSPdb_Reg_ON_FUNCTION	molecular association, regulation	3.1365e-05	14.9605
						fC1	PSPdb_Reg_ON_FUNCTION	enzymatic activity, induced	0.032435	4.9463
						fC1	PSPdb_Reg_ON_FUNCTION	phosphorylation	0.038344	4.70486
						fC1	OmniPath_enzyme_genesymbol	PRKACA	0.038344	4.70486
						fC1	PSPdb_Reg_ON_FUNCTION	intracellular localization	0.010414	6.58533
						fC2	OmniPath_enzyme_genesymbol	EGF	0.036795	4.76435
						fC3	OmniPath_enzyme_genesymbol	RPS6KA1	0.01781	5.81117
						fC4	PSPdb_enzyme_genesymbol	CSNK2A1	0.047816	4.38636
						fC4	OmniPath_enzyme_genesymbol	CDK1	0.018261	5.77509
						fC4	OmniPath_enzyme_genesymbol	CDK2	0.031566	4.98548

## Sheet: Fig. 4
Fig. 4
See Supplementary Data 1 (Column AS)

## Sheet: Fig. 5
Fig. 5b
See Supplementary Data 1 (Column AT)
Fig. 5d
MAPK3_Y204
min	Su010		Su025		Ang1
10	0.175636	0.400329	-0.141197	0.312274	0.879982	0.67346
20	-0.123999	0.169755	0.0643599	0.119031	0.864773	0.797185
30	0.366368	0.272961	0.123018	0.520967	0.985451	0.887844
KDM5A_S1331
min	Su010		Su025		Ang1
10	-0.0716136	0.0574038	0.287771	0.266542	-0.0276913	0.249697
20	0.220793	0.106813	0.335472	0.453026	0.463632	0.434967
30	0.330804	0.166023	0.48309	0.500739	0.550045	0.475437
PLCB3_S537
min	Su010		Su025		Ang1
10	0.122917	0.122552	0.385638	0.227777	3.11786	2.84818
20	0.18101	-0.0916183	0.445217	0.12224	2.99845	2.70026
30	0.250284	0.210941	0.439558	0.395972	3.28914	2.47776
TBC1D1_T596
min	Su010		Su025		Ang1
10	0.989012	0.84974	1.6194	1.83892	1.14389	1.17084
20	1.00264	0.94528	1.73479	1.82767	1.78716	1.9159
30	1.45313	1.31919	1.7058	1.83964	2.15278	2.02215
MKI67_S1376
min	Su010		Su025		Ang1
10	0.137863	0.387119	0.909956	0.932297	-0.188127	0.14031
20	-0.189368	0.147931	0.852921	0.986963	-0.109742	0.123854
30	0.352336	0.187561	0.794317	1.03749	-0.331312	-0.214893
KDM3B_S798
min	Su010		Su025		Ang1
10	0.00908393	0.17606	0.0142186	-0.174478	0.561529	0.457191
20	-0.0756887	0.0130821	-0.102758	-0.0421245	1.27913	1.03119
30	-0.162882	-0.156801	-0.274386	-0.0343784	1.69931	0.96428
BCAR1_Y128
min	Su010		Su025		Ang1
10	0.0683419	0.0759158	0.272595	0.320182	0.657044	0.897515
20	-0.0739945	0.145189	0.295085	0.432033	0.641089	0.721449
30	0.15737	0.0336535	0.332019	0.364535	0.842496	0.645983
FOXO1_S319
min	Su010		Su025		Ang1
10	0.964168	1.13814	1.63834	1.76358	0.850428	0.472416
20	1.12751	0.745878	1.80167	1.62253	1.83552	2.09526
30	0.922565	1.1282	1.7272	1.74067	1.88304	1.79871
MEF2C_S419
min	Su010		Su025		Ang1
10	0.922627	0.829404	1.31421	1.79651	0.691125	0.240245
20	1.57135	1.46458	2.05223	1.98948	0.587806	0.93947
30	1.09174	1.34726	2.04798	1.2359	0.573683	0.39726
KNL1_S60
min	Su010		Su025		Ang1
10	0.69865	0.635266	0.467764	0.277916	1.37593	0.926474
20	0.567024	0.713243	-0.210097	-0.52718	1.46046	0.996472
30	0.0336382	0.647935	0.0532916	0.285979	1.73918	1.23279
PRKAA1_S496
min	Su010		Su025		Ang1
10	0.725857	0.783437	1.83344	1.8944	1.44826	1.336
20	0.81904	1.03106	1.80769	1.8213	1.97137	2.03614
30	1.41249	0.734245	1.7167	2.03183	2.28887	2.00223
AKT1S1_T246
min	Su010		Su025		Ang1
10	1.19306	1.3378	1.93759	1.72378	0.960851	0.872811
20	1.35606	1.2437	1.88359	1.75276	1.75846	1.96645
30	0.897106	1.33475	1.77513	1.97893	2.18736	2.04878

## Sheet: Fig. 6
Fig. 6a-b
See Supplementary Data 1 (Column AV, AW)
Fig. 6d
	Percentage 1 dataset	Percentage 2 datasets
OptoCore	0.607143	0.285714
PhosDB	0.606897	0.248276
Akt motif	0.2091	0.0445305
5Inhibitors	0.45098	0.169935
Kinome099	0.424125	0.077821
Fig. 6d
See Supplementary Data 1 (Column G, AP)
Fig. 6e					Fig.6f
Ey926_ratio_log2_normalized_OTHER	HUVEC_ratio_log2_normalized_OTHER	Ey926_ratio_log2_normalized_OptoCore	HUVEC_ratio_log2_normalized_OptoCore		ModifiedPeptide	Ey926_ratio_log2_normalized	HUVEC_ratio_log2_normalized	Protein.Group	Genes	Precursor.Id	Peptide as OptoCore
-3.66562		0.122048	0.768841		AAAT[Phospho (STY)]PESQEPQAK	0.245224	0.127371	P49006	MARCKSL1	(mTRAQ0)AAAT(UniMod:21)PESQEPQAK(mTRAQ0)2	NA
0.530168		0.122048	0.768841		AADAEAEVAS[Phospho (STY)]LNR	-1.6017	-1.03725	P06753	TPM3	(mTRAQ0)AADAEAEVAS(UniMod:21)LNR3	NA
-2.23134		0.143792	0.454813		AADPPAENS[Phospho (STY)]SAPEAEQGGAE	-0.194257	0.0926051	P67809	YBX1	(mTRAQ0)AADPPAENS(UniMod:21)SAPEAEQGGAE2	NA
-0.277894		0.143792	0.454813		AADPPAENSS[Phospho (STY)]APEAEQGGAE	-0.626197	0.113221	P67809	YBX1	(mTRAQ0)AADPPAENSS(UniMod:21)APEAEQGGAE3	NA
	-4.39627	0.695164	1.64348		AAEAGGAEEQYGFLT[Phospho (STY)]TPTK	1.52318	0.39339	P46821	MAP1B	(mTRAQ0)AAEAGGAEEQYGFLT(UniMod:21)TPTK(mTRAQ0)2	NA
	-4.114	0.769683	1.73801		AAEAGGAEEQYGFLTT[Phospho (STY)]PTK	0.906098	0.425065	P46821	MAP1B	(mTRAQ8)AAEAGGAEEQYGFLTT(UniMod:21)PTK(mTRAQ8)2	NA
	-4.114		4.30684		AAEHDLEVAS[Phospho (STY)]EEEQER	0.57595	1.68044	Q9UPS8	ANKRD26	(mTRAQ8)AAEHDLEVAS(UniMod:21)EEEQER3	NA
-0.92524	-3.4683		4.30684		AAGDTTVIENSDVS[Phospho (STY)]PETESSEK	0.105039	-0.995017	Q86UP2	KTN1	(mTRAQ0)AAGDTTVIENSDVS(UniMod:21)PETESSEK(mTRAQ0)4	NA
	-3.28987	2.61108	2.94671		AAGGAPS[Phospho (STY)]PPPPVR	0.42744	0.667952	Q4KMP7	TBC1D10B	(mTRAQ8)AAGGAPS(UniMod:21)PPPPVR3	NA
	-3.2898	1.24417	0.0240576		AAGS[Phospho (STY)]PSPLPAPDPAPK	1.10277	1.58701	Q9BZE9	ASPSCR1	_[mTRAQ-Nter0]AAGS[Phospho (STY)]PSPLPAPDPAPK[mTRAQ-Lys0]_.3	NA
	-3.2898	2.5073			AAGSPS[Phospho (STY)]PLPAPDPAPK	2.1838	1.94398	Q9BZE9	ASPSCR1	(mTRAQ0)AAGSPS(UniMod:21)PLPAPDPAPK(mTRAQ0)3	NA
	-3.05531		1.76012		AALAPAKES[Phospho (STY)]PR	0.736754	0.939	Q13428	TCOF1	(mTRAQ0)AALAPAK(mTRAQ0)ES(UniMod:21)PR3	NA
	-3.05531		1.76012		AALLAQYADVT[Phospho (STY)]DEEDEADEK	1.84456	1.15935	Q96MW1	CCDC43	(mTRAQ0)AALLAQYADVT(UniMod:21)DEEDEADEK(mTRAQ0)3	NA
	-3.02271	1.41938	1.941		AAPEAS[Phospho (STY)]SPPASPLQHLLPGK	1.47096	0.874899	Q96TA1	FAM129B	(mTRAQ0)AAPEAS(UniMod:21)SPPASPLQHLLPGK(mTRAQ0)4	NA
	-3.02271	1.41938	1.941		AAPEASS[Phospho (STY)]PPASPLQHLLPGK	1.2814	1.01343	Q96TA1	FAM129B	(mTRAQ0)AAPEASS(UniMod:21)PPASPLQHLLPGK(mTRAQ0)4	NA
	-3.02271	1.35128	1.91524		AAPPPPPPPPPLESS[Phospho (STY)]PR	1.37523	1.34077	Q5T4S7	UBR4	(mTRAQ8)AAPPPPPPPPPLESS(UniMod:21)PR3	NA
	-3.02271	1.35128	1.91524		AAPSTAPAEAT[Phospho (STY)]PPKPGEAEAPPK	-0.00918617	0.684955	O95817	BAG3	(mTRAQ8)AAPSTAPAEAT(UniMod:21)PPK(mTRAQ8)PGEAEAPPK(mTRAQ8)4	NA
	-2.95717	2.11247			AAPT[Phospho (STY)]TPPPPVK	1.01418	0.778034	Q9NZQ3	NCKIPSD	(mTRAQ8)AAPT(UniMod:21)TPPPPVK(mTRAQ8)3	NA
	-2.95717	2.11247			AAPTT[Phospho (STY)]PPPPVK	1.0485	1.15313	Q9NZQ3	NCKIPSD	(mTRAQ8)AAPTT(UniMod:21)PPPPVK(mTRAQ8)2	NA
	-2.93617		-0.379735		AAS[Phospho (STY)]GGAALASPGPGTGSGAPAGSGGK	2.81117	1.28958	Q5U651	RASIP1	(mTRAQ0)AAS(UniMod:21)GGAALASPGPGTGSGAPAGSGGK(mTRAQ0)4	NA
	-2.93617	1.41112	1.54281		AAS[Phospho (STY)]PPASASDLIEQQQK	0.173528	0.0662363	Q5VSL9	STRIP1	(mTRAQ0)AAS(UniMod:21)PPASASDLIEQQQK(mTRAQ0)3	NA
	-2.81991	2.09584	2.42428		AAS[Phospho (STY)]PSPQSVR	0.797648	-0.265368	Q8IYB3	SRRM1	(mTRAQ0)AAS(UniMod:21)PSPQSVR3	NA
	-2.79622	5.85233			AAS[Phospho (STY)]PVLLSSNSQK	1.79191	1.11433	P41970	ELK3	_[mTRAQ-Nter0]AAS[Phospho (STY)]PVLLSSNSQK[mTRAQ-Lys0]_.3	NA
	-2.79622	-4.601			AAS[Phospho (STY)]TDLGAGETVVGK	0.502098	0.230887	Q15032	R3HDM1	(mTRAQ8)AAS(UniMod:21)TDLGAGETVVGK(mTRAQ8)3	NA
-0.617029	-2.76229	1.92261	3.14086		AASAPAKES[Phospho (STY)]PR	-0.0135421	0.332299	Q13428	TCOF1	_[mTRAQ-Nter0]AASAPAK[mTRAQ-Lys0]ES[Phospho (STY)]PR_.2	NA
-0.617029	-2.76229	3.71739			AASDGQYENQS[Phospho (STY)]PEATSPR	-0.183474	0.995366	Q9HBL0	TNS1	_[mTRAQ-Nter0]AASDGQYENQS[Phospho (STY)]PEATSPR_.3	NA
-2.76815	-2.70429	2.52233	1.79311		AASDPLLSSVS[Phospho (STY)]PAVSK	1.90974	0.978561	P19532	TFE3	(mTRAQ0)AASDPLLSSVS(UniMod:21)PAVSK(mTRAQ0)3	NA
-2.76815	-2.70429	2.52233	1.79311		AASPAKPS[Phospho (STY)]SLDLVPNLPK	0.800628	-1.02567	Q8N3V7	SYNPO	(mTRAQ0)AASPAK(mTRAQ0)PS(UniMod:21)SLDLVPNLPK(mTRAQ0)3	NA
	-2.69617	1.85905	1.98856		AASPPSY[Phospho (STY)]TLDLGESQLAPPPSK	0.733557	0.993932	Q9ULQ0	STRIP2	(mTRAQ0)AASPPSY(UniMod:21)TLDLGESQLAPPPSK(mTRAQ0)3	NA
	-2.69617	1.85905	1.98856		AASSSSPGS[Phospho (STY)]PVASSPSR	1.16822	1.2782	Q92538	GBF1	_[mTRAQ-Nter0]AASSSSPGS[Phospho (STY)]PVASSPSR_.3	NA
	-2.65864		2.13114		AASSSSPGSPVASSPS[Phospho (STY)]R	1.47388	0.912968	Q92538	GBF1	(mTRAQ0)AASSSSPGSPVASSPS(UniMod:21)R2	NA
-2.43003	-2.5972		2.13114		AAVVTS[Phospho (STY)]PPPTTAPHK	1.64297	1.70245	P35611	ADD1	(mTRAQ8)AAVVTS(UniMod:21)PPPTTAPHK(mTRAQ8)4	NA
-2.43003	-2.5972	1.82543	1.9257		AC(UniMod:4)PGPPPPS[Phospho (STY)]PEPLAR	0.367122	0.924945	Q9HB09	BCL2L12	(mTRAQ8)AC(UniMod:4)PGPPPPS(UniMod:21)PEPLAR2	NA
-0.508002	-2.58593	1.82543	1.9257		ADALQAGASQFETS[Phospho (STY)]AAK	0.609898	-0.0892854	P63027;Q15836	VAMP2;VAMP3	(mTRAQ0)ADALQAGASQFETS(UniMod:21)AAK(mTRAQ0)3	NA
-0.508002	-2.58593	1.90386	2.05298		ADAPDAGAQS[Phospho (STY)]DSELPSYHQNDVSLDR	-0.0720534	-0.228713	Q92538	GBF1	(mTRAQ0)ADAPDAGAQS(UniMod:21)DSELPSYHQNDVSLDR4	NA
-0.930482	-2.56583	1.90386	2.05298		ADEASELAC(UniMod:4)PT[Phospho (STY)]PK	-0.460496	1.25096	P49327	FASN	(mTRAQ0)ADEASELAC(UniMod:4)PT(UniMod:21)PK(mTRAQ0)3	NA
-0.930482	-2.56583		1.61863		ADEPSS[Phospho (STY)]EESDLEIDK	-1.31326	-1.28448	P50502;Q8IZP2	ST13;ST13P4	(mTRAQ8)ADEPSS(UniMod:21)EESDLEIDK(mTRAQ8)2	NA
-0.930482	-2.56583		1.61863		ADEPSSEES[Phospho (STY)]DLEIDK	-0.445959	-1.02316	P50502;Q8IZP2	ST13;ST13P4	(mTRAQ8)ADEPSSEES(UniMod:21)DLEIDK(mTRAQ8)2	NA
	-2.55003		1.61863		ADLNQGIGEPQS[Phospho (STY)]PSR	0.296224	0.391522	Q96C19	EFHD2	(mTRAQ8)ADLNQGIGEPQS(UniMod:21)PSR3	NA
	-2.55003		1.61863		ADLNQGIGEPQSPS[Phospho (STY)]R	0.222105	0.339523	Q96C19	EFHD2	(mTRAQ0)ADLNQGIGEPQSPS(UniMod:21)R3	NA
	-2.55003	2.18173	1.72034		ADMTAS[Phospho (STY)]GSPDYGQPHK	0.915383	0.940447	Q01543	FLI1	(mTRAQ0)ADMTAS(UniMod:21)GSPDYGQPHK(mTRAQ0)3	NA
-0.881034	-2.54759	2.18173	1.72034		ADS[Phospho (STY)]PLEQPEGSPLTQDDR	-0.489113	-0.264619	P09603	CSF1	(mTRAQ0)ADS(UniMod:21)PLEQPEGSPLTQDDR3	NA
0.0597399	-2.51217	0.533295			ADSGPTQPPLSLS[Phospho (STY)]PAPETK	1.32244	0.362672	O15027	SEC16A	(mTRAQ8)ADSGPTQPPLSLS(UniMod:21)PAPETK(mTRAQ8)3	NA
0.0597399	-2.51217	0.910148			ADVGRLS[Phospho (STY)]PEVK	0.575518	0.433403	P49815	TSC2	(mTRAQ0)ADVGRLS(UniMod:21)PEVK(mTRAQ0)3	NA
	-2.49945		2.02636		AEAPAGPALGLPS[Phospho (STY)]PEAESGVDR	-0.9055	-0.246551	Q53F19	NCBP3	(mTRAQ0)AEAPAGPALGLPS(UniMod:21)PEAESGVDR3	NA
	-2.49945		2.02636		AEAPLPS[Phospho (STY)]PK	0.063209	0.370428	Q09666	AHNAK	(mTRAQ8)AEAPLPS(UniMod:21)PK(mTRAQ8)3	NA
-0.892431	-2.46775		2.17554		AEAPS[Phospho (STY)]SPDVAPAGK	-1.2833	0.706866	Q9P1Y6	PHRF1	(mTRAQ8)AEAPS(UniMod:21)SPDVAPAGK(mTRAQ8)3	NA
-0.892431	-2.46775		2.17554		AEAPSS[Phospho (STY)]PDVAPAGK	-0.0231373	0.68681	Q9P1Y6	PHRF1	(mTRAQ0)AEAPSS(UniMod:21)PDVAPAGK(mTRAQ0)3	NA
	-2.46532	3.71183	1.7549		AEASSGDHPTDT[Phospho (STY)]EMK	0.377987	-0.0528768	Q02790	FKBP4	(mTRAQ8)AEASSGDHPTDT(UniMod:21)EMK(mTRAQ8)3	NA
1.39248	-2.45752	3.71183	1.7549		AEDEALLS[Phospho (STY)]EEDDPIDR	0.240221	1.33505	Q04721	NOTCH2	_[mTRAQ-Nter0]AEDEALLS[Phospho (STY)]EEDDPIDR_.3	NA
1.39248	-2.45752	1.46016	2.17626		AEDGATPS[Phospho (STY)]PSNETPK	-0.63626	-0.574626	P29966	MARCKS	(mTRAQ8)AEDGATPS(UniMod:21)PSNETPK(mTRAQ8)3	NA
	-2.45212	1.46016	2.17626		AEDGATPSPS[Phospho (STY)]NETPK	-0.885372	-1.14664	P29966	MARCKS	(mTRAQ0)AEDGATPSPS(UniMod:21)NETPK(mTRAQ0)2	NA
	-2.45212	1.64137	1.82146		AEDGATPSPS[Phospho (STY)]NETPKK	-0.529483	-1.44427	P29966	MARCKS	(mTRAQ0)AEDGATPSPS(UniMod:21)NETPK(mTRAQ0)K(mTRAQ0)3	NA
-0.457424	-2.45179	1.64137	1.82146		AEDGATPSPSNET[Phospho (STY)]PK	-0.9935	-0.701223	P29966	MARCKS	(mTRAQ8)AEDGATPSPSNET(UniMod:21)PK(mTRAQ8)3	NA
-0.457424	-2.45179	0.910707	0.963304		AEDGATPSPSNET[Phospho (STY)]PKK	0.0113887	-0.989251	P29966	MARCKS	(mTRAQ8)AEDGATPSPSNET(UniMod:21)PK(mTRAQ8)K(mTRAQ8)4	NA
	-2.45079	0.222676	-0.289245		AEEDEILNRS[Phospho (STY)]PR	0.504013	-0.554956	P27824	CANX	(mTRAQ0)AEEDEILNRS(UniMod:21)PR3	NA
	-2.45079	0.598852	0.843838		AEEEHLSSS[Phospho (STY)]GGLAK	-0.539911	-0.861089	Q52LW3	ARHGAP29	(mTRAQ8)AEEEHLSSS(UniMod:21)GGLAK(mTRAQ8)2	NA
-0.261654	-2.4504	0.73733	1.15273		AEEKS[Phospho (STY)]PISINVK	-0.115466	3.23796e-06	Q9UK58	CCNL1	(mTRAQ0)AEEK(mTRAQ0)S(UniMod:21)PISINVK(mTRAQ0)3	NA
-0.261654	-2.4504	0.65415	3.73237		AEEPPS[Phospho (STY)]PPVPK	-1.61685	-0.761695	Q96JK2	DCAF5	(mTRAQ0)AEEPPS(UniMod:21)PPVPK(mTRAQ0)3	NA
	-2.41917	4.23709	4.56002		AEGAATEEEGT[Phospho (STY)]PK	-2.98649	-2.07317	P80723	BASP1	(mTRAQ0)AEGAATEEEGT(UniMod:21)PK(mTRAQ0)2	NA
	-2.41917	4.23709	4.56002		AEGALLAES[Phospho (STY)]PLGSSDA	0.144233	0.33904	Q86T13	CLEC14A	(mTRAQ8)AEGALLAES(UniMod:21)PLGSSDA2	NA
-0.747595	-2.39319	3.41692	3.57052		AEGEPQEES[Phospho (STY)]PLK	-2.16988	-1.71165	Q9NYF8	BCLAF1	(mTRAQ8)AEGEPQEES(UniMod:21)PLK(mTRAQ8)2	NA
-2.09351	-2.38962	3.41692	3.57052		AELEEMEEVHPS[Phospho (STY)]DEEEEDATK	-0.762039	-0.141989	P78559	MAP1A	(mTRAQ0)AELEEMEEVHPS(UniMod:21)DEEEEDATK(mTRAQ0)4	NA
-2.09351	-2.38962		1.33192		AELEEMEEVHPSDEEEEDAT[Phospho (STY)]K	-0.279737	-0.0861627	P78559	MAP1A	(mTRAQ0)AELEEMEEVHPSDEEEEDAT(UniMod:21)K(mTRAQ0)4	NA
-2.09351	-2.38962		1.33192		AELGMGDSTS[Phospho (STY)]QSPPIK	0.722496	1.44743	Q9NR19	ACSS2	(mTRAQ8)AELGMGDSTS(UniMod:21)QSPPIK(mTRAQ8)3	NA
-2.09351	-2.38962		2.02352		AES[Phospho (STY)]EEMETSQAGSK	-0.466647	-0.894673	P34932	HSPA4	_[mTRAQ-Nter0]AES[Phospho (STY)]EEMETSQAGSK[mTRAQ-Lys0]_.3	NA
	-2.38962		2.02352		AES[Phospho (STY)]PDLR	-0.889635	-0.712056	Q6UN15	FIP1L1	(mTRAQ0)AES(UniMod:21)PDLR2	NA
	-2.38962	3.21217	5.29271		AES[Phospho (STY)]PEEVAC(UniMod:4)R	-0.529155	-0.752885	Q7Z6Z7	HUWE1	(mTRAQ0)AES(UniMod:21)PEEVAC(UniMod:4)R2	NA
-0.8361	-2.3396	2.45462	2.73646		AES[Phospho (STY)]PESSAIESTQSTPQK	-0.282756	-0.975529	Q9NTI5	PDS5B	(mTRAQ0)AES(UniMod:21)PESSAIESTQSTPQK(mTRAQ0)2	NA
-0.8361	-2.3396				AES[Phospho (STY)]PSPAPPPGLR	-0.148828	-1.0068	Q9BUA3	C11orf84	(mTRAQ0)AES(UniMod:21)PSPAPPPGLR3	NA
	-2.3396				AET[Phospho (STY)]PPLPIPPPPPDIQPLER	-1.40945	-1.21369	Q8IX15	HOMEZ	(mTRAQ0)AET(UniMod:21)PPLPIPPPPPDIQPLER3	NA
	-2.3396				AET[Phospho (STY)]PTESVSEPEVATK	-0.565132	-0.223019	P18858	LIG1	_[mTRAQ-Nter0]AET[Phospho (STY)]PTESVSEPEVATK[mTRAQ-Lys0]_.3	NA
-0.407833	-2.32146				AETSEGSGSAPAVPEAS[Phospho (STY)]ASPK	-1.43361	-0.57193	P51608	MECP2	(mTRAQ0)AETSEGSGSAPAVPEAS(UniMod:21)ASPK(mTRAQ0)3	NA
-0.407833	-2.32146				AETSEGSGSAPAVPEASAS[Phospho (STY)]PK	-1.45742	-1.07794	P51608	MECP2	(mTRAQ8)AETSEGSGSAPAVPEASAS(UniMod:21)PK(mTRAQ8)3	NA
	-2.30857				AEVPGAT[Phospho (STY)]GGDSPHLQPAEPPGEPR	-0.219657	0.304281	Q9P2K5	MYEF2	(mTRAQ8)AEVPGAT(UniMod:21)GGDSPHLQPAEPPGEPR3	NA
	-2.30857				AEVYGS[Phospho (STY)]ENESER	-0.152441	-0.57897	Q9BVS4	RIOK2	(mTRAQ0)AEVYGS(UniMod:21)ENESER2	NA
-0.199393	-2.30157				AFLAELEQNS[Phospho (STY)]PK	0.446387	0.338698	Q9UPN3	MACF1	_[mTRAQ-Nter0]AFLAELEQNS[Phospho (STY)]PK[mTRAQ-Lys0]_.3	NA
-0.199393	-2.30157				AFVEDS[Phospho (STY)]EDEDGAGEGGSSLLQK	1.66449	0.911936	Q8N9T8	KRI1	(mTRAQ0)AFVEDS(UniMod:21)EDEDGAGEGGSSLLQK(mTRAQ0)3	NA
-0.142124	-2.29702				AGAPGALS[Phospho (STY)]PSYDGGLHGLQSK	1.26501	0.192603	P15923	TCF3	_[mTRAQ-Nter0]AGAPGALS[Phospho (STY)]PSYDGGLHGLQSK[mTRAQ-Lys0]_.4	NA
-0.142124	-2.29702				AGDLLEDS[Phospho (STY)]PK	-0.980504	-0.465372	P51858	HDGF	(mTRAQ8)AGDLLEDS(UniMod:21)PK(mTRAQ8)2	NA
0.423181	-2.29221				AGDLLEDS[Phospho (STY)]PKRPK	0.514263	0.17884	P51858	HDGF	(mTRAQ0)AGDLLEDS(UniMod:21)PK(mTRAQ0)RPK(mTRAQ0)3	NA
0.423181	-2.29221				AGEAPTENPAPPTQQSS[Phospho (STY)]AE	-0.487289	-0.0752336	P16989	YBX3	(mTRAQ0)AGEAPTENPAPPTQQSS(UniMod:21)AE2	NA
-0.0863737	-2.27523				AGEPNS[Phospho (STY)]PDAEEANSPDVTAGC(UniMod:4)DPAGVHPPR	-0.669965	-0.856657	Q08J23	NSUN2	(mTRAQ8)AGEPNS(UniMod:21)PDAEEANSPDVTAGC(UniMod:4)DPAGVHPPR3	NA
-0.0863737	-2.27523				AGEPNSPDAEEANS[Phospho (STY)]PDVTAGC(UniMod:4)DPAGVHPPR	-0.547511	-0.441938	Q08J23	NSUN2	(mTRAQ0)AGEPNSPDAEEANS(UniMod:21)PDVTAGC(UniMod:4)DPAGVHPPR4	NA
-0.923937	-2.27084				AGEQQLS[Phospho (STY)]EPEDMEMEAGDTDDPPR	0.162533	0.454947	Q93009	USP7	(mTRAQ0)AGEQQLS(UniMod:21)EPEDMEMEAGDTDDPPR3	NA
-0.923937	-2.27084				AGGAS[Phospho (STY)]PAASSTAQPPTQHR	0.0648236	-0.172684	Q8IU81	IRF2BP1	_[mTRAQ-Nter0]AGGAS[Phospho (STY)]PAASSTAQPPTQHR_.3	NA
-0.730817	-2.26417				AGGGPTLQC(UniMod:4)PPPSS[Phospho (STY)]PEK	0.675414	0.821774	Q96N66	MBOAT7	(mTRAQ0)AGGGPTLQC(UniMod:4)PPPSS(UniMod:21)PEK(mTRAQ0)3	NA
-0.730817	-2.26417				AGGPATPLS[Phospho (STY)]PTR	1.5335	1.45825	Q03252	LMNB2	(mTRAQ0)AGGPATPLS(UniMod:21)PTR3	NA
	-2.25904				AGGPTTPLS[Phospho (STY)]PTR	0.838231	1.36227	P20700	LMNB1	(mTRAQ8)AGGPTTPLS(UniMod:21)PTR2	NA
	-2.25904				AGGSAALS[Phospho (STY)]PSK	0.99396	0.834855	Q92522	H1FX	(mTRAQ8)AGGSAALS(UniMod:21)PSK(mTRAQ8)2	NA
-3.06624					AGLES[Phospho (STY)]GAEPGDGDSDTTK	0.163874	-0.048101	O60832	DKC1	(mTRAQ0)AGLES(UniMod:21)GAEPGDGDSDTTK(mTRAQ0)2	NA
-2.33707	-2.25689				AGLESGAEPGDGDS[Phospho (STY)]DTTK	0.0888175	-0.0977892	O60832	DKC1	(mTRAQ8)AGLESGAEPGDGDS(UniMod:21)DTTK(mTRAQ8)3	NA
-2.33707	-2.25689				AGLESGAEPGDGDS[Phospho (STY)]DTTKK	0.628327	-0.950026	O60832	DKC1	(mTRAQ0)AGLESGAEPGDGDS(UniMod:21)DTTK(mTRAQ0)K(mTRAQ0)4	NA
	-2.2531				AGLESGAEPGDGDSDTT[Phospho (STY)]KK	0.628327	-0.950026	O60832	DKC1	(mTRAQ0)AGLESGAEPGDGDSDTT(UniMod:21)K(mTRAQ0)K(mTRAQ0)4	NA
	-2.2531				AGLGS[Phospho (STY)]PERPPK	0.449824	0.499174	Q9H6F5	CCDC86	(mTRAQ0)AGLGS(UniMod:21)PERPPK(mTRAQ0)2	NA
	-2.24694				AGMSSNQSISS[Phospho (STY)]PVLDAVPR	2.06835	1.05197	Q9UQ35	SRRM2	(mTRAQ0)AGMSSNQSISS(UniMod:21)PVLDAVPR3	NA
	-2.24694				AGMTSS[Phospho (STY)]PDATTGQTFG	1.1229	0.90651	Q9UQR1	ZNF148	(mTRAQ0)AGMTSS(UniMod:21)PDATTGQTFG2	NA
-0.701445	-2.23198				AGPEEPGDS[Phospho (STY)]PPLR	-0.212724	-0.480376	Q12770	SCAP	(mTRAQ0)AGPEEPGDS(UniMod:21)PPLR2	NA
-0.701445	-2.23198				AGQTQPNPGILPIQPALT[Phospho (STY)]PR	1.47644	2.15616	Q2M2I8	AAK1	(mTRAQ0)AGQTQPNPGILPIQPALT(UniMod:21)PR3	NA
-3.77341	-2.224				AGS[Phospho (STY)]ISTLDSLDFAR	0.73733	1.15273	Q9P260	KIAA1468	_[mTRAQ-Nter0]AGS[Phospho (STY)]ISTLDSLDFAR_.2	RELCH_(S180)
-3.77341	-2.224				AGS[Phospho (STY)]NEDPILAPSGTPPPTIPPDETFGGR	0.713503	0.0272139	Q8IZL8	PELP1	(mTRAQ0)AGS(UniMod:21)NEDPILAPSGTPPPTIPPDETFGGR4	NA
	-2.21594				AGS[Phospho (STY)]PDVLR	-0.478987	-0.391372	Q8NDX6	ZNF740	(mTRAQ0)AGS(UniMod:21)PDVLR2	NA
	-2.21594				AGSNEDPILAPS[Phospho (STY)]GTPPPTIPPDETFGGR	0.658838	-0.487931	Q8IZL8	PELP1	(mTRAQ8)AGSNEDPILAPS(UniMod:21)GTPPPTIPPDETFGGR4	NA
	-2.20126				AGSNEDPILAPSGT[Phospho (STY)]PPPTIPPDETFGGR	0.593794	-0.0807084	Q8IZL8	PELP1	(mTRAQ0)AGSNEDPILAPSGT(UniMod:21)PPPTIPPDETFGGR4	NA
	-2.20126				AGSNEDPILAPSGTPPPT[Phospho (STY)]IPPDETFGGR	1.70028	0.90557	Q8IZL8	PELP1	(mTRAQ0)AGSNEDPILAPSGTPPPT(UniMod:21)IPPDETFGGR3	NA
-0.344786	-2.19365				AGSRLS[Phospho (STY)]AEER	-0.273894	-0.208292	Q86Y82	STX12	(mTRAQ0)AGSRLS(UniMod:21)AEER2	NA
-0.344786	-2.19365				AGSST[Phospho (STY)]PGDAPPAVAEVQGR	0.133158	-0.0904288	Q7Z6Z7	HUWE1	(mTRAQ8)AGSST(UniMod:21)PGDAPPAVAEVQGR2	NA
-0.307801	-2.19258				AGT[Phospho (STY)]PVSELTK	1.22446	1.24198	O75113	N4BP1	(mTRAQ8)AGT(UniMod:21)PVSELTK(mTRAQ8)2	NA
-0.307801	-2.19258				AHLS[Phospho (STY)]ENELEALEK	-0.0491194	0.156082	P98175	RBM10	(mTRAQ0)AHLS(UniMod:21)ENELEALEK(mTRAQ0)3	NA
	-2.18027				AHS[Phospho (STY)]NPMADHTLR	0.346332	3.14086	Q9UBP6	METTL1	_[mTRAQ-Nter0]AHS[Phospho (STY)]NPMADHTLR_.2	METTL1_(S27)
	-2.16097				AHS[Phospho (STY)]PAEGASVESSSPGPK	-0.418839	-0.150091	Q8NFG4	FLCN	(mTRAQ8)AHS(UniMod:21)PAEGASVESSSPGPK(mTRAQ8)3	NA
	-2.16021				AHSLMELSPSAPPGGS[Phospho (STY)]PHLDSSR	0.504065	2.32815	Q13586	STIM1	(mTRAQ0)AHSLMELSPSAPPGGS(UniMod:21)PHLDSSR3	NA
-1.98448	-2.15718				AHT[Phospho (STY)]PLNTPDPSTK	1.79498	0.387094	Q9BYW2	SETD2	(mTRAQ8)AHT(UniMod:21)PLNTPDPSTK(mTRAQ8)3	NA
-1.98448	-2.15718				AIEPQKEEADENYNS[Phospho (STY)]VNTR	0.0738567	-0.173375	Q12846	STX4	_[mTRAQ-Nter0]AIEPQK[mTRAQ-Lys0]EEADENYNS[Phospho (STY)]VNTR_.3	NA
	-2.15239				AILGSYDSELTPAEYS[Phospho (STY)]PQLTR	1.38769	0.926855	Q9Y6D9	MAD1L1	_[mTRAQ-Nter0]AILGSYDSELTPAEYS[Phospho (STY)]PQLTR_.3	NA
	-2.15239				AIPVS[Phospho (STY)]PSAVEEDEDEDGHTVVATAR	0.872737	3.41816	Q07157	TJP1	(mTRAQ0)AIPVS(UniMod:21)PSAVEEDEDEDGHTVVATAR3	NA
-0.0315781	-2.14729				AISAPTS[Phospho (STY)]PTR	1.16307	0.894209	Q9NQG6	MIEF1	(mTRAQ0)AISAPTS(UniMod:21)PTR2	NA
	-2.14729				AIT[Phospho (STY)]PQAQEELQK	-0.414587	-0.00842125	Q02952	AKAP12	_[mTRAQ-Nter0]AIT[Phospho (STY)]PQAQEELQK[mTRAQ-Lys0]_.2	NA
	-2.12481				AITSLLGGGS[Phospho (STY)]PK	0.863061	0.589623	Q6KC79	NIPBL	(mTRAQ8)AITSLLGGGS(UniMod:21)PK(mTRAQ8)3	NA
	-2.12481				AKPAMPQDSVPS[Phospho (STY)]PR	1.19169	0.53372	P53396	ACLY	(mTRAQ0)AK(mTRAQ0)PAMPQDSVPS(UniMod:21)PR3	NA
	-2.12323				AKPPADPAAAAS[Phospho (STY)]PC(UniMod:4)R	1.08819	0.853944	Q9GZT9	EGLN1	(mTRAQ0)AK(mTRAQ0)PPADPAAAAS(UniMod:21)PC(UniMod:4)R3	NA
-1.89857	-2.12323				AKPVVSDFDS[Phospho (STY)]DEEQDER	0.874477	0.114746	P51531	SMARCA2	(mTRAQ0)AK(mTRAQ0)PVVSDFDS(UniMod:21)DEEQDER3	NA
	-2.11319				ALAAGADS[Phospho (STY)]PK	0.256184	-0.00691795	Q4KMP7	TBC1D10B	(mTRAQ8)ALAAGADS(UniMod:21)PK(mTRAQ8)2	NA
	-2.11319				ALASQLQDS[Phospho (STY)]LK	0.726515	0.221672	P18206	VCL	_[mTRAQ-Nter0]ALASQLQDS[Phospho (STY)]LK[mTRAQ-Lys0]_.2	NA
	-2.1115				ALDSNS[Phospho (STY)]LENDDLSAPGR	-0.0794072	-0.307924	Q32MZ4	LRRFIP1	(mTRAQ0)ALDSNS(UniMod:21)LENDDLSAPGR3	NA
	-2.1115				ALEEGDGSVSGS[Phospho (STY)]SPR	0.591211	0.0682337	Q8N3X1	FNBP4	(mTRAQ0)ALEEGDGSVSGS(UniMod:21)SPR3	NA
	-2.10879				ALEEGDGSVSGSS[Phospho (STY)]PR	-0.0801358	0.173605	Q8N3X1	FNBP4	(mTRAQ8)ALEEGDGSVSGSS(UniMod:21)PR3	NA
-0.354906	-2.09991				ALGS[Phospho (STY)]PTK	0.397677	0.550814	Q9NR45	NANS	(mTRAQ0)ALGS(UniMod:21)PTK(mTRAQ0)2	NA
-0.354906	-2.09991				ALGYWGEPGDVQEMPAPES[Phospho (STY)]PPGR	0.699631	0.542542	Q8NC42	RNF149	(mTRAQ0)ALGYWGEPGDVQEMPAPES(UniMod:21)PPGR3	NA
-1.59635	-2.09036				ALIQTC(UniMod:4)LNSPDS[Phospho (STY)]PPR	1.1523	0.881907	P11831	SRF	(mTRAQ0)ALIQTC(UniMod:4)LNSPDS(UniMod:21)PPR2	NA
-1.59635	-2.09036				ALPSLNT[Phospho (STY)]GSSSPR	1.44754	1.25045	O14545	TRAFD1	(mTRAQ0)ALPSLNT(UniMod:21)GSSSPR2	NA
-1.39933	-2.08828				ALPSLNTGSSS[Phospho (STY)]PR	1.20439	1.07681	O14545	TRAFD1	(mTRAQ0)ALPSLNTGSSS(UniMod:21)PR2	NA
-1.39933	-2.08828				ALQAPHS[Phospho (STY)]PSK	0.864539	0.82972	Q96AQ6	PBXIP1	(mTRAQ0)ALQAPHS(UniMod:21)PSK(mTRAQ0)3	NA
-1.5289	-2.0821				ALQS[Phospho (STY)]PALGLR	2.91001	1.07885	P46940	IQGAP1	(mTRAQ0)ALQS(UniMod:21)PALGLR2	NA
-0.776357	-2.07734				ALS[Phospho (STY)]PAELR	0.366553	0.563954	Q14160	SCRIB	_[mTRAQ-Nter0]ALS[Phospho (STY)]PAELR_.2	NA
-0.776357	-2.07734				ALS[Phospho (STY)]PLPTR	3.08915	1.25887	Q86UU1	PHLDB1	(mTRAQ8)ALS(UniMod:21)PLPTR2	NA
-0.342424	-2.07701				ALSSGGS[Phospho (STY)]ITSPPLSPALPK	1.54642	1.07844	Q6Y7W6	GIGYF2	(mTRAQ0)ALSSGGS(UniMod:21)ITSPPLSPALPK(mTRAQ0)3	NA
-0.342424	-2.07701				ALSSGGSITS[Phospho (STY)]PPLSPALPK	1.40414	1.0054	Q6Y7W6	GIGYF2	(mTRAQ0)ALSSGGSITS(UniMod:21)PPLSPALPK(mTRAQ0)3	NA
	-2.07201				ALSSLHGDDQDS[Phospho (STY)]EDEVLTIPEVK	0.546252	0.687689	P11717	IGF2R	(mTRAQ0)ALSSLHGDDQDS(UniMod:21)EDEVLTIPEVK(mTRAQ0)3	NA
	-2.07201				ALVEFESNPEET[Phospho (STY)]REPGSPPSVQR	0.916231	1.08066	Q9H6F5	CCDC86	(mTRAQ0)ALVEFESNPEET(UniMod:21)REPGSPPSVQR3	NA
-2.10604	-2.07109				ALVEFESNPEETREPGS[Phospho (STY)]PPSVQR	1.06742	0.509843	Q9H6F5	CCDC86	(mTRAQ0)ALVEFESNPEETREPGS(UniMod:21)PPSVQR4	NA
-2.10604	-2.07109				ALVHQLS[Phospho (STY)]NESR	0.785178	1.0039	Q9H4L5	OSBPL3	(mTRAQ0)ALVHQLS(UniMod:21)NESR3	NA
-0.288049	-2.06394				AMADELS[Phospho (STY)]EK	-0.490343	-0.565345	Q03135	CAV1	(mTRAQ0)AMADELS(UniMod:21)EK(mTRAQ0)3	NA
-0.288049	-2.06394				AMENQYS[Phospho (STY)]PTPGTDC(UniMod:4)	0.573187	0.500928	Q9NPY3	CD93	(mTRAQ0)AMENQYS(UniMod:21)PTPGTDC(UniMod:4)2	NA
-0.288049	-2.06394				AMLDSGIYPPGS[Phospho (STY)]PGK	0.972795	0.558172	O95295	SNAPIN	(mTRAQ8)AMLDSGIYPPGS(UniMod:21)PGK(mTRAQ8)3	NA
	-2.06265				AMSTTSISS[Phospho (STY)]PQPGK	0.71339	1.04011	Q9UJU6	DBNL	(mTRAQ0)AMSTTSISS(UniMod:21)PQPGK(mTRAQ0)3	NA
	-2.06265				ANEAGGQVGPEAPRPPETS[Phospho (STY)]PEMR	-0.593813	0.00431745	Q8N3D4	EHBP1L1	(mTRAQ0)ANEAGGQVGPEAPRPPETS(UniMod:21)PEMR3	NA
0.289419	-2.05316				ANNSQEPS[Phospho (STY)]PQLASSVASTR	0.255115	0.209458	Q96HC4	PDLIM5	(mTRAQ0)ANNSQEPS(UniMod:21)PQLASSVASTR3	NA
0.289419	-2.05316				ANS[Phospho (STY)]FVGTAQYVSPELLTEK	2.28033	2.97661	O15530	PDPK1	(mTRAQ8)ANS(UniMod:21)FVGTAQYVSPELLTEK(mTRAQ8)3	NA
	-2.05068				ANSWQLVET[Phospho (STY)]PEK	0.424932	0.490281	Q9Y2H0	DLGAP4	(mTRAQ8)ANSWQLVET(UniMod:21)PEK(mTRAQ8)3	NA
	-2.05068				ANVSS[Phospho (STY)]PHR	-0.0128766	0.149128	Q92530	PSMF1	(mTRAQ0)ANVSS(UniMod:21)PHR2	NA
	-2.05027				APAGPSLEETSVS[Phospho (STY)]SPK	0.569609	0.0973756	Q6AI08	HEATR6	(mTRAQ0)APAGPSLEETSVS(UniMod:21)SPK(mTRAQ0)3	NA
0.328106	-2.04858				APAGQEEPGT[Phospho (STY)]PPSSPLSAEQLDR	0.580809	0.52146	P13051	UNG	(mTRAQ0)APAGQEEPGT(UniMod:21)PPSSPLSAEQLDR3	NA
0.328106	-2.04858				APASLLPPAPEHS[Phospho (STY)]PPSSPLTQPPEGPK	1.25658	0.201407	P29474	NOS3	(mTRAQ0)APASLLPPAPEHS(UniMod:21)PPSSPLTQPPEGPK(mTRAQ0)4	NA
-2.59053	-2.03693				APDMS[Phospho (STY)]SSEEFPSFGAQVAPK	0.86837	-0.355468	Q00341	HDLBP	(mTRAQ0)APDMS(UniMod:21)SSEEFPSFGAQVAPK(mTRAQ0)3	NA
-2.59053	-2.03693				APGS[Phospho (STY)]PAAPR	0.681815	0.624636	Q9NQX5	NPDC1	(mTRAQ0)APGS(UniMod:21)PAAPR2	NA
-1.16876	-2.03031				APIDTS[Phospho (STY)]DVEEK	0.349421	0.320951	Q06265	EXOSC9	(mTRAQ0)APIDTS(UniMod:21)DVEEK(mTRAQ0)2	NA
-1.16876	-2.03031				APLKPYPVS[Phospho (STY)]PSDK	1.26924	0.704631	P41252	IARS	(mTRAQ0)APLK(mTRAQ0)PYPVS(UniMod:21)PSDK(mTRAQ0)3	NA
-1.43096	-2.02534				APQTSSS[Phospho (STY)]PPPVR	0.563414	0.838497	Q8IYB3	SRRM1	(mTRAQ8)APQTSSS(UniMod:21)PPPVR3	NA
-1.43096	-2.02534				APS[Phospho (STY)]PAPSSVPLGSEKPSNVSQDR	2.15606	0.650987	O75179	ANKRD17	_[mTRAQ-Nter0]APS[Phospho (STY)]PAPSSVPLGSEK[mTRAQ-Lys0]PSNVSQDR_.3	NA
	-2.01935				APS[Phospho (STY)]PLPK	1.33553	0.630081	Q9BSL1	UBAC1	(mTRAQ0)APS(UniMod:21)PLPK(mTRAQ0)2	NA
	-2.01935				APS[Phospho (STY)]PPPPGSEAAPSPSK	0.215262	0.315933	Q96GP6	SCARF2	(mTRAQ0)APS(UniMod:21)PPPPGSEAAPSPSK(mTRAQ0)3	NA
	-2.01777				APS[Phospho (STY)]PPPTASNSSNSQSEK	-0.124979	-0.379792	Q8N108	MIER1	(mTRAQ8)APS(UniMod:21)PPPTASNSSNSQSEK(mTRAQ8)3	NA
	-2.01777				APS[Phospho (STY)]PPVEHPR	0.0137525	0.00212247	Q86WR7	PROSER2	_[mTRAQ-Nter0]APS[Phospho (STY)]PPVEHPR_.3	NA
-0.688625	-2.01403				APS[Phospho (STY)]PVKPASLER	1.87967	0.566832	Q9BYB0	SHANK3	(mTRAQ0)APS(UniMod:21)PVK(mTRAQ0)PASLER3	NA
-0.688625	-2.01403				APS[Phospho (STY)]WEASAPPPPR	0.971263	2.0049	Q7Z2K8	GPRIN1	_[mTRAQ-Nter0]APS[Phospho (STY)]WEASAPPPPR_.3	NA
-0.910614	-2.01306				APSAS[Phospho (STY)]PLALHASR	0.926131	1.03005	Q8N3F8	MICALL1	(mTRAQ0)APSAS(UniMod:21)PLALHASR3	NA
-0.910614	-2.01306				APSDSSLGTPS[Phospho (STY)]DGRPELR	0.328479	0.0346568	Q15642	TRIP10	(mTRAQ0)APSDSSLGTPS(UniMod:21)DGRPELR4	NA
-1.57427	-2.01284				APSPT[Phospho (STY)]AEQPPGGGDSAR	0.148202	1.52035	Q15742	NAB2	(mTRAQ0)APSPT(UniMod:21)AEQPPGGGDSAR2	NA
-1.57427	-2.01284				APSVANVGS[Phospho (STY)]HC(UniMod:4)DLSLK	2.42397	4.86326	P21333	FLNA	(mTRAQ0)APSVANVGS(UniMod:21)HC(UniMod:4)DLSLK(mTRAQ0)3	NA
-0.665839	-2.00188				APVPEPGLDLS[Phospho (STY)]LSPRPDSPQPR	2.9243	1.11144	Q8TAP8	PPP1R35	(mTRAQ8)APVPEPGLDLS(UniMod:21)LSPRPDSPQPR4	NA
	-1.9971				APVPEPGLDLSLSPRPDS[Phospho (STY)]PQPR	2.9243	1.1582	Q8TAP8	PPP1R35	(mTRAQ8)APVPEPGLDLSLSPRPDS(UniMod:21)PQPR4	NA
	-1.9971				APVPGT[Phospho (STY)]PDSLSSGSSR	1.71532	1.12922	Q9UJZ1	STOML2	(mTRAQ0)APVPGT(UniMod:21)PDSLSSGSSR3	NA
	-1.99668				APVQPQQS[Phospho (STY)]PAAAPGGTDEKPSGK	0.78533	0.691609	Q13200	PSMD2	_[mTRAQ-Nter0]APVQPQQS[Phospho (STY)]PAAAPGGTDEK[mTRAQ-Lys0]PSGK[mTRAQ-Lys0]_.4	NA
	-1.99533				AQFSVAGVHTVPGS[Phospho (STY)]PQAR	1.66196	1.06765	Q9HBL0	TNS1	(mTRAQ0)AQFSVAGVHTVPGS(UniMod:21)PQAR3	NA
	-1.98772				AQGEPVAGHES[Phospho (STY)]PK	-0.3769	0.245793	O94979	SEC31A	(mTRAQ8)AQGEPVAGHES(UniMod:21)PK(mTRAQ8)3	NA
	-1.98772				AQGEPVAGHES[Phospho (STY)]PKIPYEK	0.574424	0.200792	O94979	SEC31A	(mTRAQ0)AQGEPVAGHES(UniMod:21)PK(mTRAQ0)IPYEK(mTRAQ0)4	NA
	-1.98246				AQGPAASAEEPKPVEAPAANS[Phospho (STY)]DQTVTVK	1.91641	-0.0189028	P80723	BASP1	_[mTRAQ-Nter0]AQGPAASAEEPK[mTRAQ-Lys0]PVEAPAANS[Phospho (STY)]DQTVTVK[mTRAQ-Lys0]_.4	NA
	-1.98246				AQLEPVAS[Phospho (STY)]PAK	1.14763	0.448471	Q15149	PLEC	(mTRAQ8)AQLEPVAS(UniMod:21)PAK(mTRAQ8)3	NA
	-1.97826				AQLGGPEAAKS[Phospho (STY)]DETAAK	0.58087	0.108131	P04792	HSPB1	(mTRAQ0)AQLGGPEAAK(mTRAQ0)S(UniMod:21)DETAAK(mTRAQ0)4	NA
	-1.97826				AQLGGPEAAKSDET[Phospho (STY)]AAK	0.571555	-0.135365	P04792	HSPB1	(mTRAQ0)AQLGGPEAAK(mTRAQ0)SDET(UniMod:21)AAK(mTRAQ0)4	NA
-0.548819	-1.97733				AQLGINEDHS[Phospho (STY)]EGDEK	0.142651	0.649524	Q69YQ0	SPECC1L	_[mTRAQ-Nter0]AQLGINEDHS[Phospho (STY)]EGDEK[mTRAQ-Lys0]_.3	NA
-0.548819	-1.97733				AQLKPPATS[Phospho (STY)]DA	-0.0236583	0.731382	P08648	ITGA5	(mTRAQ8)AQLK(mTRAQ8)PPATS(UniMod:21)DA2	NA
-0.348499	-1.96442				AQQELVPPQQQAS[Phospho (STY)]PPQLPK	0.777477	0.701472	O15027	SEC16A	(mTRAQ0)AQQELVPPQQQAS(UniMod:21)PPQLPK(mTRAQ0)3	NA
-0.348499	-1.96442				AQS[Phospho (STY)]PGAVEEILDR	-0.355658	-0.117391	Q9NYM9	BET1L	(mTRAQ0)AQS(UniMod:21)PGAVEEILDR3	NA
	-1.96204				AQS[Phospho (STY)]PGSPLHAR	0.558083	2.03324	Q13796	SHROOM2	(mTRAQ0)AQS(UniMod:21)PGSPLHAR3	NA
	-1.96204				AQS[Phospho (STY)]SPAAPASLSAPEPASQAR	-0.280794	-0.630328	Q8WUI4	HDAC7	_[mTRAQ-Nter0]AQS[Phospho (STY)]SPAAPASLSAPEPASQAR_.2	NA
	-1.95486				AQST[Phospho (STY)]DSLGTSGSLQSK	1.61746	1.11458	Q15276	RABEP1	(mTRAQ8)AQST(UniMod:21)DSLGTSGSLQSK(mTRAQ8)3	NA
	-1.95486				AQT[Phospho (STY)]PPGPSLSGSK	0.420374	0.562844	Q9UQ35	SRRM2	(mTRAQ0)AQT(UniMod:21)PPGPSLSGSK(mTRAQ0)2	NA
	-1.93454				AQTLPTSVVTITSESS[Phospho (STY)]PGK	0.81088	0.977076	Q01082	SPTBN1	(mTRAQ0)AQTLPTSVVTITSESS(UniMod:21)PGK(mTRAQ0)3	NA
-2.33158	-1.93324				AQTLPTSVVTITSESS[Phospho (STY)]PGKR	1.33257	0.342484	Q01082	SPTBN1	(mTRAQ0)AQTLPTSVVTITSESS(UniMod:21)PGK(mTRAQ0)R4	NA
-2.33158	-1.93324				AQVPGPLT[Phospho (STY)]PEMEAR	0.773563	-0.314975	Q9H8Y5	ANKZF1	(mTRAQ0)AQVPGPLT(UniMod:21)PEMEAR2	NA
-3.43069	-1.93287				ARGDS[Phospho (STY)]EALDEES	-0.349804	-0.468333	Q7Z4V5	HDGFL2	(mTRAQ8)ARGDS(UniMod:21)EALDEES2	NA
-3.43069	-1.93287				ARQS[Phospho (STY)]PEDVYFSK	0.0151769	-0.360421	P29317	EPHA2	(mTRAQ8)ARQS(UniMod:21)PEDVYFSK(mTRAQ8)3	NA
	-1.92707				AS[Phospho (STY)]DLEDEESAAR	-1.20336	-1.41736	Q86VM9	ZC3H18	(mTRAQ0)AS(UniMod:21)DLEDEESAAR2	NA
	-1.92585				AS[Phospho (STY)]DPGLPAEEPK	-1.61744	-0.792475	P27708	CAD	(mTRAQ8)AS(UniMod:21)DPGLPAEEPK(mTRAQ8)2	NA
	-1.92585				AS[Phospho (STY)]PAPGSGHPEGPGAHLDMNSLDR	-0.365066	-0.908098	O94826	TOMM70	(mTRAQ0)AS(UniMod:21)PAPGSGHPEGPGAHLDMNSLDR4	NA
	-1.92535				AS[Phospho (STY)]PDQNASTHTPQSSVK	-0.736938	-0.335626	Q14677	CLINT1	(mTRAQ8)AS(UniMod:21)PDQNASTHTPQSSVK(mTRAQ8)3	NA
	-1.92535				AS[Phospho (STY)]PEPPGPESSSR	-1.03507	-1.03864	Q9C0C2	TNKS1BP1	(mTRAQ0)AS(UniMod:21)PEPPGPESSSR2	NA
	-1.92303				AS[Phospho (STY)]PLLSDK	-0.325985	-0.586071	Q8N1I0	DOCK4	(mTRAQ8)AS(UniMod:21)PLLSDK(mTRAQ8)2	NA
	-1.92303				AS[Phospho (STY)]PPGDLQNPK	0.0290339	-0.11368	O00273	DFFA	(mTRAQ8)AS(UniMod:21)PPGDLQNPK(mTRAQ8)2	NA
-1.10765	-1.91916				AS[Phospho (STY)]PPPQGPLPGPPGALHR	1.95797	1.50987	Q96G74	OTUD5	_[mTRAQ-Nter0]AS[Phospho (STY)]PPPQGPLPGPPGALHR_.3	NA
-1.10765	-1.91916				AS[Phospho (STY)]SPELPVSVENIK	-0.419114	-0.765836	Q969R5	L3MBTL2	(mTRAQ0)AS(UniMod:21)SPELPVSVENIK(mTRAQ0)3	NA
	-1.91854				ASAPS[Phospho (STY)]PNAQVAC(UniMod:4)DHC(UniMod:4)LK	1.41172	-0.0724056	Q14258	TRIM25	(mTRAQ8)ASAPS(UniMod:21)PNAQVAC(UniMod:4)DHC(UniMod:4)LK(mTRAQ8)3	NA
	-1.91854				ASAVSELS[Phospho (STY)]PR	0.190504	0.487264	Q9Y2W1	THRAP3	(mTRAQ0)ASAVSELS(UniMod:21)PR3	NA
-0.615481	-1.91172				ASDPQS[Phospho (STY)]PPQVSR	-0.586902	0.441966	Q7L7X3	TAOK1	(mTRAQ8)ASDPQS(UniMod:21)PPQVSR2	NA
-0.615481	-1.91172				ASEDTTSGS[Phospho (STY)]PPK	-0.546625	-0.854942	Q9BZZ5	API5	(mTRAQ0)ASEDTTSGS(UniMod:21)PPK(mTRAQ0)3	NA
	-1.90983				ASEDTTSGS[Phospho (STY)]PPKK	-0.39527	-0.525703	Q9BZZ5	API5	(mTRAQ8)ASEDTTSGS(UniMod:21)PPK(mTRAQ8)K(mTRAQ8)4	NA
	-1.90983				ASGGAQS[Phospho (STY)]PLR	0.800366	1.07329	Q6NXT1	ANKRD54	(mTRAQ0)ASGGAQS(UniMod:21)PLR2	NA
	-1.90983				ASGQAFELILS[Phospho (STY)]PR	0.874006	0.710729	P16949	STMN1	(mTRAQ8)ASGQAFELILS(UniMod:21)PR2	NA
	-1.90983				ASHGDFPLTPHAS[Phospho (STY)]PDR	-0.338481	-0.556738	Q9H3T3	SEMA6B	(mTRAQ8)ASHGDFPLTPHAS(UniMod:21)PDR3	NA
	-1.90742				ASLGS[Phospho (STY)]LEGEAEAEASSPK	0.408553	0.0559562	Q09666	AHNAK	(mTRAQ0)ASLGS(UniMod:21)LEGEAEAEASSPK(mTRAQ0)2	NA
	-1.90742				ASLGSLEGEAEAEASS[Phospho (STY)]PK	-0.396504	-0.634726	Q09666	AHNAK	(mTRAQ0)ASLGSLEGEAEAEASS(UniMod:21)PK(mTRAQ0)3	NA
-1.39237	-1.90327				ASLQSGQEGAGDS[Phospho (STY)]PGSQFSK	0.512723	0.577756	Q12778	FOXO1	(mTRAQ0)ASLQSGQEGAGDS(UniMod:21)PGSQFSK(mTRAQ0)3	NA
-1.39237	-1.90327				ASPSENNAGGGSPS[Phospho (STY)]SGSGGNPTNTSGTTR	-0.269023	0.180237	Q9NRH2	SNRK	(mTRAQ0)ASPSENNAGGGSPS(UniMod:21)SGSGGNPTNTSGTTR3	NA
-2.22694	-1.90103				ASQEPS[Phospho (STY)]PKPGTEVIPAAPR	1.12018	-0.684754	Q96CP2	FLYWCH2	(mTRAQ8)ASQEPS(UniMod:21)PK(mTRAQ8)PGTEVIPAAPR4	NA
-2.22694	-1.90103				ASS[Phospho (STY)]ASVPAVGASAEGTR	2.27112	1.91754	Q9BZ23	PANK2	(mTRAQ0)ASS(UniMod:21)ASVPAVGASAEGTR3	PANK2_(S169)
	-1.90053				ASS[Phospho (STY)]PAQC(UniMod:4)VTPVQTVV	0.819645	0.657682	Q13614	MTMR2	(mTRAQ0)ASS(UniMod:21)PAQC(UniMod:4)VTPVQTVV2	NA
	-1.90053				ASS[Phospho (STY)]RPRPDDLEI	-0.239666	-0.337798	P17302	GJA1	(mTRAQ0)ASS(UniMod:21)RPRPDDLEI3	NA
-0.903475	-1.89863				ASSLSESS[Phospho (STY)]PPK	0.275446	0.461666	Q9UHB6	LIMA1	(mTRAQ0)ASSLSESS(UniMod:21)PPK(mTRAQ0)2	NA
-0.903475	-1.89863				ASSPS[Phospho (STY)]PLTIGTPESQR	0.934837	0.732395	Q9NPI6	DCP1A	(mTRAQ8)ASSPS(UniMod:21)PLTIGTPESQR3	NA
	-1.89394				ASSTST[Phospho (STY)]PEPTR	0.213317	-0.130939	Q8N8S7	ENAH	(mTRAQ0)ASSTST(UniMod:21)PEPTR3	NA
	-1.89394				ASVS[Phospho (STY)]PMDEPVPDSESPIEK	0.345156	-0.00141817	P46821	MAP1B	(mTRAQ8)ASVS(UniMod:21)PMDEPVPDSESPIEK(mTRAQ8)2	NA
0.525312	-1.89144				ASVSGPNS[Phospho (STY)]PSETR	0.350147	1.06333	O15344	MID1	_[mTRAQ-Nter0]ASVSGPNS[Phospho (STY)]PSETR_.2	NA
0.525312	-1.89144				ASVSPMDEPVPDSES[Phospho (STY)]PIEK	0.491615	0.377359	P46821	MAP1B	(mTRAQ0)ASVSPMDEPVPDSES(UniMod:21)PIEK(mTRAQ0)3	NA
-0.53604	-1.89061				AT[Phospho (STY)]PSENLVPSSAR	2.17089	2.78992	Q8N684	CPSF7	(mTRAQ8)AT(UniMod:21)PSENLVPSSAR2	NA
-0.53604	-1.89061				AT[Phospho (STY)]TPADGEEPAPEAEALAAAR	-2.89493	-1.73456	Q96S44	TP53RK	(mTRAQ8)AT(UniMod:21)TPADGEEPAPEAEALAAAR3	NA
-0.637307	-1.88738				AT[Phospho (STY)]TPQLTDVSEDLDQQSLPSEPEETLSR	0.188972	0.36416	Q8NC44	RETREG2	(mTRAQ0)AT(UniMod:21)TPQLTDVSEDLDQQSLPSEPEETLSR3	NA
-0.637307	-1.88738				ATAPQT[Phospho (STY)]QHVSPMR	0.956052	1.07761	P29692	EEF1D	(mTRAQ0)ATAPQT(UniMod:21)QHVSPMR2	NA
0.47689	-1.87892				ATEPPS[Phospho (STY)]PDAGELSLASR	0.0747675	0.405627	Q8IYB8	SUPV3L1	(mTRAQ0)ATEPPS(UniMod:21)PDAGELSLASR2	NA
0.47689	-1.87892				ATGAALT[Phospho (STY)]PTEER	0.562235	0.139339	Q13459	MYO9B	(mTRAQ8)ATGAALT(UniMod:21)PTEER2	NA
-0.772662	-1.87588				ATLPS[Phospho (STY)]PDKLPGFK	0.462718	-0.573879	P22314	UBA1	(mTRAQ0)ATLPS(UniMod:21)PDK(mTRAQ0)LPGFK(mTRAQ0)3	NA
-0.772662	-1.87588				ATNES[Phospho (STY)]EDEIPQLVPIGK	-0.00578728	-0.113385	O76021	RSL1D1	(mTRAQ0)ATNES(UniMod:21)EDEIPQLVPIGK(mTRAQ0)2	NA
-0.221434	-1.87399				ATS[Phospho (STY)]FEESER	-1.21636	-0.647456	Q52LW3	ARHGAP29	(mTRAQ8)ATS(UniMod:21)FEESER2	NA
-0.221434	-1.87399				ATS[Phospho (STY)]FSSAGEVPK	2.45462	2.73646	O15231	ZNF185	_[mTRAQ-Nter0]ATS[Phospho (STY)]FSSAGEVPK[mTRAQ-Lys0]_.2	ZNF185_(S64)
	-1.86856				ATVT[Phospho (STY)]PSPVK	0.634271	0.950338	Q9H1E3	NUCKS1	(mTRAQ0)ATVT(UniMod:21)PSPVK(mTRAQ0)3	NA
	-1.86856				ATVTPS[Phospho (STY)]PVK	0.727668	0.726867	Q9H1E3	NUCKS1	(mTRAQ0)ATVTPS(UniMod:21)PVK(mTRAQ0)3	NA
	-1.86847				ATVTPS[Phospho (STY)]PVKGK	1.33615	1.55782	Q9H1E3	NUCKS1	(mTRAQ0)ATVTPS(UniMod:21)PVK(mTRAQ0)GK(mTRAQ0)3	NA
-1.47849	-1.86779				AVAGVMITAS[Phospho (STY)]HNR	0.676551	0.625162	Q6PCE3	PGM2L1	(mTRAQ8)AVAGVMITAS(UniMod:21)HNR2	NA
-1.47849	-1.86779				AVAS[Phospho (STY)]PEATVSQTDENK	-0.331333	0.134651	Q641Q2	WASHC2A	(mTRAQ0)AVAS(UniMod:21)PEATVSQTDENK(mTRAQ0)3	NA
	-1.85701				AVGMPSPVS[Phospho (STY)]PK	1.4181	0.518859	Q9UHB7	AFF4	(mTRAQ0)AVGMPSPVS(UniMod:21)PK(mTRAQ0)3	NA
	-1.856				AVPMAPAPAS[Phospho (STY)]PGSSNDSSAR	1.32924	1.24058	Q66K74	MAP1S	(mTRAQ0)AVPMAPAPAS(UniMod:21)PGSSNDSSAR3	NA
0.817317	-1.85596				AVPPVS[Phospho (STY)]PELR	1.10603	1.25994	Q96JM3	CHAMP1	(mTRAQ0)AVPPVS(UniMod:21)PELR2	NA
0.817317	-1.85596				AVPS[Phospho (STY)]PTTGEEGSVHSR	1.3484	0.663019	Q5SYE7	NHSL1	(mTRAQ0)AVPS(UniMod:21)PTTGEEGSVHSR3	NA
	-1.85335				AVPVES[Phospho (STY)]PVQK	1.56148	1.09852	Q8TB61	SLC35B2	(mTRAQ0)AVPVES(UniMod:21)PVQK(mTRAQ0)3	NA
	-1.85335				AVS[Phospho (STY)]DSFGPGEWDDR	-2.14794	-0.224094	Q969X1	TMBIM1	(mTRAQ0)AVS(UniMod:21)DSFGPGEWDDR2	NA
-1.62646	-1.85079				AVS[Phospho (STY)]PPHLDGPPSPR	0.655633	-1.15736	P29590	PML	(mTRAQ8)AVS(UniMod:21)PPHLDGPPSPR3	NA
-1.62646	-1.85079				AVSPPHLDGPPS[Phospho (STY)]PR	1.14718	0.90141	P29590	PML	_[mTRAQ-Nter0]AVSPPHLDGPPS[Phospho (STY)]PR_.2	NA
-0.780841	-1.84987				AVTIANS[Phospho (STY)]PSKPSEK	0.389127	0.70488	Q8NEF9	SRFBP1	(mTRAQ0)AVTIANS(UniMod:21)PSK(mTRAQ0)PSEK(mTRAQ0)3	NA
-0.780841	-1.84987				AVTTVTQSTPVPGPSVPPPEELQVS[Phospho (STY)]PGPR	1.81374	1.3311	P51610	HCFC1	(mTRAQ0)AVTTVTQSTPVPGPSVPPPEELQVS(UniMod:21)PGPR4	NA
-0.862336	-1.84556				AVVVS[Phospho (STY)]PK	0.832167	0.371523	O75909	CCNK	(mTRAQ0)AVVVS(UniMod:21)PK(mTRAQ0)2	NA
-0.862336	-1.84556				AYS[Phospho (STY)]PEYR	-1.83309	-0.785341	Q9UDY2	TJP2	(mTRAQ0)AYS(UniMod:21)PEYR2	NA
-1.41903	-1.84176				AYSS[Phospho (STY)]PSTTPEAR	0.325313	0.600905	Q9UPU9	SAMD4A	(mTRAQ0)AYSS(UniMod:21)PSTTPEAR2	NA
-1.41903	-1.84176				C(UniMod:4)DSSPDS[Phospho (STY)]AEDVR	-0.960105	-0.710148	P02765	AHSG	(mTRAQ0)C(UniMod:4)DSSPDS(UniMod:21)AEDVR2	NA
-1.12998	-1.84115				C(UniMod:4)PS[Phospho (STY)]PINEHNGLIK	0.364363	0.493438	Q9Y2H6	FNDC3A	(mTRAQ0)C(UniMod:4)PS(UniMod:21)PINEHNGLIK(mTRAQ0)3	NA
-1.12998	-1.84115				C(UniMod:4)SGPGLS[Phospho (STY)]PGMVR	0.238005	-0.510959	P21333	FLNA	(mTRAQ0)C(UniMod:4)SGPGLS(UniMod:21)PGMVR3	NA
0.32136	-1.84007				DAEPPS[Phospho (STY)]PTPAGPPR	-0.943778	-1.52703	O43306	ADCY6	(mTRAQ0)DAEPPS(UniMod:21)PTPAGPPR3	NA
0.32136	-1.84007				DAGDPS[Phospho (STY)]PPNK	-0.884753	-0.999454	Q9BTA9	WAC	_[mTRAQ-Nter0]DAGDPS[Phospho (STY)]PPNK[mTRAQ-Lys0]_.2	NA
	-1.837				DAGGPRPES[Phospho (STY)]PVPAGR	1.21748	0.63881	Q9BVG9	PTDSS2	(mTRAQ8)DAGGPRPES(UniMod:21)PVPAGR2	NA
	-1.837				DAHDVS[Phospho (STY)]PTSTDTEAQLTVER	-2.11414	-0.882378	Q8IVF2	AHNAK2	(mTRAQ8)DAHDVS(UniMod:21)PTSTDTEAQLTVER3	NA
-2.30151	-1.83537				DAHDVSPT[Phospho (STY)]STDTEAQLTVER	-0.617029	-2.76229	Q8IVF2	AHNAK2	(mTRAQ0)DAHDVSPT(UniMod:21)STDTEAQLTVER3	NA
-2.30151	-1.83537				DAHDVSPTSTDTEAQLT[Phospho (STY)]VER	-0.617029	-0.936136	Q8IVF2	AHNAK2	(mTRAQ0)DAHDVSPTSTDTEAQLT(UniMod:21)VER3	NA
-1.91029	-1.83464				DALGDS[Phospho (STY)]LQVPVSPSSTTSSR	0.490599	0.25952	Q9Y2D5	AKAP2	(mTRAQ8)DALGDS(UniMod:21)LQVPVSPSSTTSSR3	NA
-1.91029	-1.83464				DALGDSLQVPVS[Phospho (STY)]PSSTTSSR	0.817268	0.257319	Q9Y2D5	AKAP2	(mTRAQ0)DALGDSLQVPVS(UniMod:21)PSSTTSSR3	NA
	-1.83393				DAPISPAS[Phospho (STY)]IASSSSTPSSK	2.70546	0.877456	Q04727	TLE4	(mTRAQ8)DAPISPAS(UniMod:21)IASSSSTPSSK(mTRAQ8)3	NA
	-1.83393				DAPT[Phospho (STY)]SPASVASSSSTPSSK	0.688354	0.444714	Q04726	TLE3	(mTRAQ8)DAPT(UniMod:21)SPASVASSSSTPSSK(mTRAQ8)2	NA
	-1.82971				DAQRLS[Phospho (STY)]PIPEEVPK	0.586619	-0.380234	Q96T23	RSF1	(mTRAQ0)DAQRLS(UniMod:21)PIPEEVPK(mTRAQ0)3	NA
	-1.82971				DAS[Phospho (STY)]DGEDEKPPLPPR	-0.387423	-0.742674	O15357	INPPL1	_[mTRAQ-Nter0]DAS[Phospho (STY)]DGEDEK[mTRAQ-Lys0]PPLPPR_.3	NA
0.543601	-1.82822				DASSS[Phospho (STY)]PASTASSASSTSLK	0.970277	1.27477	Q04724	TLE1	(mTRAQ0)DASSS(UniMod:21)PASTASSASSTSLK(mTRAQ0)3	NA
0.543601	-1.82822				DC(UniMod:4)C(UniMod:4)VEPGTELS[Phospho (STY)]PTLPHQL	0.609039	1.93045	Q14012	CAMK1	(mTRAQ8)DC(UniMod:4)C(UniMod:4)VEPGTELS(UniMod:21)PTLPHQL3	NA
	-1.82091				DDGVFVQEVTQNS[Phospho (STY)]PAAR	-0.33061	-1.75191	Q09666	AHNAK	(mTRAQ0)DDGVFVQEVTQNS(UniMod:21)PAAR3	NA
	-1.82091				DDISEIQSLAS[Phospho (STY)]DHSGR	-1.19413	-0.976796	Q07157	TJP1	(mTRAQ0)DDISEIQSLAS(UniMod:21)DHSGR3	NA
-0.0892507	-1.81876				DDISEIQSLASDHS[Phospho (STY)]GR	-0.823034	-0.668602	Q07157	TJP1	(mTRAQ0)DDISEIQSLASDHS(UniMod:21)GR3	NA
-0.0892507	-1.81876				DDPSDVT[Phospho (STY)]DEDEGPAEPPPPPK	-0.0471168	-1.03728	Q3YEC7	RABL6	(mTRAQ0)DDPSDVT(UniMod:21)DEDEGPAEPPPPPK(mTRAQ0)3	NA
	-1.81713				DDSHSAEDS[Phospho (STY)]EDEKEDHK	-3.70373	-1.93454	Q9H1E3	NUCKS1	(mTRAQ8)DDSHSAEDS(UniMod:21)EDEK(mTRAQ8)EDHK(mTRAQ8)4	NA
	-1.81713				DEALS[Phospho (STY)]DGDDLR	-1.6583	-1.53472	Q01831	XPC	(mTRAQ0)DEALS(UniMod:21)DGDDLR2	NA
	-1.81372				DEDMLYS[Phospho (STY)]PELAQR	-0.708976	-0.804867	Q9Y2W2	WBP11	(mTRAQ0)DEDMLYS(UniMod:21)PELAQR2	NA
	-1.81372				DEILPTT[Phospho (STY)]PISEQK	0.190716	-0.305811	P23396	RPS3	(mTRAQ0)DEILPTT(UniMod:21)PISEQK(mTRAQ0)3	NA
	-1.8066				DELADEIANSS[Phospho (STY)]GK	-0.86663	-1.14885	P35579	MYH9	(mTRAQ8)DELADEIANSS(UniMod:21)GK(mTRAQ8)3	NA
	-1.8066				DEVAHT[Phospho (STY)]LTENR	1.14713	1.3149	P31749	AKT1	(mTRAQ0)DEVAHT(UniMod:21)LTENR3	NA
-0.777069	-1.7979				DEVAHTLT[Phospho (STY)]ENR	1.0113	1.31799	P31749	AKT1	(mTRAQ0)DEVAHTLT(UniMod:21)ENR3	NA
-0.777069	-1.7979				DEVQEVVFVPAGTHT[Phospho (STY)]PGSR	-1.13114	-2.66589	Q96FV2	SCRN2	_[mTRAQ-Nter0]DEVQEVVFVPAGTHT[Phospho (STY)]PGSR_.3	NA
0.30502	-1.79319				DFDHHDSPALEVFTEQPPS[Phospho (STY)]PLPK	-0.306509	-0.944222	Q92545	TMEM131	(mTRAQ8)DFDHHDSPALEVFTEQPPS(UniMod:21)PLPK(mTRAQ8)4	NA
0.30502	-1.79319				DFQDYMEPEEGC(UniMod:4)QGS[Phospho (STY)]PQR	-0.228971	-0.557641	O43237	DYNC1LI2	(mTRAQ0)DFQDYMEPEEGC(UniMod:4)QGS(UniMod:21)PQR3	NA
	-1.79266				DFQEY[Phospho (STY)]VEPGEDFPASPQR	-0.0862312	-0.464523	Q9Y6G9	DYNC1LI1	(mTRAQ0)DFQEY(UniMod:21)VEPGEDFPASPQR3	NA
	-1.79266				DFQEYVEPGEDFPAS[Phospho (STY)]PQR	-0.209102	-0.403283	Q9Y6G9	DYNC1LI1	(mTRAQ0)DFQEYVEPGEDFPAS(UniMod:21)PQR3	NA
	-1.79077				DFTNEAPPAPLPDASASPLS[Phospho (STY)]PHR	0.956775	0.78955	Q6WCQ1	MPRIP	(mTRAQ0)DFTNEAPPAPLPDASASPLS(UniMod:21)PHR3	NA
	-1.79018				DGAVNGPSVVGDQT[Phospho (STY)]PIEPQTSIER	2.97955	-0.565128	P49321	NASP	(mTRAQ0)DGAVNGPSVVGDQT(UniMod:21)PIEPQTSIER3	NA
	-1.79018				DGDGVPGGGPLS[Phospho (STY)]PAR	-0.191694	0.583974	Q92888	ARHGEF1	(mTRAQ0)DGDGVPGGGPLS(UniMod:21)PAR2	NA
	-1.78098				DGDKSPMSS[Phospho (STY)]LQISNEK	-1.15829	-0.216564	Q9UER7	DAXX	(mTRAQ0)DGDK(mTRAQ0)SPMSS(UniMod:21)LQISNEK(mTRAQ0)4	NA
	-1.78098				DGLAPEKTS[Phospho (STY)]PDR	-0.574972	-1.09559	Q7L4I2	RSRC2	(mTRAQ8)DGLAPEK(mTRAQ8)TS(UniMod:21)PDR3	NA
-1.91628	-1.77851				DGQDAIAQS[Phospho (STY)]PEK	-0.999978	-1.08114	Q9NWH9	SLTM	(mTRAQ0)DGQDAIAQS(UniMod:21)PEK(mTRAQ0)2	NA
	-1.77851				DGTAPPPQSPGSPGTGQDEEWS[Phospho (STY)]DEESPR	-0.633249	-0.72134	Q9UKS6	PACSIN3	(mTRAQ0)DGTAPPPQSPGSPGTGQDEEWS(UniMod:21)DEESPR3	NA
	-1.77851				DGTAPPPQSPGSPGTGQDEEWSDEES[Phospho (STY)]PR	-0.467409	-0.563961	Q9UKS6	PACSIN3	(mTRAQ0)DGTAPPPQSPGSPGTGQDEEWSDEES(UniMod:21)PR3	NA
-1.91628	-1.77851				DHS[Phospho (STY)]PTPSVFNSDEER	-0.444642	-0.854298	Q6UN15	FIP1L1	(mTRAQ0)DHS(UniMod:21)PTPSVFNSDEER3	NA
	-1.76849				DHSSQS[Phospho (STY)]EEEVVEGEK	0.290397	-1.88054	O60238	BNIP3L	_[mTRAQ-Nter0]DHSSQS[Phospho (STY)]EEEVVEGEK[mTRAQ-Lys0]_.3	NA
	-1.76148				DIDISS[Phospho (STY)]PEFK	-0.290626	-0.00697219	Q09666	AHNAK	(mTRAQ0)DIDISS(UniMod:21)PEFK(mTRAQ0)2	NA
	-1.76148				DISGPS[Phospho (STY)]PSK	0.534898	-0.0109286	Q96GX9	APIP	(mTRAQ8)DISGPS(UniMod:21)PSK(mTRAQ8)2	NA
	-1.75427				DKAPVQPQQS[Phospho (STY)]PAAAPGGTDEKPSGK	0.210599	-0.566068	Q13200	PSMD2	(mTRAQ0)DK(mTRAQ0)APVQPQQS(UniMod:21)PAAAPGGTDEK(mTRAQ0)PSGK(mTRAQ0)4	NA
	-1.75427				DKDVTLS[Phospho (STY)]PVK	0.2202	-0.193311	Q8NFC6	BOD1L1	(mTRAQ0)DK(mTRAQ0)DVTLS(UniMod:21)PVK(mTRAQ0)3	NA
	-1.7486				DKEVS[Phospho (STY)]DDEAEEK	-1.41188	-1.85132	P07900	HSP90AA1	(mTRAQ8)DK(mTRAQ8)EVS(UniMod:21)DDEAEEK(mTRAQ8)2	NA
	-1.7486				DKRPLS[Phospho (STY)]GPDVGTPQPAGLASGAK	1.07712	-0.100582	O96013	PAK4	(mTRAQ0)DK(mTRAQ0)RPLS(UniMod:21)GPDVGTPQPAGLASGAK(mTRAQ0)4	NA
	-1.7467				DKS[Phospho (STY)]PSSLLEDAK	-0.909021	-2.81991	P42684	ABL2	(mTRAQ8)DK(mTRAQ8)S(UniMod:21)PSSLLEDAK(mTRAQ8)3	NA
-1.34476	-1.7467				DLDEDELLGNLS[Phospho (STY)]ETELK	-0.0658856	-0.414726	Q9NYL9	TMOD3	(mTRAQ0)DLDEDELLGNLS(UniMod:21)ETELK(mTRAQ0)3	NA
	-1.7467				DLDEEGS[Phospho (STY)]EK	-0.512249	-0.396381	O43719	HTATSF1	(mTRAQ8)DLDEEGS(UniMod:21)EK(mTRAQ8)2	NA
	-1.7467				DLDEEGS[Phospho (STY)]EKELHENVLDK	-0.0300776	-0.843252	O43719	HTATSF1	_[mTRAQ-Nter0]DLDEEGS[Phospho (STY)]EK[mTRAQ-Lys0]ELHENVLDK[mTRAQ-Lys0]_.4	NA
-1.34476	-1.7467				DLDLLASVPS[Phospho (STY)]PSSSGSR	-1.95783	0.108769	Q8WU79	SMAP2	_[mTRAQ-Nter0]DLDLLASVPS[Phospho (STY)]PSSSGSR_.3	NA
	-1.7467				DLDTHQVSDDLS[Phospho (STY)]ETDISNEAR	0.0288307	-0.0410732	Q8NFW9	MYRIP	(mTRAQ0)DLDTHQVSDDLS(UniMod:21)ETDISNEAR3	NA
	-1.74266				DLFDYS[Phospho (STY)]PPLHK	0.29333	0.292713	Q9NYF8	BCLAF1	(mTRAQ0)DLFDYS(UniMod:21)PPLHK(mTRAQ0)2	NA
	-1.74266				DLFSLDSEDPSPAS[Phospho (STY)]PPLR	0.555146	0.545532	Q9BTK6	PAGR1	(mTRAQ0)DLFSLDSEDPSPAS(UniMod:21)PPLR3	NA
-1.26846	-1.74249				DLHQGIEAAS[Phospho (STY)]DEEDLR	-0.104402	0.0611864	Q9UKS6	PACSIN3	_[mTRAQ-Nter0]DLHQGIEAAS[Phospho (STY)]DEEDLR_.3	NA
-0.601719	-1.74033				DLLHSEGS[Phospho (STY)]ENEGPVSSSSSDC(UniMod:4)R	0.098793	-0.899882	Q9NY27	PPP4R2	(mTRAQ0)DLLHSEGS(UniMod:21)ENEGPVSSSSSDC(UniMod:4)R3	NA
-0.601719	-1.74033				DLLSDLQDISDS[Phospho (STY)]ER	-0.428198	-0.494577	P21127;Q9UQ88	CDK11A;CDK11B	(mTRAQ0)DLLSDLQDISDS(UniMod:21)ER3	NA
	-1.73996				DLPTIPGVTSPS[Phospho (STY)]SDEPPMEASQSHLR	-0.23237	0.272677	Q13541	EIF4EBP1	(mTRAQ0)DLPTIPGVTSPS(UniMod:21)SDEPPMEASQSHLR3	NA
	-1.73996				DLS[Phospho (STY)]PQHMVVR	0.160713	0.796451	P49590	HARS2	(mTRAQ0)DLS(UniMod:21)PQHMVVR3	NA
-0.637482	-1.73994				DLS[Phospho (STY)]PTLIDNSAAK	0.479629	0.300165	Q9P2B4	CTTNBP2NL	(mTRAQ0)DLS(UniMod:21)PTLIDNSAAK(mTRAQ0)2	NA
-0.637482	-1.73994				DLVLPTQALPAS[Phospho (STY)]PALK	1.14314	1.01015	Q15554	TERF2	(mTRAQ0)DLVLPTQALPAS(UniMod:21)PALK(mTRAQ0)3	NA
-1.52439	-1.73974				DLVQPDKPAS[Phospho (STY)]PK	0.417341	-0.165519	Q6PJT7	ZC3H14	(mTRAQ0)DLVQPDK(mTRAQ0)PAS(UniMod:21)PK(mTRAQ0)4	NA
	-1.73974				DMDEPS[Phospho (STY)]PVPNVEEVTLPK	-0.307427	-0.381611	Q8TAQ2	SMARCC2	(mTRAQ0)DMDEPS(UniMod:21)PVPNVEEVTLPK(mTRAQ0)3	NA
	-1.73974				DMES[Phospho (STY)]PTK	-1.27416	-0.976185	P27816	MAP4	(mTRAQ8)DMES(UniMod:21)PTK(mTRAQ8)2	NA
	-1.73974				DMES[Phospho (STY)]PTKLDVTLAK	0.673811	-0.32154	P27816	MAP4	(mTRAQ0)DMES(UniMod:21)PTK(mTRAQ0)LDVTLAK(mTRAQ0)2	NA
-2.89493	-1.73456				DMS[Phospho (STY)]PLSETEMALGK	1.21825	0.574093	P27816	MAP4	(mTRAQ8)DMS(UniMod:21)PLSETEMALGK(mTRAQ8)2	NA
-2.89493	-1.73456				DNLLDT[Phospho (STY)]YSADQGDSSEGGTLAR	-1.32283	-0.727111	Q6ZRP7	QSOX2	(mTRAQ8)DNLLDT(UniMod:21)YSADQGDSSEGGTLAR3	NA
-0.600858	-1.73312				DNPS[Phospho (STY)]PEPQLDDIK	0.00967176	-1.25768	Q96JC9	EAF1	_[mTRAQ-Nter0]DNPS[Phospho (STY)]PEPQLDDIK[mTRAQ-Lys0]_.2	NA
-0.484251	-1.73312				DNS[Phospho (STY)]PPPAFKPEPPK	0.948748	-0.26659	Q9UDY2	TJP2	(mTRAQ0)DNS(UniMod:21)PPPAFK(mTRAQ0)PEPPK(mTRAQ0)3	NA
-0.484251	-1.73312				DPDANWDS[Phospho (STY)]PSR	1.76132	-0.653694	Q9UHB7	AFF4	(mTRAQ0)DPDANWDS(UniMod:21)PSR2	NA
-0.600858	-1.73312				DPGLEPGPDS[Phospho (STY)]PGGSSPPR	0.369095	0.35926	Q92508	PIEZO1	(mTRAQ8)DPGLEPGPDS(UniMod:21)PGGSSPPR2	NA
	-1.7297				DPHSPEDEEQPQGLS[Phospho (STY)]DDDILR	-0.476075	-2.28633	Q86VM9	ZC3H18	(mTRAQ8)DPHSPEDEEQPQGLS(UniMod:21)DDDILR3	NA
	-1.7297				DPLNNS[Phospho (STY)]GGFESAR	0.104024	-0.298946	P58004	SESN2	(mTRAQ0)DPLNNS(UniMod:21)GGFESAR2	NA
-1.26537	-1.72957				DPS[Phospho (STY)]ASPGDAGEQAIR	-0.502305	-1.79146	P18206	VCL	(mTRAQ0)DPS(UniMod:21)ASPGDAGEQAIR2	NA
-1.26537	-1.72957				DPS[Phospho (STY)]PEADAPVLGSPEK	-0.880449	-1.38624	O15234	CASC3	(mTRAQ0)DPS(UniMod:21)PEADAPVLGSPEK(mTRAQ0)3	NA
-1.18555	-1.72937				DPSAS[Phospho (STY)]PGDAGEQAIR	-0.029099	-0.0370071	P18206	VCL	(mTRAQ0)DPSAS(UniMod:21)PGDAGEQAIR2	NA
-1.18555	-1.72937				DQDMSS[Phospho (STY)]PTTMK	0.688252	-1.69302	O00712	NFIB	(mTRAQ0)DQDMSS(UniMod:21)PTTMK(mTRAQ0)3	NA
-1.23575	-1.7219				DQHHLGS[Phospho (STY)]PSR	-0.642433	-0.891281	Q9H8M2	BRD9	(mTRAQ0)DQHHLGS(UniMod:21)PSR3	NA
	-1.71745				DQS[Phospho (STY)]PFSK	-0.862678	-0.162783	Q13427	PPIG	(mTRAQ0)DQS(UniMod:21)PFSK(mTRAQ0)2	NA
	-1.71745				DRAEGALLAES[Phospho (STY)]PLGSSDA	-0.30735	-1.43496	Q86T13	CLEC14A	(mTRAQ0)DRAEGALLAES(UniMod:21)PLGSSDA2	NA
	-1.71488				DRPVGGS[Phospho (STY)]PGGPR	-0.539496	-0.509825	Q8NHG8	ZNRF2	_[mTRAQ-Nter0]DRPVGGS[Phospho (STY)]PGGPR_.2	NA
	-1.71488				DRSS[Phospho (STY)]PPPGYIPDELHQVAR	-0.0882024	-0.718944	Q9Y2U5	MAP3K2	(mTRAQ0)DRSS(UniMod:21)PPPGYIPDELHQVAR4	NA
-0.718765	-1.71268				DRT[Phospho (STY)]PPLLYR	-0.848625	-1.47333	Q96T37	RBM15	(mTRAQ0)DRT(UniMod:21)PPLLYR3	NA
-0.718765	-1.71268				DS[Phospho (STY)]LGAYASQDANEQGQDLGK	-2.06281	-1.25648	Q9C0C2	TNKS1BP1	(mTRAQ0)DS(UniMod:21)LGAYASQDANEQGQDLGK(mTRAQ0)3	NA
-0.943599	-1.7122				DSAAPS[Phospho (STY)]PIPGADNLSADPVVSPPTSIPFK	1.91703	2.99186	Q5T1M5	FKBP15	(mTRAQ8)DSAAPS(UniMod:21)PIPGADNLSADPVVSPPTSIPFK(mTRAQ8)3	NA
-0.943599	-1.7122				DSAIPVES[Phospho (STY)]DTDDEGAPR	-0.549567	-0.705631	Q96D46	NMD3	_[mTRAQ-Nter0]DSAIPVES[Phospho (STY)]DTDDEGAPR_.2	NA
-0.943599	-1.7122				DSAIPVESDT[Phospho (STY)]DDEGAPR	-0.896587	-1.84556	Q96D46	NMD3	(mTRAQ8)DSAIPVESDT(UniMod:21)DDEGAPR2	NA
-1.41799					DSDQVAQSDGEES[Phospho (STY)]PAAEEQLLGEHIK	-0.73857	-1.41015	O94979	SEC31A	(mTRAQ8)DSDQVAQSDGEES(UniMod:21)PAAEEQLLGEHIK(mTRAQ8)4	NA
-0.943599	-1.7122				DSENLAS[Phospho (STY)]PSEYPENGER	-0.98246	-1.00356	P52948	NUP98	(mTRAQ0)DSENLAS(UniMod:21)PSEYPENGER3	NA
	-1.71131				DSENLASPS[Phospho (STY)]EYPENGER	-0.728474	-0.720003	P52948	NUP98	(mTRAQ0)DSENLASPS(UniMod:21)EYPENGER3	NA
	-1.70541				DSPDS[Phospho (STY)]PEPPNK	-0.854751	-1.78994	Q9NVM9	INTS13	(mTRAQ0)DSPDS(UniMod:21)PEPPNK(mTRAQ0)3	NA
	-1.70541				DSSIIDPGTEQDLPS[Phospho (STY)]PENSSVK	-0.431902	-2.49374	Q70CQ2	USP34	_[mTRAQ-Nter0]DSSIIDPGTEQDLPS[Phospho (STY)]PENSSVK[mTRAQ-Lys0]_.3	NA
	-1.70387				DSVGSQPPLPPGLPPGHYDS[Phospho (STY)]PK	-0.416585	0.0984212	Q5VY43	PEAR1	(mTRAQ0)DSVGSQPPLPPGLPPGHYDS(UniMod:21)PK(mTRAQ0)3	NA
	-1.70387				DTFEHDPSES[Phospho (STY)]IDEFNK	-0.428799	-1.07095	Q9NYF8	BCLAF1	_[mTRAQ-Nter0]DTFEHDPSES[Phospho (STY)]IDEFNK[mTRAQ-Lys0]_.3	NA
-1.10264	-1.70262				DTSATSQSVNGS[Phospho (STY)]PQAEQPSLESTSK	-0.402298	-0.738901	Q86WB0	ZC3HC1	(mTRAQ8)DTSATSQSVNGS(UniMod:21)PQAEQPSLESTSK(mTRAQ8)4	NA
	-1.69914				DVDVSEDS[Phospho (STY)]PPPLPER	-0.547616	-0.457251	Q05209	PTPN12	(mTRAQ0)DVDVSEDS(UniMod:21)PPPLPER3	NA
	-1.69914				DVEDMELS[Phospho (STY)]DVEDDGSK	-0.606109	-1.61894	Q5VT52	RPRD2	_[mTRAQ-Nter0]DVEDMELS[Phospho (STY)]DVEDDGSK[mTRAQ-Lys0]_.3	NA
-0.462204	-1.69724				DVES[Phospho (STY)]PSWR	1.5217	-0.949099	O00159	MYO1C	(mTRAQ8)DVES(UniMod:21)PSWR2	NA
	-1.69715				DVMSDETNNEET[Phospho (STY)]ESPSQEFVNITK	-0.362358	-0.411285	P46821	MAP1B	(mTRAQ8)DVMSDETNNEET(UniMod:21)ESPSQEFVNITK(mTRAQ8)3	NA
	-1.69715				DVPPDILLDS[Phospho (STY)]PER	-0.462377	-0.273875	Q6KC79	NIPBL	(mTRAQ0)DVPPDILLDS(UniMod:21)PER2	NA
-1.03451	-1.69596				DVS[Phospho (STY)]PFDHSR	0.875062	0.805901	P18031	PTPN1	(mTRAQ0)DVS(UniMod:21)PFDHSR2	NA
	-1.69596				DVYLS[Phospho (STY)]PR	-0.124019	0.377902	P38159;Q96E39	RBMX;RBMXL1	(mTRAQ8)DVYLS(UniMod:21)PR2	NA
-0.0723847	-1.68166				DWILPS[Phospho (STY)]DYDHAEAEAR	-0.169542	0.134701	O43852	CALU	(mTRAQ0)DWILPS(UniMod:21)DYDHAEAEAR3	NA
-0.0723847	-1.68166				DYDDMS[Phospho (STY)]PR	-0.947147	-0.640088	P61978	HNRNPK	(mTRAQ0)DYDDMS(UniMod:21)PR2	NA
	-1.68143				DYNAS[Phospho (STY)]ASTISPPSSMEEDK	-0.779852	-1.3187	P46821	MAP1B	(mTRAQ8)DYNAS(UniMod:21)ASTISPPSSMEEDK(mTRAQ8)3	NA
	-1.68143				DYNASASTIS[Phospho (STY)]PPSSMEEDK	-0.434346	-0.991727	P46821	MAP1B	(mTRAQ0)DYNASASTIS(UniMod:21)PPSSMEEDK(mTRAQ0)3	NA
-0.778367	-1.67793				DYTGC(UniMod:4)STSESLS[Phospho (STY)]PVK	0.915912	0.2896	O95297	MPZL1	(mTRAQ0)DYTGC(UniMod:4)STSESLS(UniMod:21)PVK(mTRAQ0)3	NA
-0.778367	-1.67793				EAALPPVS[Phospho (STY)]PLK	1.31612	1.19218	Q04637	EIF4G1	(mTRAQ0)EAALPPVS(UniMod:21)PLK(mTRAQ0)2	NA
	-1.67296				EAASS[Phospho (STY)]PAGEPLR	-0.534023	-0.958932	Q96EB6	SIRT1	(mTRAQ0)EAASS(UniMod:21)PAGEPLR3	NA
	-1.67296				EAAVSASDILQESAIHSPGT[Phospho (STY)]VEK	0.457433	0.889462	Q96C57	C12orf43	(mTRAQ0)EAAVSASDILQESAIHSPGT(UniMod:21)VEK(mTRAQ0)3	NA
-1.50762	-1.6712				EADC(UniMod:4)VFIDASSPPS[Phospho (STY)]PR	-0.566105	-0.949556	Q8WZ75	ROBO4	(mTRAQ0)EADC(UniMod:4)VFIDASSPPS(UniMod:21)PR3	NA
-1.50762	-1.6712				EAENQGLDISS[Phospho (STY)]PGMSGHR	-0.796711	-0.548789	Q15545	TAF7	(mTRAQ0)EAENQGLDISS(UniMod:21)PGMSGHR3	NA
-1.50762	-1.6712				EAGEMESSTLQES[Phospho (STY)]PR	-1.35013	-2.46084	Q2M1Z3	ARHGAP31	_[mTRAQ-Nter0]EAGEMESSTLQES[Phospho (STY)]PR_.3	NA
-1.50762	-1.6712				EALAEAALES[Phospho (STY)]PRPALVR	-0.397608	-0.925092	O14745	SLC9A3R1	(mTRAQ8)EALAEAALES(UniMod:21)PRPALVR2	NA
	-1.67033				EALGLGPPAAQLT[Phospho (STY)]PPPAPVGLR	1.2748	1.08312	Q8IY67	RAVER1	(mTRAQ8)EALGLGPPAAQLT(UniMod:21)PPPAPVGLR3	NA
-1.48548	-1.67004				EAS[Phospho (STY)]PAPLAQGEPGR	-0.755596	-1.6918	Q9P1Y6	PHRF1	(mTRAQ8)EAS(UniMod:21)PAPLAQGEPGR2	NA
-1.48548	-1.67004				EAS[Phospho (STY)]PAPLAQGEPGREDLPTR	-1.05884	-1.48604	Q9P1Y6	PHRF1	(mTRAQ0)EAS(UniMod:21)PAPLAQGEPGREDLPTR3	NA
-1.50762	-1.66462				EATGLS[Phospho (STY)]PQAAQEK	0.0568895	-0.312042	P17029	ZKSCAN1	(mTRAQ0)EATGLS(UniMod:21)PQAAQEK(mTRAQ0)3	NA
-1.50762	-1.66462				EC(UniMod:4)EEEAINIQSTAPEEEHES[Phospho (STY)]PR	-0.802121	-0.334706	P46939	UTRN	(mTRAQ0)EC(UniMod:4)EEEAINIQSTAPEEEHES(UniMod:21)PR3	NA
	-1.6615				EC(UniMod:4)INAAPDS[Phospho (STY)]PSK	-0.765821	-0.988374	Q7Z569	BRAP	(mTRAQ0)EC(UniMod:4)INAAPDS(UniMod:21)PSK(mTRAQ0)3	NA
	-1.6615				EDDGTFGEYS[Phospho (STY)]DAEDHKPLK	-0.597804	-0.940307	Q92823	NRCAM	(mTRAQ0)EDDGTFGEYS(UniMod:21)DAEDHK(mTRAQ0)PLK(mTRAQ0)4	NA
	-1.65751				EDEIS[Phospho (STY)]PPPPNPVVK	-0.711669	-0.655414	P10644	PRKAR1A	(mTRAQ0)EDEIS(UniMod:21)PPPPNPVVK(mTRAQ0)2	NA
	-1.65751				EDFDSTSSSSS[Phospho (STY)]TPPLQPR	-1.10508	-1.34921	Q13620	CUL4B	(mTRAQ0)EDFDSTSSSSS(UniMod:21)TPPLQPR2	NA
	-1.65479				EDGRES[Phospho (STY)]PSYDTPSQR	-2.40336	-0.900706	Q9Y6M7	SLC4A7	(mTRAQ0)EDGRES(UniMod:21)PSYDTPSQR3	NA
	-1.65479				EDKSPSEES[Phospho (STY)]APTTSPESVSGSVPSSGSSGR	-0.838609	-1.11683	P54725	RAD23A	(mTRAQ0)EDK(mTRAQ0)SPSEES(UniMod:21)APTTSPESVSGSVPSSGSSGR3	NA
-0.766715	-1.65407				EDLVGPEVGAS[Phospho (STY)]PQSGR	-0.98238	-0.573817	Q86X27	RALGPS2	(mTRAQ8)EDLVGPEVGAS(UniMod:21)PQSGR2	NA
-0.766715	-1.65407				EDYFEPIS[Phospho (STY)]PDR	-1.34069	-1.6579	Q69YN4	VIRMA	(mTRAQ0)EDYFEPIS(UniMod:21)PDR2	NA
-1.31487	-1.65351				EEAPAS[Phospho (STY)]PLRPLYPQISPLK	0.88749	1.26927	P85037	FOXK1	_[mTRAQ-Nter0]EEAPAS[Phospho (STY)]PLRPLYPQISPLK[mTRAQ-Lys0]_.4	NA
-1.31487	-1.65351				EEAS[Phospho (STY)]DDDMEGDEAVVR	-1.48573	-0.159193	O75643	SNRNP200	(mTRAQ0)EEAS(UniMod:21)DDDMEGDEAVVR2	NA
	-1.65286				EEDEEPES[Phospho (STY)]PPEK	-1.24956	-0.520384	Q9H1E3	NUCKS1	(mTRAQ0)EEDEEPES(UniMod:21)PPEK(mTRAQ0)3	NA
-1.50391	-1.63964				EEDEEPES[Phospho (STY)]PPEKK	-1.10113	-1.24014	Q9H1E3	NUCKS1	(mTRAQ8)EEDEEPES(UniMod:21)PPEK(mTRAQ8)K(mTRAQ8)3	NA
-1.50391	-1.63964				EEEEDGTGS[Phospho (STY)]PQLNNR	-0.538785	-0.801332	P49407	ARRB1	(mTRAQ8)EEEEDGTGS(UniMod:21)PQLNNR2	NA
0.107294	-1.63876				EEEELNLPIS[Phospho (STY)]PEEER	-2.11589	-1.18198	Q5JTD0	TJAP1	(mTRAQ0)EEEELNLPIS(UniMod:21)PEEER3	NA
	-1.63827				EEETS[Phospho (STY)]IDVAGKPNEVTK	-1.17589	-1.25615	P53985	SLC16A1	(mTRAQ0)EEETS(UniMod:21)IDVAGK(mTRAQ0)PNEVTK(mTRAQ0)3	NA
	-1.63827				EEGAAS[Phospho (STY)]TAEEAAK	-1.07936	-1.33512	P50579	METAP2	(mTRAQ0)EEGAAS(UniMod:21)TAEEAAK(mTRAQ0)3	NA
	-1.63637				EEGPPPPSPDGASS[Phospho (STY)]DAEPEPPSGR	-0.822105	-0.603587	Q9NTJ3	SMC4	(mTRAQ0)EEGPPPPSPDGASS(UniMod:21)DAEPEPPSGR3	NA
	-1.63637				EEGSLS[Phospho (STY)]DTEADAVSGQLPDPTTNPSAGK	-1.01425	-0.289563	Q8N1G4	LRRC47	(mTRAQ0)EEGSLS(UniMod:21)DTEADAVSGQLPDPTTNPSAGK(mTRAQ0)3	NA
	-1.6327				EEGSLSDT[Phospho (STY)]EADAVSGQLPDPTTNPSAGK	-0.57728	-0.14692	Q8N1G4	LRRC47	(mTRAQ0)EEGSLSDT(UniMod:21)EADAVSGQLPDPTTNPSAGK(mTRAQ0)3	NA
	-1.62709				EEKEES[Phospho (STY)]DDEAAVEEEEEEK	-0.905166	-1.17957	P14625	HSP90B1	(mTRAQ8)EEK(mTRAQ8)EES(UniMod:21)DDEAAVEEEEEEK(mTRAQ8)3	NA
	-1.62709				EELMSS[Phospho (STY)]DLEETAGSTSIPK	-0.637634	-0.538875	O00567	NOP56	(mTRAQ0)EELMSS(UniMod:21)DLEETAGSTSIPK(mTRAQ0)3	NA
	-1.62709				EENPES[Phospho (STY)]DGEPVVEDGTSVK	-0.857512	-0.814388	Q13439	GOLGA4	(mTRAQ0)EENPES(UniMod:21)DGEPVVEDGTSVK(mTRAQ0)3	NA
	-1.62709				EEPAAAGSGAAS[Phospho (STY)]PSAAEK	-0.445292	-0.602014	P29966	MARCKS	(mTRAQ0)EEPAAAGSGAAS(UniMod:21)PSAAEK(mTRAQ0)3	NA
-1.95589	-1.6263				EEPLS[Phospho (STY)]EEEPC(UniMod:4)TSTAIASPEK	0.901389	-0.685494	Q9Y2X3	NOP58	(mTRAQ8)EEPLS(UniMod:21)EEEPC(UniMod:4)TSTAIASPEK(mTRAQ8)3	NA
-1.95589	-1.6263				EEPPPLT[Phospho (STY)]PPAR	-0.340134	-0.988233	Q9C0C2	TNKS1BP1	(mTRAQ0)EEPPPLT(UniMod:21)PPAR2	NA
0.889023	-1.62601				EEPQTVPEMPGETPPLS[Phospho (STY)]PIDMESQER	-1.35251	-1.21765	P05412	JUN	(mTRAQ0)EEPQTVPEMPGETPPLS(UniMod:21)PIDMESQER3	NA
0.889023	-1.62601				EEPS[Phospho (STY)]PVK	-1.58085	-0.913658	P46821	MAP1B	(mTRAQ0)EEPS(UniMod:21)PVK(mTRAQ0)2	NA
-2.61481	-1.62436				EEPS[Phospho (STY)]PVKAEVAEK	-0.770947	-1.67684	P46821	MAP1B	(mTRAQ0)EEPS(UniMod:21)PVK(mTRAQ0)AEVAEK(mTRAQ0)3	NA
-2.61481	-1.62436				EEPVSS[Phospho (STY)]GPEEAVGK	-0.0825226	-1.0191	O00567	NOP56	(mTRAQ8)EEPVSS(UniMod:21)GPEEAVGK(mTRAQ8)2	NA
0.655124	-1.62349				EEQTDTS[Phospho (STY)]DGESVTHHIR	-1.32984	-1.40555	P36915	GNL1	(mTRAQ0)EEQTDTS(UniMod:21)DGESVTHHIR4	NA
-2.95935	-1.61892				EERS[Phospho (STY)]PQTLAPVGEDAMK	0.506688	0.445854	Q92797	SYMPK	_[mTRAQ-Nter0]EERS[Phospho (STY)]PQTLAPVGEDAMK[mTRAQ-Lys0]_.3	NA
-2.95935	-1.61892				EES[Phospho (STY)]DDEAAVEEEEEEK	-1.47115	-1.2615	P14625	HSP90B1	(mTRAQ0)EES(UniMod:21)DDEAAVEEEEEEK(mTRAQ0)2	NA
-0.799791	-1.61845				EES[Phospho (STY)]DGEYDEFGR	-0.863323	-1.16287	O95218	ZRANB2	(mTRAQ0)EES(UniMod:21)DGEYDEFGR3	NA
-0.799791	-1.61845				EES[Phospho (STY)]LVEELSPASEK	-1.47849	-1.86779	Q9BXK5	BCL2L13	(mTRAQ0)EES(UniMod:21)LVEELSPASEK(mTRAQ0)3	NA
-1.64071	-1.61758				EESDWPASGSSS[Phospho (STY)]PLR	-0.870895	-1.2248	Q9BUL5	PHF23	(mTRAQ0)EESDWPASGSSS(UniMod:21)PLR2	NA
-1.64071	-1.61758				EESLVEELS[Phospho (STY)]PASEK	-1.801	-1.56724	Q9BXK5	BCL2L13	(mTRAQ8)EESLVEELS(UniMod:21)PASEK(mTRAQ8)3	NA
	-1.60869				EETPGT[Phospho (STY)]PK	-1.20998	-0.383717	Q99442	SEC62	(mTRAQ0)EETPGT(UniMod:21)PK(mTRAQ0)2	NA
	-1.60869				EEVVGGDDS[Phospho (STY)]DGLR	-1.88053	-0.94499	P25490	YY1	(mTRAQ0)EEVVGGDDS(UniMod:21)DGLR2	NA
-1.88604	-1.60679				EFAPS[Phospho (STY)]DEELDSYR	-1.04909	0.164302	O75391	SPAG7	_[mTRAQ-Nter0]EFAPS[Phospho (STY)]DEELDSYR_.2	NA
-1.88604	-1.60679				EFGSLPTT[Phospho (STY)]PSEQR	0.395939	0.33548	O15400	STX7	(mTRAQ0)EFGSLPTT(UniMod:21)PSEQR3	NA
1.01545	-1.6002				EFITGDVEPTDAES[Phospho (STY)]EWHSENEEEEK	-1.75249	-1.35459	Q99733	NAP1L4	(mTRAQ0)EFITGDVEPTDAES(UniMod:21)EWHSENEEEEK(mTRAQ0)4	NA
	-1.6002				EFITGDVEPTDAESEWHS[Phospho (STY)]ENEEEEK	0.000169247	-0.123514	Q99733	NAP1L4	(mTRAQ0)EFITGDVEPTDAESEWHS(UniMod:21)ENEEEEK(mTRAQ0)4	NA
	-1.59822				EFTGS[Phospho (STY)]PPSSATK	0.399585	0.431307	Q92609	TBC1D5	(mTRAQ0)EFTGS(UniMod:21)PPSSATK(mTRAQ0)2	NA
	-1.59822				EGAASPAPETPQPTS[Phospho (STY)]PETSPK	-0.876946	-0.149665	Q9Y3X0	CCDC9	(mTRAQ8)EGAASPAPETPQPTS(UniMod:21)PETSPK(mTRAQ8)3	NA
-0.816456	-1.59176				EGEDGDQPTT[Phospho (STY)]PPKPLK	-0.912228	-1.38971	P18858	LIG1	(mTRAQ8)EGEDGDQPTT(UniMod:21)PPK(mTRAQ8)PLK(mTRAQ8)3	NA
-0.816456	-1.59176				EGEEPT[Phospho (STY)]VYSDEEEPKDESAR	-1.1445	-0.991847	O00264	PGRMC1	(mTRAQ0)EGEEPT(UniMod:21)VYSDEEEPK(mTRAQ0)DESAR2	NA
-0.278052	-1.58843				EGEEPTVYS[Phospho (STY)]DEEEPK	-1.20384	-1.38765	O00264	PGRMC1	(mTRAQ8)EGEEPTVYS(UniMod:21)DEEEPK(mTRAQ8)3	NA
-1.99046	-1.57383				EGMNPSYDEYADS[Phospho (STY)]DEDQHDAYLER	-0.343173	-0.446441	Q08945	SSRP1	(mTRAQ8)EGMNPSYDEYADS(UniMod:21)DEDQHDAYLER4	NA
-1.99046	-1.57383				EGMNPSYDEYADSDEDQHDAY[Phospho (STY)]LER	-0.516039	-0.351431	Q08945	SSRP1	(mTRAQ0)EGMNPSYDEYADSDEDQHDAY(UniMod:21)LER3	NA
	-1.57251				EGPDLDRPGS[Phospho (STY)]DR	0.629059	-0.151862	Q7Z4V5	HDGFL2	(mTRAQ8)EGPDLDRPGS(UniMod:21)DR3	NA
	-1.57251				EGPEPPEEVPPPTT[Phospho (STY)]PPVPK	-0.746784	-0.623063	P48634	PRRC2A	(mTRAQ0)EGPEPPEEVPPPTT(UniMod:21)PPVPK(mTRAQ0)3	NA
	-1.57033				EGS[Phospho (STY)]PANWK	-0.895503	-0.672642	O96019	ACTL6A	(mTRAQ8)EGS(UniMod:21)PANWK(mTRAQ8)2	NA
	-1.57008				EGS[Phospho (STY)]PAPLEPEPGAAQPK	-0.524247	-1.24138	Q01167	FOXK2	(mTRAQ0)EGS(UniMod:21)PAPLEPEPGAAQPK(mTRAQ0)3	NA
	-1.5689				EGS[Phospho (STY)]PIPHDPEFGSK	0.277589	-0.834185	P85037	FOXK1	(mTRAQ8)EGS(UniMod:21)PIPHDPEFGSK(mTRAQ8)3	NA
	-1.5689				EGS[Phospho (STY)]QGELTPANSQSR	-2.11389	-0.742218	Q13098	GPS1	(mTRAQ0)EGS(UniMod:21)QGELTPANSQSR2	NA
-1.27183	-1.56751				EGSPIPHDPEFGS[Phospho (STY)]K	0.378346	-0.772193	P85037	FOXK1	(mTRAQ8)EGSPIPHDPEFGS(UniMod:21)K(mTRAQ8)3	NA
	-1.56751				EGSRT[Phospho (STY)]DDEVVQR	-0.465231	-0.808645	P14625	HSP90B1	(mTRAQ0)EGSRT(UniMod:21)DDEVVQR3	NA
	-1.56751				EHASIDAQSGAGVPNPSTSAS[Phospho (STY)]PK	0.317564	-0.153975	Q8IXJ6	SIRT2	(mTRAQ8)EHASIDAQSGAGVPNPSTSAS(UniMod:21)PK(mTRAQ8)3	NA
-1.27183	-1.56751				EHISAENMS[Phospho (STY)]LETLR	-0.650221	-0.395875	Q13426	XRCC4	(mTRAQ0)EHISAENMS(UniMod:21)LETLR3	NA
	-1.5651				EHQTSAYS[Phospho (STY)]PPR	0.255095	1.27827	Q96K21	ZFYVE19	(mTRAQ8)EHQTSAYS(UniMod:21)PPR3	NA
	-1.56509				EIAIVHS[Phospho (STY)]DAEK	0.049699	-0.0415297	Q9H307	PNN	(mTRAQ0)EIAIVHS(UniMod:21)DAEK(mTRAQ0)2	NA
	-1.5606				EIPSATQS[Phospho (STY)]PISK	1.0165	0.908646	Q9BQG0	MYBBP1A	(mTRAQ8)EIPSATQS(UniMod:21)PISK(mTRAQ8)2	NA
	-1.5606				EIQNGNLHES[Phospho (STY)]DSESVPR	-0.100072	-0.656536	Q86UP2	KTN1	(mTRAQ0)EIQNGNLHES(UniMod:21)DSESVPR2	NA
	-1.5599				EIQNGNLHESDS[Phospho (STY)]ESVPR	-0.480909	-0.179689	Q86UP2	KTN1	(mTRAQ0)EIQNGNLHESDS(UniMod:21)ESVPR3	NA
	-1.5599				EIS[Phospho (STY)]DDEAEEEK	-0.681983	-1.05666	P08238	HSP90AB1	(mTRAQ0)EIS(UniMod:21)DDEAEEEK(mTRAQ0)3	NA
-0.940871	-1.54959				EIS[Phospho (STY)]DDEAEEEKGEK	-2.22742	-1.38802	P08238	HSP90AB1	(mTRAQ0)EIS(UniMod:21)DDEAEEEK(mTRAQ0)GEK(mTRAQ0)4	NA
-0.940871	-1.54959				EIS[Phospho (STY)]PGSGPGEIR	-0.0997679	-0.286937	O43491	EPB41L2	(mTRAQ0)EIS(UniMod:21)PGSGPGEIR2	NA
	-1.54679				EISPGS[Phospho (STY)]GPGEIR	-0.26482	0.0661769	O43491	EPB41L2	(mTRAQ0)EISPGS(UniMod:21)GPGEIR2	NA
	-1.54679				EISSS[Phospho (STY)]PTSK	-1.30691	-1.7364	Q9UQ35	SRRM2	_[mTRAQ-Nter0]EISSS[Phospho (STY)]PTSK[mTRAQ-Lys0]_.2	NA
	-1.54632				EIST[Phospho (STY)]PTHWSK	1.19241	0.871741	Q8IX12	CCAR1	(mTRAQ0)EIST(UniMod:21)PTHWSK(mTRAQ0)3	NA
-0.529483	-1.5454				EKEIS[Phospho (STY)]DDEAEEEK	-1.20922	-1.28173	P08238	HSP90AB1	(mTRAQ8)EK(mTRAQ8)EIS(UniMod:21)DDEAEEEK(mTRAQ8)2	NA
-0.529483	-1.5454				EKPDS[Phospho (STY)]DDDLDIASLVTAK	0.729728	-1.35332	Q86V48	LUZP1	(mTRAQ0)EK(mTRAQ0)PDS(UniMod:21)DDDLDIASLVTAK(mTRAQ0)3	NA
	-1.54067				EKPELSEPS[Phospho (STY)]HLNGPSSDPEAAFLSR	-0.54652	0.414254	Q9H4A3	WNK1	(mTRAQ0)EK(mTRAQ0)PELSEPS(UniMod:21)HLNGPSSDPEAAFLSR4	NA
	-1.53884				EKT[Phospho (STY)]PELPEPSVK	-0.684228	-1.08296	Q8IYB3	SRRM1	(mTRAQ8)EK(mTRAQ8)T(UniMod:21)PELPEPSVK(mTRAQ8)4	NA
	-1.53884				EKTPELPEPS[Phospho (STY)]VK	-0.549733	-1.13947	Q8IYB3	SRRM1	(mTRAQ0)EK(mTRAQ0)TPELPEPS(UniMod:21)VK(mTRAQ0)2	NA
	-1.53691				ELAS[Phospho (STY)]PVSPELR	0.453272	-0.197656	Q5T4S7	UBR4	_[mTRAQ-Nter0]ELAS[Phospho (STY)]PVSPELR_.2	NA
	-1.53691				ELASPVS[Phospho (STY)]PELR	0.506708	1.03591	Q5T4S7	UBR4	(mTRAQ8)ELASPVS(UniMod:21)PELR2	NA
	-1.53691				ELDEEGS[Phospho (STY)]DPPLPGR	0.497447	-0.0141467	Q9BRJ6	C7orf50	(mTRAQ0)ELDEEGS(UniMod:21)DPPLPGR2	NA
	-1.53691				ELDQDMVT[Phospho (STY)]EDEDDPGSHK	0.0577458	-1.43705	Q9NRL2	BAZ1A	_[mTRAQ-Nter0]ELDQDMVT[Phospho (STY)]EDEDDPGSHK[mTRAQ-Lys0]_.3	NA
-1.76075	-1.53676				ELEQHIQTS[Phospho (STY)]DPENFQSEER	-0.522258	-0.778488	Q96K76	USP47	(mTRAQ0)ELEQHIQTS(UniMod:21)DPENFQSEER3	NA
-1.76075	-1.53676				ELFGDDS[Phospho (STY)]EDEGASHHSGSDNHSER	-1.10489	-0.0860427	Q8WVC0	LEO1	(mTRAQ0)ELFGDDS(UniMod:21)EDEGASHHSGSDNHSER4	NA
	-1.53668				ELLHSVHPES[Phospho (STY)]PNLK	1.40217	0.21033	Q9Y217	MTMR6	(mTRAQ0)ELLHSVHPES(UniMod:21)PNLK(mTRAQ0)4	NA
	-1.53668				ELLS[Phospho (STY)]PLSEPDDR	-1.9359	-0.310033	Q9UHB7	AFF4	(mTRAQ0)ELLS(UniMod:21)PLSEPDDR2	NA
	-1.53468				ELPPS[Phospho (STY)]PEK	0.209157	-1.40915	P27816	MAP4	(mTRAQ0)ELPPS(UniMod:21)PEK(mTRAQ0)2	NA
-0.0793921	-1.53339				ELPVPGS[Phospho (STY)]AEEEPPSGGGR	0.299978	-0.888866	P16383	GCFC2	_[mTRAQ-Nter0]ELPVPGS[Phospho (STY)]AEEEPPSGGGR_.2	NA
-0.0793921	-1.53339				ELQGDGPPSSPT[Phospho (STY)]NDPTVK	0.544668	0.140035	Q12873	CHD3	(mTRAQ8)ELQGDGPPSSPT(UniMod:21)NDPTVK(mTRAQ8)3	NA
	-1.53325				ELS[Phospho (STY)]PAGSISK	0.509877	0.857056	O95453	PARN	(mTRAQ0)ELS(UniMod:21)PAGSISK(mTRAQ0)2	NA
-1.55352	-1.52715				ELS[Phospho (STY)]PEAR	-0.918661	-0.84369	Q9P0B6	CCDC167	(mTRAQ8)ELS(UniMod:21)PEAR2	NA
-1.55352	-1.52715				ELSDQATAS[Phospho (STY)]PIVAR	0.477028	0.16221	Q5JSH3	WDR44	(mTRAQ8)ELSDQATAS(UniMod:21)PIVAR2	NA
	-1.52629				ELSESVQQQSTPVPLIS[Phospho (STY)]PK	0.363043	0.337309	Q9ULU4	ZMYND8	(mTRAQ0)ELSESVQQQSTPVPLIS(UniMod:21)PK(mTRAQ0)3	NA
	-1.52629				ELSNS[Phospho (STY)]PLR	0.163001	0.0307324	Q9UQ35	SRRM2	(mTRAQ0)ELSNS(UniMod:21)PLR1	NA
	-1.52514				ELSSPIS[Phospho (STY)]PK	1.07089	0.439622	P78559	MAP1A	(mTRAQ0)ELSSPIS(UniMod:21)PK(mTRAQ0)3	NA
	-1.52514				ELTPAS[Phospho (STY)]PTC(UniMod:4)TNSVSK	1.9015	0.474258	P28715	ERCC5	(mTRAQ0)ELTPAS(UniMod:21)PTC(UniMod:4)TNSVSK(mTRAQ0)2	NA
-0.560728	-1.51846				ELVGDTGSQEGDHEPS[Phospho (STY)]GSETEEDTSSSPHR	-0.156172	-0.857629	P0DJ93	SMIM13	(mTRAQ0)ELVGDTGSQEGDHEPS(UniMod:21)GSETEEDTSSSPHR3	NA
-0.560728	-1.51846				ELVGDTGSQEGDHEPSGSET[Phospho (STY)]EEDTSSSPHR	-0.0481985	-0.192214	P0DJ93	SMIM13	(mTRAQ0)ELVGDTGSQEGDHEPSGSET(UniMod:21)EEDTSSSPHR4	NA
-1.61895	-1.51601				ELVGDTGSQEGDHEPSGSETEEDT[Phospho (STY)]SSSPHR	-0.0481985	-0.192214	P0DJ93	SMIM13	(mTRAQ0)ELVGDTGSQEGDHEPSGSETEEDT(UniMod:21)SSSPHR4	NA
-1.61895	-1.51601				ELVGDTGSQEGDHEPSGSETEEDTSSS[Phospho (STY)]PHR	0.154	0.077953	P0DJ93	SMIM13	(mTRAQ8)ELVGDTGSQEGDHEPSGSETEEDTSSS(UniMod:21)PHR4	NA
	-1.51455				EMAHGS[Phospho (STY)]QEAEAPGAVAGAAEVPR	-0.0815131	0.46219	Q8IVD9	NUDCD3	_[mTRAQ-Nter0]EMAHGS[Phospho (STY)]QEAEAPGAVAGAAEVPR_.4	NA
	-1.51455				EMLMEDVGS[Phospho (STY)]EEEQEEEDEAPFQEK	0.308939	0.378118	Q9H1E3	NUCKS1	(mTRAQ8)EMLMEDVGS(UniMod:21)EEEQEEEDEAPFQEK(mTRAQ8)3	NA
	-1.51455				EMPQDLRS[Phospho (STY)]PAR	0.617029	0.182023	O43765	SGTA	(mTRAQ0)EMPQDLRS(UniMod:21)PAR3	NA
	-1.51455				ENAAAESGS[Phospho (STY)]ESSSQEATPEK	-1.77075	-1.18174	Q9H6Z4	RANBP3	(mTRAQ0)ENAAAESGS(UniMod:21)ESSSQEATPEK(mTRAQ0)3	NA
-1.62801	-1.50707				ENAS[Phospho (STY)]PAPGTTAEEAMSR	-0.932549	-0.874917	P46379	BAG6	(mTRAQ0)ENAS(UniMod:21)PAPGTTAEEAMSR3	NA
-1.62801	-1.50707				ENS[Phospho (STY)]FGSPLEFR	-1.98067	0.168869	Q9UQ35	SRRM2	_[mTRAQ-Nter0]ENS[Phospho (STY)]FGSPLEFR_.2	NA
-1.92757	-1.50578				ENSGPVENGVS[Phospho (STY)]DQEGEEQAR	-0.389677	-1.07761	Q8TEQ6	GEMIN5	(mTRAQ0)ENSGPVENGVS(UniMod:21)DQEGEEQAR3	NA
-1.92757	-1.50578				ENSSS[Phospho (STY)]QDPQTEGTR	-0.730817	-2.26417	P15151	PVR	(mTRAQ0)ENSSS(UniMod:21)QDPQTEGTR2	NA
	-1.50502				EPAITSQNS[Phospho (STY)]PEAR	-0.026111	0.158672	P23193	TCEA1	(mTRAQ0)EPAITSQNS(UniMod:21)PEAR3	NA
	-1.50502				EPALPLEPDSGGNTS[Phospho (STY)]PGVTANGEAR	0.788881	0.683459	Q92974	ARHGEF2	_[mTRAQ-Nter0]EPALPLEPDSGGNTS[Phospho (STY)]PGVTANGEAR_.3	NA
-1.64947	-1.50427				EPAPPS[Phospho (STY)]PESHSPR	0.558977	0.167534	Q8NC06	ACBD4	_[mTRAQ-Nter0]EPAPPS[Phospho (STY)]PESHSPR_.3	NA
-1.64947	-1.50427				EPASSIHDETLPGGSESEATAS[Phospho (STY)]DEENR	0.0537095	0.71463	P46821	MAP1B	(mTRAQ0)EPASSIHDETLPGGSESEATAS(UniMod:21)DEENR3	NA
-0.904576	-1.50426				EPDATPPS[Phospho (STY)]PR	0.359814	0.0609865	P28715	ERCC5	(mTRAQ0)EPDATPPS(UniMod:21)PR2	NA
-0.904576	-1.50426				EPEPAAGPQAEESATVSAPAPMS[Phospho (STY)]PTR	0.013216	-0.190327	Q9BWG6	SCNM1	_[mTRAQ-Nter0]EPEPAAGPQAEESATVSAPAPMS[Phospho (STY)]PTR_.3	NA
	-1.50345				EPES[Phospho (STY)]PPASAPIPLFGADTIGQR	0.174286	-0.475655	Q96AY4	TTC28	(mTRAQ0)EPES(UniMod:21)PPASAPIPLFGADTIGQR3	NA
	-1.50345				EPGSGGPQNLS[Phospho (STY)]GPGGR	-0.552891	-1.16281	Q9H0W8	SMG9	(mTRAQ8)EPGSGGPQNLS(UniMod:21)GPGGR2	NA
	-1.50148				EPILSSEPSPAVT[Phospho (STY)]PVTPTTLIAPR	1.0103	1.11629	O60749	SNX2	(mTRAQ0)EPILSSEPSPAVT(UniMod:21)PVTPTTLIAPR3	NA
	-1.50148				EPLIPAS[Phospho (STY)]PK	1.46731	1.12262	Q9Y613	FHOD1	_[mTRAQ-Nter0]EPLIPAS[Phospho (STY)]PK[mTRAQ-Lys0]_.3	NA
-1.31326	-1.50109				EPPS[Phospho (STY)]PSETGPNSLGTFK	1.08643	-0.121691	Q52LW3	ARHGAP29	(mTRAQ0)EPPS(UniMod:21)PSETGPNSLGTFK(mTRAQ0)3	NA
-0.509304	-1.50109				EPPSPSET[Phospho (STY)]GPNSLGTFK	0.572247	0.370171	Q52LW3	ARHGAP29	(mTRAQ0)EPPSPSET(UniMod:21)GPNSLGTFK(mTRAQ0)3	NA
-1.31326	-1.50109				EPSEVPT[Phospho (STY)]PK	1.6187	0.363113	P17096	HMGA1	(mTRAQ0)EPSEVPT(UniMod:21)PK(mTRAQ0)2	NA
-0.509303	-1.50109				EPT[Phospho (STY)]PVLGSGAAAAGR	0.768947	0.65357	P42166;P42167	TMPO	(mTRAQ0)EPT(UniMod:21)PVLGSGAAAAGR2	NA
	-1.49684				EPVEAAPAAEPVPAST[Phospho (STY)]	-0.17608	0.0890409	Q16740	CLPP	(mTRAQ0)EPVEAAPAAEPVPAST(UniMod:21)2	NA
	-1.49684				EQGGSGLGSGSSGGGGS[Phospho (STY)]TSGLGSGYIGR	0.789333	0.510502	Q2M2I8	AAK1	(mTRAQ0)EQGGSGLGSGSSGGGGS(UniMod:21)TSGLGSGYIGR3	NA
	-1.49204				EQLQPHENGEGNS[Phospho (STY)]ET	-0.316217	-0.198107	P06756	ITGAV	(mTRAQ0)EQLQPHENGEGNS(UniMod:21)ET2	NA
	-1.49204				EQNSALPTS[Phospho (STY)]SQDEELMEVVEK	-1.62759	-0.758574	Q9UQ35	SRRM2	(mTRAQ0)EQNSALPTS(UniMod:21)SQDEELMEVVEK(mTRAQ0)3	NA
0.31334	-1.49014				EQSEVSVS[Phospho (STY)]PR	-0.491651	-0.555126	Q7L4I2	RSRC2	(mTRAQ0)EQSEVSVS(UniMod:21)PR2	NA
0.31334	-1.49014				EQSSEAAETGVS[Phospho (STY)]ENEENPVR	-1.06229	0.723867	Q29RF7	PDS5A	_[mTRAQ-Nter0]EQSSEAAETGVS[Phospho (STY)]ENEENPVR_.3	NA
-0.854887	-1.4876				EQTLQGAEEDEDLEGPPSYKPPT[Phospho (STY)]PK	-1.38624	-1.49374	Q92692	NECTIN2	(mTRAQ0)EQTLQGAEEDEDLEGPPSYK(mTRAQ0)PPT(UniMod:21)PK(mTRAQ0)4	NA
-0.854887	-1.4876				ERS[Phospho (STY)]PSPSFR	-0.915214	-1.01232	P49585	PCYT1A	(mTRAQ0)ERS(UniMod:21)PSPSFR3	NA
	-1.48609				ES[Phospho (STY)]EELLK	-3.43069	-1.93287	O43303	CCP110	(mTRAQ8)ES(UniMod:21)EELLK(mTRAQ8)2	NA
	-1.48609				ES[Phospho (STY)]ESEEAEAGAAELR	-0.55382	-1.27515	Q8NAF0	ZNF579	(mTRAQ0)ES(UniMod:21)ESEEAEAGAAELR3	NA
-2.76903	-1.48345				ES[Phospho (STY)]PDTQALLTC(UniMod:4)AEK	-0.610994	-1.25688	Q2T9K0	TMEM44	(mTRAQ8)ES(UniMod:21)PDTQALLTC(UniMod:4)AEK(mTRAQ8)3	NA
	-1.48105				ES[Phospho (STY)]PEGSYTDDANQEVR	-0.963646	-0.869176	Q5T0N5	FNBP1L	(mTRAQ0)ES(UniMod:21)PEGSYTDDANQEVR2	NA
	-1.48105				ES[Phospho (STY)]PSLASR	0.116133	-0.232531	Q8WWM7	ATXN2L	(mTRAQ0)ES(UniMod:21)PSLASR2	NA
	-1.47852				ES[Phospho (STY)]SPLYSPTFSDSTSAVK	0.235078	0.194227	P46821	MAP1B	(mTRAQ8)ES(UniMod:21)SPLYSPTFSDSTSAVK(mTRAQ8)3	NA
	-1.47852				ESAAPAS[Phospho (STY)]PAPSPAPSPTPAPPQK	1.33549	0.961759	Q3KQU3	MAP7D1	(mTRAQ8)ESAAPAS(UniMod:21)PAPSPAPSPTPAPPQK(mTRAQ8)3	NA
-1.95023	-1.4773				ESDQTLAALLS[Phospho (STY)]PK	-0.1788	-0.315269	P18583	SON	(mTRAQ8)ESDQTLAALLS(UniMod:21)PK(mTRAQ8)3	NA
-1.95023	-1.4773				ESEDKPEIEDVGS[Phospho (STY)]DEEEEK	-1.22895	-1.07352	P07900	HSP90AA1	(mTRAQ8)ESEDK(mTRAQ8)PEIEDVGS(UniMod:21)DEEEEK(mTRAQ8)3	NA
	-1.47572				ESEDKPEIEDVGS[Phospho (STY)]DEEEEKK	-1.54976	-1.27321	P07900	HSP90AA1	(mTRAQ8)ESEDK(mTRAQ8)PEIEDVGS(UniMod:21)DEEEEK(mTRAQ8)K(mTRAQ8)3	NA
	-1.47572				ESEQES[Phospho (STY)]EEEILAQK	-1.75613	-2.24521	Q9BW71	HIRIP3	_[mTRAQ-Nter0]ESEQES[Phospho (STY)]EEEILAQK[mTRAQ-Lys0]_.3	NA
	-1.47511				ESLKEEDES[Phospho (STY)]DDDNM	-0.398777	-0.738284	P25788	PSMA3	(mTRAQ8)ESLK(mTRAQ8)EEDES(UniMod:21)DDDNM3	NA
	-1.47511				ESSANNSVS[Phospho (STY)]PSESLR	-1.03853	-1.4627	Q04726	TLE3	_[mTRAQ-Nter0]ESSANNSVS[Phospho (STY)]PSESLR_.3	NA
-1.37299	-1.475				ESSANNSVSPS[Phospho (STY)]ESLR	-0.591301	-1.10049	Q04726	TLE3	(mTRAQ0)ESSANNSVSPS(UniMod:21)ESLR3	NA
-1.37299	-1.475				ESSEEEYDS[Phospho (STY)]GVEEEGWPR	-0.873732	-0.760192	O76031	CLPX	(mTRAQ0)ESSEEEYDS(UniMod:21)GVEEEGWPR3	NA
-0.93195	-1.47337				ESSPIPS[Phospho (STY)]PTSDR	-0.354236	1.02015	Q01082	SPTBN1	_[mTRAQ-Nter0]ESSPIPS[Phospho (STY)]PTSDR_.2	NA
-0.93195	-1.47337				ESSPLYS[Phospho (STY)]PTFSDSTSAVK	1.07652	0.763443	P46821	MAP1B	(mTRAQ8)ESSPLYS(UniMod:21)PTFSDSTSAVK(mTRAQ8)3	NA
-1.93238	-1.46998				ESTQLS[Phospho (STY)]PADLTEGKPTDPSK	0.649213	-0.0102664	Q08J23	NSUN2	(mTRAQ8)ESTQLS(UniMod:21)PADLTEGK(mTRAQ8)PTDPSK(mTRAQ8)3	NA
-1.93238	-1.46998				ESTQLSPADLTEGKPT[Phospho (STY)]DPSK	0.865914	-0.120947	Q08J23	NSUN2	(mTRAQ0)ESTQLSPADLTEGK(mTRAQ0)PT(UniMod:21)DPSK(mTRAQ0)4	NA
-0.482277	-1.46842				ESVASMGADS[Phospho (STY)]GDDFASDGSSSR	-1.06032	0.417106	Q92805	GOLGA1	_[mTRAQ-Nter0]ESVASMGADS[Phospho (STY)]GDDFASDGSSSR_.3	NA
-2.5417					ESVPEFPLS[Phospho (STY)]PPK	0.475693	0.273286	P16949	STMN1	(mTRAQ0)ESVPEFPLS(UniMod:21)PPK(mTRAQ0)2	NA
	-1.46623				ESVSTEDLSPPS[Phospho (STY)]PPLPK	0.377123	0.171956	Q13127	REST	(mTRAQ8)ESVSTEDLSPPS(UniMod:21)PPLPK(mTRAQ8)3	NA
	-1.46623				ET[Phospho (STY)]PHSPGVEDAPIAK	0.20924	0.693632	Q9UHB6	LIMA1	(mTRAQ0)ET(UniMod:21)PHSPGVEDAPIAK(mTRAQ0)3	NA
-1.36513	-1.46504				ETAVPGPLGIEDISPNLS[Phospho (STY)]PDDK	-0.0259825	-0.406949	Q12888	TP53BP1	_[mTRAQ-Nter0]ETAVPGPLGIEDISPNLS[Phospho (STY)]PDDK[mTRAQ-Lys0]_.3	NA
-1.36513	-1.46504				ETESAPGS[Phospho (STY)]PR	-1.41031	-1.23413	Q6PKG0	LARP1	(mTRAQ8)ETESAPGS(UniMod:21)PR2	NA
	-1.46291				ETFGEMS[Phospho (STY)]DGDVQEQLR	-0.489298	-2.41056	P84157	MXRA7	(mTRAQ0)ETFGEMS(UniMod:21)DGDVQEQLR3	NA
	-1.46291				ETPAATEAPSS[Phospho (STY)]TPK	0.195256	-0.037321	P80723	BASP1	(mTRAQ0)ETPAATEAPSS(UniMod:21)TPK(mTRAQ0)2	NA
	-1.46233				ETPAATEAPSST[Phospho (STY)]PK	0.0231115	-0.0322201	P80723	BASP1	(mTRAQ0)ETPAATEAPSST(UniMod:21)PK(mTRAQ0)2	NA
	-1.46233				ETPHS[Phospho (STY)]PGVEDAPIAK	1.03436	0.65522	Q9UHB6	LIMA1	(mTRAQ0)ETPHS(UniMod:21)PGVEDAPIAK(mTRAQ0)3	NA
-1.08825	-1.46157				ETQS[Phospho (STY)]PEQVK	-2.60703	-1.51267	Q9NYF8	BCLAF1	(mTRAQ8)ETQS(UniMod:21)PEQVK(mTRAQ8)2	NA
-1.08825	-1.46157				ETS[Phospho (STY)]PESSLIQDEIAVK	-0.840393	0.395621	P11137	MAP2	(mTRAQ0)ETS(UniMod:21)PESSLIQDEIAVK(mTRAQ0)3	NA
	-1.46144				ETSAATLS[Phospho (STY)]PGASSR	0.966508	-0.428642	Q9Y6I9	TEX264	(mTRAQ8)ETSAATLS(UniMod:21)PGASSR3	NA
	-1.46144				ETSSPGTDDVFTPAPSDS[Phospho (STY)]PSSQR	-1.0761	-0.456527	P19634	SLC9A1	(mTRAQ0)ETSSPGTDDVFTPAPSDS(UniMod:21)PSSQR2	NA
	-1.46144				ETVQTTQS[Phospho (STY)]PTPVEK	0.246559	-0.0209289	Q9UPN6	SCAF8	(mTRAQ0)ETVQTTQS(UniMod:21)PTPVEK(mTRAQ0)3	NA
	-1.46144				ETVSEAPPLLFS[Phospho (STY)]DEEEK	-0.736242	-0.785209	Q641Q2	WASHC2A	(mTRAQ8)ETVSEAPPLLFS(UniMod:21)DEEEK(mTRAQ8)2	NA
1.41543	-1.45953				EVAEAAT[Phospho (STY)]GEDASSPPPK	-0.0328914	0.292008	Q99536	VAT1	(mTRAQ8)EVAEAAT(UniMod:21)GEDASSPPPK(mTRAQ8)3	NA
1.41543	-1.45953				EVAEAATGEDAS[Phospho (STY)]SPPPK	-0.196114	0.292008	Q99536	VAT1	(mTRAQ0)EVAEAATGEDAS(UniMod:21)SPPPK(mTRAQ0)3	NA
-0.591301	-1.45941				EVDATS[Phospho (STY)]PAPSTSSTVK	0.253508	0.666247	Q16666	IFI16	(mTRAQ0)EVDATS(UniMod:21)PAPSTSSTVK(mTRAQ0)3	NA
-0.591301	-1.45941				EVDGLLTSEPMGS[Phospho (STY)]PVSSK	0.497451	-0.12844	Q8WWM7	ATXN2L	(mTRAQ0)EVDGLLTSEPMGS(UniMod:21)PVSSK(mTRAQ0)3	NA
	-1.45903				EVDGLLTSEPMGSPVS[Phospho (STY)]SK	0.225807	0.0461201	Q8WWM7	ATXN2L	(mTRAQ8)EVDGLLTSEPMGSPVS(UniMod:21)SK(mTRAQ8)3	NA
	-1.45903				EVIKS[Phospho (STY)]PTASR	0.715044	0.783512	O94885	SASH1	(mTRAQ0)EVIK(mTRAQ0)S(UniMod:21)PTASR2	NA
	-1.45681				EVPWS[Phospho (STY)]PSAEK	0.625406	-0.101682	Q5JSZ5	PRRC2B	(mTRAQ8)EVPWS(UniMod:21)PSAEK(mTRAQ8)2	NA
	-1.45681				EVQAEQPSS[Phospho (STY)]SSPR	-0.573011	-0.255503	Q9Y388	RBMX2	(mTRAQ8)EVQAEQPSS(UniMod:21)SSPR2	NA
-0.492373	-1.4544				EVQAEQPSSS[Phospho (STY)]SPR	-0.125426	-0.510097	Q9Y388	RBMX2	(mTRAQ8)EVQAEQPSSS(UniMod:21)SPR2	NA
0.186414	-1.45039				EVQAEQPSSSS[Phospho (STY)]PR	-0.34078	-0.602142	Q9Y388	RBMX2	(mTRAQ0)EVQAEQPSSSS(UniMod:21)PR3	NA
0.186414	-1.45039				EVS[Phospho (STY)]DDEAEEK	-0.63368	-1.57924	P07900	HSP90AA1	(mTRAQ8)EVS(UniMod:21)DDEAEEK(mTRAQ8)2	NA
-1.52544	-1.44756				EVS[Phospho (STY)]PSDVR	-0.581421	-0.269188	Q8WYP5	AHCTF1	(mTRAQ0)EVS(UniMod:21)PSDVR2	NA
-1.52544	-1.44756				EVSDS[Phospho (STY)]EAGGGPQGER	-0.894446	-0.602085	Q9BW71	HIRIP3	(mTRAQ0)EVSDS(UniMod:21)EAGGGPQGER2	NA
-0.909021					EWSLESSPAQNWT[Phospho (STY)]PPQPR	0.530552	0.316883	Q8N6T3	ARFGAP1	(mTRAQ0)EWSLESSPAQNWT(UniMod:21)PPQPR3	NA
	-1.44354				EYFDDST[Phospho (STY)]EER	-1.06023	0.00434859	Q8NEF9	SRFBP1	(mTRAQ0)EYFDDST(UniMod:21)EER2	NA
	-1.44354				EYIPGQPPLSQSSDS[Phospho (STY)]SPTR	0.390243	0.182206	P07814	EPRS	(mTRAQ0)EYIPGQPPLSQSSDS(UniMod:21)SPTR2	NA
	-1.43929				EYIPGQPPLSQSSDSS[Phospho (STY)]PTR	0.277744	0.0622483	P07814	EPRS	(mTRAQ8)EYIPGQPPLSQSSDSS(UniMod:21)PTR2	NA
	-1.43929				EYIPGQPPLSQSSDSSPT[Phospho (STY)]R	0.390547	0.182206	P07814	EPRS	(mTRAQ0)EYIPGQPPLSQSSDSSPT(UniMod:21)R2	NA
-0.900478	-1.43781				EYVSNDAAQS[Phospho (STY)]DDEEK	-0.580133	-0.863969	Q5JSH3	WDR44	(mTRAQ8)EYVSNDAAQS(UniMod:21)DDEEK(mTRAQ8)3	NA
-0.900478	-1.43781				FADQHVPGS[Phospho (STY)]PFSVK	-0.0233841	-0.724007	P21333	FLNA	(mTRAQ0)FADQHVPGS(UniMod:21)PFSVK(mTRAQ0)3	NA
-1.79146	-1.4356				FAIQDIS[Phospho (STY)]VEETSAK	0.565766	0.562186	P12814	ACTN1	(mTRAQ0)FAIQDIS(UniMod:21)VEETSAK(mTRAQ0)2	NA
-1.79146	-1.4356				FAS[Phospho (STY)]DDEHDEHDENGATGPVK	-0.838353	0.23005	P05455	SSB	(mTRAQ0)FAS(UniMod:21)DDEHDEHDENGATGPVK(mTRAQ0)3	NA
	-1.43489				FAS[Phospho (STY)]DDEHDEHDENGATGPVKR	-0.133405	0.123261	P05455	SSB	(mTRAQ0)FAS(UniMod:21)DDEHDEHDENGATGPVK(mTRAQ0)R4	NA
	-1.43489				FASDDEHDEHDENGAT[Phospho (STY)]GPVK	-1.13871	-1.20111	P05455	SSB	(mTRAQ8)FASDDEHDEHDENGAT(UniMod:21)GPVK(mTRAQ8)4	NA
-1.2977	-1.43457				FC(UniMod:4)DS[Phospho (STY)]PTSDLEMR	-1.61894	-0.310216	O15014	ZNF609	(mTRAQ0)FC(UniMod:4)DS(UniMod:21)PTSDLEMR2	NA
-1.2977	-1.43457				FDDMSS[Phospho (STY)]PGLELPSC(UniMod:4)ELSR	-1.05	-0.801614	Q6IN85	PPP4R3A	(mTRAQ8)FDDMSS(UniMod:21)PGLELPSC(UniMod:4)ELSR3	NA
	-1.4339				FDIYDPFHPTDEAYS[Phospho (STY)]PPPAPEQK	1.44633	0.408557	Q9H7N4	SCAF1	(mTRAQ8)FDIYDPFHPTDEAYS(UniMod:21)PPPAPEQK(mTRAQ8)3	NA
	-1.4339				FDS[Phospho (STY)]NEEDSASVFSPSFGLK	-0.838805	-0.65775	Q02880	TOP2B	(mTRAQ0)FDS(UniMod:21)NEEDSASVFSPSFGLK(mTRAQ0)3	NA
-1.65377	-1.43253				FES[Phospho (STY)]PESQASAEQPEM	-1.74586	-0.790198	O75436	VPS26A	(mTRAQ0)FES(UniMod:21)PESQASAEQPEM2	NA
-1.65377	-1.43253				FGSTADALVSDDET[Phospho (STY)]TR	0.332462	0.374556	Q5JRA6	MIA3	(mTRAQ0)FGSTADALVSDDET(UniMod:21)TR2	NA
	-1.43045				FHS[Phospho (STY)]PSTTWSPNK	0.215023	-0.263755	Q99590	SCAF11	(mTRAQ0)FHS(UniMod:21)PSTTWSPNK(mTRAQ0)3	NA
	-1.43045				FIHQQPQS[Phospho (STY)]SSPVYGSSAK	1.32351	1.08602	P49023	PXN	(mTRAQ0)FIHQQPQS(UniMod:21)SSPVYGSSAK(mTRAQ0)4	NA
	-1.43045				FKAEAPLPS[Phospho (STY)]PK	1.55448	1.10948	Q09666	AHNAK	(mTRAQ0)FK(mTRAQ0)AEAPLPS(UniMod:21)PK(mTRAQ0)3	NA
	-1.43045				FLEDDTS[Phospho (STY)]DPTYTSALGGK	-0.485196	-0.0935062	P29323	EPHB2	(mTRAQ0)FLEDDTS(UniMod:21)DPTYTSALGGK(mTRAQ0)3	NA
0.883416	-1.42828				FLEESVSMS[Phospho (STY)]PEER	-0.00489932	-0.373825	P15374	UCHL3	(mTRAQ0)FLEESVSMS(UniMod:21)PEER3	NA
0.883416	-1.42828				FLPISST[Phospho (STY)]PQPER	-0.0239915	0.838823	Q08AE8	SPIRE1	(mTRAQ0)FLPISST(UniMod:21)PQPER2	NA
	-1.42364				FNDS[Phospho (STY)]EGDDTEETEDYR	-0.922407	0.0429023	Q9NYF8	BCLAF1	(mTRAQ0)FNDS(UniMod:21)EGDDTEETEDYR2	NA
	-1.42364				FPEFC(UniMod:4)SSPS[Phospho (STY)]PPVEVK	0.58391	0.755918	Q68E01	INTS3	(mTRAQ0)FPEFC(UniMod:4)SSPS(UniMod:21)PPVEVK(mTRAQ0)3	NA
	-1.42276				FPQGPPS[Phospho (STY)]QMGSPMGSR	0.225519	0.798708	Q8WXF1	PSPC1	(mTRAQ0)FPQGPPS(UniMod:21)QMGSPMGSR2	NA
	-1.42276				FPQGPPSQMGS[Phospho (STY)]PMGSR	0.705591	0.893359	Q8WXF1	PSPC1	(mTRAQ0)FPQGPPSQMGS(UniMod:21)PMGSR2	NA
	-1.42014				FPS[Phospho (STY)]PHPSPAK	1.03256	0.885543	O14681	EI24	(mTRAQ0)FPS(UniMod:21)PHPSPAK(mTRAQ0)3	NA
-1.05155	-1.41935				FPS[Phospho (STY)]SPLR	1.26757	0.422514	P06400	RB1	(mTRAQ0)FPS(UniMod:21)SPLR2	NA
-1.05155	-1.41935				FPTDYASTS[Phospho (STY)]EDEFGSNR	0.62726	0.816	Q5SW79	CEP170	_[mTRAQ-Nter0]FPTDYASTS[Phospho (STY)]EDEFGSNR_.3	NA
	-1.41273				FQEQEC(UniMod:4)PPS[Phospho (STY)]PEPTR	-0.703222	-0.522001	P62070	RRAS2	(mTRAQ0)FQEQEC(UniMod:4)PPS(UniMod:21)PEPTR3	NA
	-1.41273				FQEQEC(UniMod:4)PPS[Phospho (STY)]PEPTRK	-0.898706	-1.18626	P62070	RRAS2	(mTRAQ0)FQEQEC(UniMod:4)PPS(UniMod:21)PEPTRK(mTRAQ0)4	NA
0.804726	-1.41187				FQSC(UniMod:4)LSPEEPAPES[Phospho (STY)]PQVPEAPGGSAV	0.0164475	-0.128649	Q99576	TSC22D3	(mTRAQ0)FQSC(UniMod:4)LSPEEPAPES(UniMod:21)PQVPEAPGGSAV3	NA
0.370978	-1.4093				FQSQADQDQQASGLQS[Phospho (STY)]PPSR	-0.0836817	-0.144809	Q9P2B4	CTTNBP2NL	(mTRAQ0)FQSQADQDQQASGLQS(UniMod:21)PPSR3	NA
0.370978	-1.4093				FS[Phospho (STY)]GWYDADLSPAGHEEAK	-0.862127	-1.70784	P18669	PGAM1	(mTRAQ0)FS(UniMod:21)GWYDADLSPAGHEEAK(mTRAQ0)3	NA
	-1.40827				FS[Phospho (STY)]PGAPGGSGSQPNQK	-0.881924	-0.168231	Q15942	ZYX	(mTRAQ0)FS(UniMod:21)PGAPGGSGSQPNQK(mTRAQ0)3	NA
	-1.40827				FS[Phospho (STY)]PTMGR	0.872609	0.00844813	P78344	EIF4G2	(mTRAQ0)FS(UniMod:21)PTMGR2	NA
	-1.40485				FS[Phospho (STY)]PVLGR	-0.441927	0.118758	Q9NRG9	AAAS	(mTRAQ8)FS(UniMod:21)PVLGR2	NA
	-1.40485				FS[Phospho (STY)]PVTPK	-0.204726	0.0421027	Q15942	ZYX	(mTRAQ8)FS(UniMod:21)PVTPK(mTRAQ8)2	NA
1.02232	-1.40337				FSDS[Phospho (STY)]EGEETVPEPR	-0.185219	-0.810055	Q13286	CLN3	(mTRAQ0)FSDS(UniMod:21)EGEETVPEPR3	NA
1.02232	-1.40337				FSGEEGEIEDDES[Phospho (STY)]GTENR	-0.86777	-0.258128	Q9Y2W1	THRAP3	(mTRAQ8)FSGEEGEIEDDES(UniMod:21)GTENR2	NA
-1.03069	-1.40231				FSTYSQS[Phospho (STY)]PPDTPSLR	-0.503633	-0.108645	Q6ZS17	RIPOR1	(mTRAQ0)FSTYSQS(UniMod:21)PPDTPSLR2	NA
-1.03069	-1.40231				FYYTAGSSS[Phospho (STY)]PTHAK	0.837923	0.71459	O75508	CLDN11	(mTRAQ0)FYYTAGSSS(UniMod:21)PTHAK(mTRAQ0)4	NA
	-1.39933				GAADEVEVEPPEPPGPVAS[Phospho (STY)]R	-0.0209817	0.239672	Q8NCF5	NFATC2IP	(mTRAQ0)GAADEVEVEPPEPPGPVAS(UniMod:21)R3	NA
	-1.39933				GAAEEAELEDS[Phospho (STY)]DDEEKPVK	-0.264757	0.457545	Q9UBB9	TFIP11	(mTRAQ0)GAAEEAELEDS(UniMod:21)DDEEK(mTRAQ0)PVK(mTRAQ0)4	NA
-1.9252	-1.39704				GAC(UniMod:4)ST[Phospho (STY)]PDMPQFEPVK	0.409155	0.729593	Q9H4G0	EPB41L1	(mTRAQ0)GAC(UniMod:4)ST(UniMod:21)PDMPQFEPVK(mTRAQ0)3	NA
-1.9252	-1.39704				GADS[Phospho (STY)]GEEKEEGINR	-0.785279	-1.20559	Q9BVG4	PBDC1	(mTRAQ0)GADS(UniMod:21)GEEK(mTRAQ0)EEGINR2	NA
-1.25856	-1.397				GAES[Phospho (STY)]PFEEK	0.0858507	0.0364972	P46821	MAP1B	(mTRAQ0)GAES(UniMod:21)PFEEK(mTRAQ0)2	NA
-1.25856	-1.397				GAGDGS[Phospho (STY)]DEEVDGK	-0.765044	-0.592418	P35579	MYH9	(mTRAQ0)GAGDGS(UniMod:21)DEEVDGK(mTRAQ0)3	NA
	-1.39582				GAGQQQS[Phospho (STY)]QEMMEVDR	0.194544	0.54228	Q15435	PPP1R7	(mTRAQ8)GAGQQQS(UniMod:21)QEMMEVDR2	NA
	-1.39582				GAILSEEELAAMS[Phospho (STY)]PTAAAVAK	-0.208427	0.161543	P12270	TPR	_[mTRAQ-Nter0]GAILSEEELAAMS[Phospho (STY)]PTAAAVAK[mTRAQ-Lys0]_.3	NA
-0.708989	-1.39467				GAPSS[Phospho (STY)]PATGVLPSPQGK	1.49276	1.3076	Q5SRE5	NUP188	(mTRAQ0)GAPSS(UniMod:21)PATGVLPSPQGK(mTRAQ0)3	NA
	-1.39467				GAPSSPAT[Phospho (STY)]GVLPSPQGK	1.07365	0.559876	Q5SRE5	NUP188	(mTRAQ0)GAPSSPAT(UniMod:21)GVLPSPQGK(mTRAQ0)3	NA
-0.708989	-1.39467				GAPSSPATGVLPS[Phospho (STY)]PQGK	2.32556	1.07937	Q5SRE5	NUP188	_[mTRAQ-Nter0]GAPSSPATGVLPS[Phospho (STY)]PQGK[mTRAQ-Lys0]_.3	NA
	-1.39467				GAVAAEGAS[Phospho (STY)]DTER	0.109634	0.07017	Q9P1Y6	PHRF1	_[mTRAQ-Nter0]GAVAAEGAS[Phospho (STY)]DTER_.2	NA
-1.41091	-1.38847				GAVAAEGAS[Phospho (STY)]DTEREEPTESQGLAAR	0.67836	0.733528	Q9P1Y6	PHRF1	(mTRAQ8)GAVAAEGAS(UniMod:21)DTEREEPTESQGLAAR3	NA
-1.41091	-1.38847				GAVAAEGASDT[Phospho (STY)]EREEPTESQGLAAR	1.43394	0.838661	Q9P1Y6	PHRF1	(mTRAQ0)GAVAAEGASDT(UniMod:21)EREEPTESQGLAAR3	NA
	-1.38689				GAVAAEGASDTEREEPT[Phospho (STY)]ESQGLAAR	1.43394	0.787701	Q9P1Y6	PHRF1	(mTRAQ0)GAVAAEGASDTEREEPT(UniMod:21)ESQGLAAR3	NA
	-1.38689				GDPPRLS[Phospho (STY)]PDPVAGSAVSQELR	0.585904	0.243828	Q9BUR4	WRAP53	(mTRAQ0)GDPPRLS(UniMod:21)PDPVAGSAVSQELR3	NA
	-1.38386				GDQPAASGDS[Phospho (STY)]DDDEPPPLPR	-0.808572	-0.17491	O00264	PGRMC1	(mTRAQ8)GDQPAASGDS(UniMod:21)DDDEPPPLPR2	NA
	-1.38386				GDRS[Phospho (STY)]PEPGQTWTR	-0.0104763	0.5587	Q09666	AHNAK	_[mTRAQ-Nter0]GDRS[Phospho (STY)]PEPGQTWTR_.3	NA
-0.991564	-1.38245				GDS[Phospho (STY)]ESEEDEDLEVPVPSR	-0.471862	0.0367858	P13861	PRKAR2A	(mTRAQ0)GDS(UniMod:21)ESEEDEDLEVPVPSR2	NA
-0.991564	-1.38245				GDSES[Phospho (STY)]EEDEDLEVPVPSR	-0.370391	0.17021	P13861	PRKAR2A	(mTRAQ0)GDSES(UniMod:21)EEDEDLEVPVPSR2	NA
	-1.38224				GDSVS[Phospho (STY)]DSGSDALR	1.32623	1.80483	Q53EL6	PDCD4	(mTRAQ0)GDSVS(UniMod:21)DSGSDALR2	NA
	-1.38224				GDT[Phospho (STY)]PGHATPGHGGATSSAR	0.650427	-0.890083	O75533	SF3B1	(mTRAQ0)GDT(UniMod:21)PGHATPGHGGATSSAR4	NA
-0.10018	-1.38173				GDVTAEEAAGAS[Phospho (STY)]PAK	0.415467	0.301205	P49006	MARCKSL1	(mTRAQ0)GDVTAEEAAGAS(UniMod:21)PAK(mTRAQ0)3	NA
-0.10018	-1.38173				GEAAAERPGEAAVASS[Phospho (STY)]PSK	-0.37864	-0.147272	P29966	MARCKS	(mTRAQ8)GEAAAERPGEAAVASS(UniMod:21)PSK(mTRAQ8)3	NA
	-1.37711				GEAAAERPGEAAVASSPS[Phospho (STY)]K	0.164729	-0.126276	P29966	MARCKS	(mTRAQ8)GEAAAERPGEAAVASSPS(UniMod:21)K(mTRAQ8)3	NA
	-1.37711				GEAQPAAS[Phospho (STY)]PGPSLR	1.1607	0.48816	Q9BYB0	SHANK3	(mTRAQ0)GEAQPAAS(UniMod:21)PGPSLR3	NA
	-1.37529				GEFSAS[Phospho (STY)]PMLK	0.929305	0.645539	Q9UQ35	SRRM2	(mTRAQ0)GEFSAS(UniMod:21)PMLK(mTRAQ0)3	NA
	-1.37529				GEGDAPFSEPGTTSTQRPSS[Phospho (STY)]PETATK	-0.0663999	-0.674688	Q9UQ35	SRRM2	(mTRAQ0)GEGDAPFSEPGTTSTQRPSS(UniMod:21)PETATK(mTRAQ0)4	NA
-0.494963	-1.37125				GEGDAPFSEPGTTSTQRPSSPET[Phospho (STY)]ATK	-0.0663999	-0.78053	Q9UQ35	SRRM2	(mTRAQ0)GEGDAPFSEPGTTSTQRPSSPET(UniMod:21)ATK(mTRAQ0)4	NA
-0.494963	-1.37125				GELS[Phospho (STY)]PSFLNPPLPPSIDDR	0.211249	0.573465	P78559	MAP1A	(mTRAQ0)GELS(UniMod:21)PSFLNPPLPPSIDDR3	NA
	-1.371				GEPAAAAAPEAGAS[Phospho (STY)]PVEK	0.220353	-0.0154389	P29966	MARCKS	(mTRAQ0)GEPAAAAAPEAGAS(UniMod:21)PVEK(mTRAQ0)4	NA
	-1.371				GEPNVS[Phospho (STY)]YIC(UniMod:4)SR	-0.0359304	0.0482926	P49841	GSK3B	(mTRAQ8)GEPNVS(UniMod:21)YIC(UniMod:4)SR3	NA
	-1.36805				GEQVSQNGLPAEQGS[Phospho (STY)]PR	-0.392137	-1.01354	Q01082	SPTBN1	(mTRAQ0)GEQVSQNGLPAEQGS(UniMod:21)PR2	NA
	-1.36805				GESAADS[Phospho (STY)]DGWDSAPSDLR	-0.749917	-1.20024	Q9BUL5	PHF23	_[mTRAQ-Nter0]GESAADS[Phospho (STY)]DGWDSAPSDLR_.3	NA
-1.1503	-1.36781				GESAPTLSTSPSPSSPS[Phospho (STY)]PTSPSPTLGR	1.22106	0.631006	Q9H330	TMEM245	(mTRAQ0)GESAPTLSTSPSPSSPS(UniMod:21)PTSPSPTLGR3	NA
-1.1503	-1.36781				GESAPTLSTSPSPSSPSPTSPS[Phospho (STY)]PTLGR	1.01258	1.13522	Q9H330	TMEM245	_[mTRAQ-Nter0]GESAPTLSTSPSPSSPSPTSPS[Phospho (STY)]PTLGR_.4	NA
-0.927217	-1.36402				GESSAS[Phospho (STY)]SPEEPEEITC(UniMod:4)LEK	-0.0652724	-0.918262	Q02952	AKAP12	(mTRAQ0)GESSAS(UniMod:21)SPEEPEEITC(UniMod:4)LEK(mTRAQ0)2	NA
-0.927217	-1.36402				GEVPPKET[Phospho (STY)]PK	0.718079	0.115841	P49006	MARCKSL1	(mTRAQ0)GEVPPK(mTRAQ0)ET(UniMod:21)PK(mTRAQ0)4	NA
	-1.36287				GEYS[Phospho (STY)]PGTALPSLR	0.751693	0.130271	Q9BT81	SOX7	(mTRAQ8)GEYS(UniMod:21)PGTALPSLR2	NA
	-1.36287				GGAPDPSPGATAT[Phospho (STY)]PGAPAQPSSPDAR	0.59474	1.27647	O95365	ZBTB7A	(mTRAQ0)GGAPDPSPGATAT(UniMod:21)PGAPAQPSSPDAR3	NA
	-1.36255				GGGGGQDNGLEGLGNDS[Phospho (STY)]R	-1.67028	0.527068	P08621	SNRNP70	(mTRAQ0)GGGGGQDNGLEGLGNDS(UniMod:21)R3	NA
	-1.36255				GGGT[Phospho (STY)]PDANSLAPPGK	0.898046	0.882284	Q9BRQ0	PYGO2	(mTRAQ8)GGGT(UniMod:21)PDANSLAPPGK(mTRAQ8)3	NA
-0.750391	-1.36236				GGIDNPAITS[Phospho (STY)]DQELDDK	-0.216531	-0.220592	Q13017	ARHGAP5	_[mTRAQ-Nter0]GGIDNPAITS[Phospho (STY)]DQELDDK[mTRAQ-Lys0]_.3	NA
	-1.36236				GGLS[Phospho (STY)]PANDTGAK	0.00347801	-0.196694	P30419	NMT1	(mTRAQ0)GGLS(UniMod:21)PANDTGAK(mTRAQ0)3	NA
-2.24802					GGPASVPSSS[Phospho (STY)]PGTSVK	0.841006	0.808732	O43237	DYNC1LI2	(mTRAQ0)GGPASVPSSS(UniMod:21)PGTSVK(mTRAQ0)3	NA
-0.750391	-1.36236				GGQGDPAVPAQQPADPST[Phospho (STY)]PER	0.151726	0.328609	O15231	ZNF185	(mTRAQ0)GGQGDPAVPAQQPADPST(UniMod:21)PER2	NA
	-1.36236				GGS[Phospho (STY)]PAPLPAK	1.21682	0.237097	Q9NZM4	BICRA	(mTRAQ0)GGS(UniMod:21)PAPLPAK(mTRAQ0)2	NA
	-1.35837				GGS[Phospho (STY)]PDLWK	0.59931	0.183629	Q96JM3	CHAMP1	(mTRAQ0)GGS(UniMod:21)PDLWK(mTRAQ0)2	NA
	-1.3552				GGS[Phospho (STY)]PQMDDIK	0.50025	-0.232249	Q13144	EIF2B5	(mTRAQ0)GGS(UniMod:21)PQMDDIK(mTRAQ0)3	NA
0.827011	-1.35503				GGSGS[Phospho (STY)]GPTIEEVD	-2.17408	-0.827858	P0DMV8;P0DMV9	HSPA1A;HSPA1B	(mTRAQ0)GGSGS(UniMod:21)GPTIEEVD2	NA
0.827011	-1.35503				GGSYSQAASSDSAQGS[Phospho (STY)]DVSLTAC(UniMod:4)K	1.08269	-0.19306	P01891;P01892;P05534;P10316;P30447;Q09160	HLA-A	(mTRAQ0)GGSYSQAASSDSAQGS(UniMod:21)DVSLTAC(UniMod:4)K(mTRAQ0)3	NA
-1.75249	-1.35459				GGVTGS[Phospho (STY)]PEASISGSK	0.777866	0.684719	Q09666	AHNAK	(mTRAQ0)GGVTGS(UniMod:21)PEASISGSK(mTRAQ0)2	NA
-1.75249	-1.35459				GGVTGSPEAS[Phospho (STY)]ISGSK	0.824829	0.581224	Q09666	AHNAK	(mTRAQ0)GGVTGSPEAS(UniMod:21)ISGSK(mTRAQ0)3	NA
	-1.3536				GHTASES[Phospho (STY)]DEQQWPEEK	-1.93536	-0.739062	Q9NTI5	PDS5B	(mTRAQ0)GHTASES(UniMod:21)DEQQWPEEK(mTRAQ0)3	NA
	-1.3536				GHTDT[Phospho (STY)]EGRPPSPPPTSTPEK	0.531449	0.470509	Q00613	HSF1	(mTRAQ8)GHTDT(UniMod:21)EGRPPSPPPTSTPEK(mTRAQ8)4	NA
	-1.35351				GHTDTEGRPPS[Phospho (STY)]PPPTSTPEK	0.57747	0.421506	Q00613	HSF1	(mTRAQ8)GHTDTEGRPPS(UniMod:21)PPPTSTPEK(mTRAQ8)4	NA
	-1.35351				GHYEVTGS[Phospho (STY)]DDETGK	0.24821	0.12335	Q09666	AHNAK	(mTRAQ0)GHYEVTGS(UniMod:21)DDETGK(mTRAQ0)3	NA
	-1.35351				GHYEVTGSDDET[Phospho (STY)]GK	-0.162065	0.0772894	Q09666	AHNAK	(mTRAQ0)GHYEVTGSDDET(UniMod:21)GK(mTRAQ0)2	NA
	-1.35351				GILAADES[Phospho (STY)]TGSIAK	0.977329	0.840574	P04075	ALDOA	(mTRAQ0)GILAADES(UniMod:21)TGSIAK(mTRAQ0)3	NA
-1.13187	-1.35248				GILAADEST[Phospho (STY)]GSIAK	1.1956	0.828832	P04075	ALDOA	(mTRAQ0)GILAADEST(UniMod:21)GSIAK(mTRAQ0)3	NA
-1.13187	-1.35248				GIPLAT[Phospho (STY)]GDTSPEPELLPGAPLPPPK	1.00614	1.12026	O75821	EIF3G	(mTRAQ8)GIPLAT(UniMod:21)GDTSPEPELLPGAPLPPPK(mTRAQ8)3	NA
-0.417533	-1.34153				GIPLATGDT[Phospho (STY)]SPEPELLPGAPLPPPK	1.04012	1.06864	O75821	EIF3G	_[mTRAQ-Nter0]GIPLATGDT[Phospho (STY)]SPEPELLPGAPLPPPK[mTRAQ-Lys0]_.4	NA
-0.417533	-1.34153				GIPLATGDTS[Phospho (STY)]PEPELLPGAPLPPPK	1.17044	1.09711	O75821	EIF3G	(mTRAQ8)GIPLATGDTS(UniMod:21)PEPELLPGAPLPPPK(mTRAQ8)4	NA
-0.334118	-1.34063				GIQLS[Phospho (STY)]PGVGSSAGPPGDLEDDEGLK	0.25167	0.718043	O75420	GIGYF1	(mTRAQ8)GIQLS(UniMod:21)PGVGSSAGPPGDLEDDEGLK(mTRAQ8)3	NA
-0.334118	-1.34063				GIQLYDTPYEPEGQSVDS[Phospho (STY)]DSESTVSPR	1.17466	0.900999	Q15464	SHB	_[mTRAQ-Nter0]GIQLYDTPYEPEGQSVDS[Phospho (STY)]DSESTVSPR_.3	NA
	-1.33347				GISQTNLITTVT[Phospho (STY)]PEK	1.18882	0.846375	Q9Y2J2	EPB41L3	(mTRAQ0)GISQTNLITTVT(UniMod:21)PEK(mTRAQ0)3	NA
	-1.33347				GISQTNLITTVT[Phospho (STY)]PEKK	1.09629	1.27138	Q9Y2J2	EPB41L3	(mTRAQ8)GISQTNLITTVT(UniMod:21)PEK(mTRAQ8)K(mTRAQ8)3	NA
-0.419793	-1.32604				GKGGVTGS[Phospho (STY)]PEASISGSK	1.47228	2.1199	Q09666	AHNAK	_[mTRAQ-Nter0]GK[mTRAQ-Lys0]GGVTGS[Phospho (STY)]PEASISGSK[mTRAQ-Lys0]_.3	NA
-0.419793	-1.32604				GKT[Phospho (STY)]PEEIR	-0.470207	-0.513679	P63208	SKP1	(mTRAQ0)GK(mTRAQ0)T(UniMod:21)PEEIR3	NA
-0.567505	-1.32224				GLAAEDS[Phospho (STY)]GGDSK	-0.379349	0.179337	P41227	NAA10	(mTRAQ0)GLAAEDS(UniMod:21)GGDSK(mTRAQ0)2	NA
-0.567505	-1.32224				GLAEVQQDGEAEEGATS[Phospho (STY)]DGEK	-1.21709	-0.0594836	Q02952	AKAP12	(mTRAQ8)GLAEVQQDGEAEEGATS(UniMod:21)DGEK(mTRAQ8)3	NA
-0.779852	-1.3187				GLAGPPAS[Phospho (STY)]PGK	1.53318	0.685055	Q9P206	KIAA1522	(mTRAQ8)GLAGPPAS(UniMod:21)PGK(mTRAQ8)2	NA
-0.779852	-1.3187				GLFS[Phospho (STY)]DEEDSEDLFSSQSASK	0.733249	0.328255	Q641Q2	WASHC2A	(mTRAQ0)GLFS(UniMod:21)DEEDSEDLFSSQSASK(mTRAQ0)3	NA
	-1.31834				GLFS[Phospho (STY)]DEEDSEDLFSSQSASNLK	0.385512	1.06517	Q9Y4E1	WASHC2C	(mTRAQ8)GLFS(UniMod:21)DEEDSEDLFSSQSASNLK(mTRAQ8)3	NA
	-1.31834				GLFSDEEDS[Phospho (STY)]EDLFSSQSASK	0.502462	0.0300395	Q641Q2	WASHC2A	(mTRAQ0)GLFSDEEDS(UniMod:21)EDLFSSQSASK(mTRAQ0)3	NA
	-1.31809				GLGAGAGAGEES[Phospho (STY)]PATSLPR	0.755793	0.882678	O15173	PGRMC2	_[mTRAQ-Nter0]GLGAGAGAGEES[Phospho (STY)]PATSLPR_.2	NA
	-1.31809				GLGPPS[Phospho (STY)]PPAPPR	1.0305	0.750853	Q13425	SNTB2	(mTRAQ0)GLGPPS(UniMod:21)PPAPPR3	NA
	-1.31717				GLLYDS[Phospho (STY)]DEEDEERPAR	0.407828	0.521237	P49736	MCM2	(mTRAQ0)GLLYDS(UniMod:21)DEEDEERPAR3	NA
	-1.31717				GLMAGGRPEGQY[Phospho (STY)]SEDEDTDTDEYK	0.325733	0.637535	Q9NPQ8	RIC8A	(mTRAQ0)GLMAGGRPEGQY(UniMod:21)SEDEDTDTDEYK(mTRAQ0)4	NA
	-1.31713				GLMAGGRPEGQYS[Phospho (STY)]EDEDTDTDEYK	0.444158	0.603606	Q9NPQ8	RIC8A	(mTRAQ0)GLMAGGRPEGQYS(UniMod:21)EDEDTDTDEYK(mTRAQ0)4	NA
	-1.31713				GLS[Phospho (STY)]EDTTEETLK	5.76782	-0.247075	P19338	NCL	(mTRAQ0)GLS(UniMod:21)EDTTEETLK(mTRAQ0)3	NA
	-1.31574				GLSDHVS[Phospho (STY)]LDGQELGTR	0.297713	0.70572	Q7L8J4	SH3BP5L	(mTRAQ0)GLSDHVS(UniMod:21)LDGQELGTR3	NA
	-1.31574				GLYDGPVC(UniMod:4)EVSVT[Phospho (STY)]PK	0.649354	0.58153	Q16555	DPYSL2	(mTRAQ0)GLYDGPVC(UniMod:4)EVSVT(UniMod:21)PK(mTRAQ0)3	NA
-2.76903	-1.31485				GMYDGPVFDLTTT[Phospho (STY)]PK	1.20657	0.768141	Q14195	DPYSL3	(mTRAQ0)GMYDGPVFDLTTT(UniMod:21)PK(mTRAQ0)2	NA
	-1.31251				GNDPLTSS[Phospho (STY)]PGR	0.363765	0.355856	P49736	MCM2	(mTRAQ0)GNDPLTSS(UniMod:21)PGR2	NA
	-1.31251				GNIETTSEDGQVFS[Phospho (STY)]PK	0.266462	-0.100202	Q5T200	ZC3H13	(mTRAQ0)GNIETTSEDGQVFS(UniMod:21)PK(mTRAQ0)3	NA
-0.55223	-1.31248				GNKS[Phospho (STY)]PSPPDGSPAATPEIR	0.494255	-0.214774	O00499	BIN1	(mTRAQ0)GNK(mTRAQ0)S(UniMod:21)PSPPDGSPAATPEIR3	NA
-0.55223	-1.31248				GNLLHFPS[Phospho (STY)]SQGEEEK	0.954766	0.774695	Q12888	TP53BP1	(mTRAQ0)GNLLHFPS(UniMod:21)SQGEEEK(mTRAQ0)3	NA
-1.17311	-1.31134				GNLLHFPSS[Phospho (STY)]QGEEEK	0.183429	0.515113	Q12888	TP53BP1	_[mTRAQ-Nter0]GNLLHFPSS[Phospho (STY)]QGEEEK[mTRAQ-Lys0]_.3	NA
	-1.31134				GNS[Phospho (STY)]PPSSGEAC(UniMod:4)R	-0.949893	-1.20233	P41227	NAA10	(mTRAQ0)GNS(UniMod:21)PPSSGEAC(UniMod:4)R2	NA
	-1.30949				GNS[Phospho (STY)]RPGTPSAEGGSTSSTLR	-0.0846238	-0.264662	P35269	GTF2F1	(mTRAQ8)GNS(UniMod:21)RPGTPSAEGGSTSSTLR3	NA
	-1.30949				GNSRPGTPS[Phospho (STY)]AEGGSTSSTLR	1.75624	0.401222	P35269	GTF2F1	(mTRAQ8)GNSRPGTPS(UniMod:21)AEGGSTSSTLR2	NA
0.736405	-1.30933				GNVVPS[Phospho (STY)]PLPTR	1.12014	0.990829	Q9Y2V2	CARHSP1	(mTRAQ0)GNVVPS(UniMod:21)PLPTR2	NA
0.736405	-1.30933				GPAGEAGAS[Phospho (STY)]PPVR	1.04464	0.86095	Q13425	SNTB2	(mTRAQ0)GPAGEAGAS(UniMod:21)PPVR3	NA
1.12877	-1.30904				GPAPAPQQC(UniMod:4)S[Phospho (STY)]EPETK	0.783654	0.628134	Q3YEC7	RABL6	(mTRAQ0)GPAPAPQQC(UniMod:4)S(UniMod:21)EPETK(mTRAQ0)3	NA
1.12877	-1.30904				GPDEAMEDGEEGS[Phospho (STY)]DDEAEWVVTK	0.462749	0.458405	Q9NZN4	EHD2	(mTRAQ8)GPDEAMEDGEEGS(UniMod:21)DDEAEWVVTK(mTRAQ8)3	NA
-1.0063	-1.30703				GPKPEPPGSGS[Phospho (STY)]PAPPR	-0.00507023	0.453574	Q9UKJ3	GPATCH8	(mTRAQ0)GPK(mTRAQ0)PEPPGSGS(UniMod:21)PAPPR3	NA
	-1.30703				GPPASS[Phospho (STY)]PAPAPK	1.10808	0.646548	Q15942	ZYX	(mTRAQ8)GPPASS(UniMod:21)PAPAPK(mTRAQ8)3	NA
	-1.30703				GPPDFS[Phospho (STY)]SDEEREPTPVLGSGAAAAGR	0.827184	0.798093	P42166;P42167	TMPO	(mTRAQ0)GPPDFS(UniMod:21)SDEEREPTPVLGSGAAAAGR4	NA
-0.13099	-1.30566				GPPDFSS[Phospho (STY)]DEER	-0.600433	-0.388558	P42167	TMPO	_[mTRAQ-Nter0]GPPDFSS[Phospho (STY)]DEER_.2	NA
-0.13099	-1.30566				GPPQS[Phospho (STY)]PVFEGVYNNSR	1.11987	1.26137	Q8WWM7	ATXN2L	_[mTRAQ-Nter0]GPPQS[Phospho (STY)]PVFEGVYNNSR_.2	NA
	-1.29947				GPPSGS[Phospho (STY)]PPR	0.782316	0.608549	Q5VY43	PEAR1	(mTRAQ8)GPPSGS(UniMod:21)PPR2	NA
	-1.29947				GPQPPTVS[Phospho (STY)]PIR	0.849278	0.968966	P46087	NOP2	(mTRAQ0)GPQPPTVS(UniMod:21)PIR3	NA
	-1.29801				GPSPAPAS[Phospho (STY)]SPK	-0.0452536	-0.494475	Q9H7N4	SCAF1	(mTRAQ0)GPSPAPAS(UniMod:21)SPK(mTRAQ0)3	NA
	-1.29801				GPSS[Phospho (STY)]EGPEEEDGEGFSFK	0.143733	-0.468957	P84157	MXRA7	(mTRAQ0)GPSS(UniMod:21)EGPEEEDGEGFSFK(mTRAQ0)3	NA
-1.44179	-1.29677				GPTSTSIDNIDGT[Phospho (STY)]PVR	0.775965	0.573966	Q5VT52	RPRD2	_[mTRAQ-Nter0]GPTSTSIDNIDGT[Phospho (STY)]PVR_.3	NA
-1.44179	-1.29677				GQDVVQEWQETS[Phospho (STY)]PTR	-0.831663	-0.0445531	P78559	MAP1A	(mTRAQ0)GQDVVQEWQETS(UniMod:21)PTR2	NA
-0.835248	-1.29393				GQGESDPLDHEPAVS[Phospho (STY)]PLLPR	0.935335	0.656171	P00519	ABL1	(mTRAQ0)GQGESDPLDHEPAVS(UniMod:21)PLLPR3	NA
-0.835248	-1.29393				GQGSS[Phospho (STY)]PVAMQK	0.541521	0.506248	P18206	VCL	(mTRAQ0)GQGSS(UniMod:21)PVAMQK(mTRAQ0)2	NA
-1.24422	-1.29372				GQPEGPLPS[Phospho (STY)]SSPR	1.15061	-0.0719775	P49815	TSC2	(mTRAQ0)GQPEGPLPS(UniMod:21)SSPR2	NA
-1.24422	-1.29372				GQSQLS[Phospho (STY)]NPTDDSWK	0.844367	-1.30904	Q9Y6D5	ARFGEF2	(mTRAQ0)GQSQLS(UniMod:21)NPTDDSWK(mTRAQ0)3	NA
	-1.29156				GQTPLTEGSEDLDGHS[Phospho (STY)]DPEESFAR	-0.877931	0.953053	Q86VR2	RETREG3	_[mTRAQ-Nter0]GQTPLTEGSEDLDGHS[Phospho (STY)]DPEESFAR_.4	NA
	-1.29156				GRLS[Phospho (STY)]PVPVPR	1.4318	1.09684	Q9UKM9	RALY	(mTRAQ0)GRLS(UniMod:21)PVPVPR3	NA
	-1.29156				GS[Phospho (STY)]GDTSSLIDPDTSLSELR	-1.45056	-0.792784	Q9Y608	LRRFIP2	(mTRAQ0)GS(UniMod:21)GDTSSLIDPDTSLSELR3	NA
	-1.29156				GS[Phospho (STY)]GGLFSPSTAHVPDGALGQR	0.401264	0.121305	Q9C0C2	TNKS1BP1	_[mTRAQ-Nter0]GS[Phospho (STY)]GGLFSPSTAHVPDGALGQR_.3	NA
	-1.29062				GS[Phospho (STY)]LSNAGDPEIVK	-0.563026	-0.495386	O43847	NRDC	(mTRAQ0)GS(UniMod:21)LSNAGDPEIVK(mTRAQ0)3	NA
	-1.29062				GS[Phospho (STY)]PDGSLQTGKPSAPK	1.1773	-0.220154	Q8IZL8	PELP1	(mTRAQ0)GS(UniMod:21)PDGSLQTGK(mTRAQ0)PSAPK(mTRAQ0)3	NA
	-1.29062				GS[Phospho (STY)]PEEELPLPAFEK	-0.780762	-1.28297	Q5JTD0	TJAP1	(mTRAQ8)GS(UniMod:21)PEEELPLPAFEK(mTRAQ8)3	NA
	-1.29062				GS[Phospho (STY)]PGGYLGAK	0.181482	-0.153016	O60551	NMT2	(mTRAQ8)GS(UniMod:21)PGGYLGAK(mTRAQ8)2	NA
	-1.29028				GS[Phospho (STY)]PHYFSPFRPY	0.119168	1.84686	Q13242	SRSF9	(mTRAQ8)GS(UniMod:21)PHYFSPFRPY2	NA
	-1.28873				GS[Phospho (STY)]PLNAAPYGIESMSQDTEVR	-0.584456	-1.45825	P18031	PTPN1	(mTRAQ0)GS(UniMod:21)PLNAAPYGIESMSQDTEVR3	NA
	-1.28873				GS[Phospho (STY)]PQQIDHAK	-0.354495	-0.65507	Q92945	KHSRP	(mTRAQ0)GS(UniMod:21)PQQIDHAK(mTRAQ0)3	NA
	-1.28744				GS[Phospho (STY)]PTRPNPPVR	0.124922	0.206081	Q14195	DPYSL3	(mTRAQ0)GS(UniMod:21)PTRPNPPVR2	NA
	-1.28744				GS[Phospho (STY)]PVFLPR	-0.605253	-1.51719	Q9NYV4	CDK12	_[mTRAQ-Nter0]GS[Phospho (STY)]PVFLPR_.2	NA
-2.44385	-1.28698				GS[Phospho (STY)]VEEPKPEEPK	-2.91709	-1.32532	Q02952	AKAP12	(mTRAQ0)GS(UniMod:21)VEEPK(mTRAQ0)PEEPK(mTRAQ0)3	NA
-2.44385	-1.28698				GSGTAS[Phospho (STY)]DDEFENLR	-0.168512	-0.0985089	Q7Z6Z7	HUWE1	(mTRAQ0)GSGTAS(UniMod:21)DDEFENLR3	NA
	-1.2868				GSLAEAVGS[Phospho (STY)]PPPAATPTPTPPTR	0.807499	0.833637	Q9Y6I3	EPN1	_[mTRAQ-Nter0]GSLAEAVGS[Phospho (STY)]PPPAATPTPTPPTR_.3	NA
	-1.28501				GSLAEAVGSPPPAAT[Phospho (STY)]PTPTPPTR	0.541482	0.280696	Q9Y6I3	EPN1	(mTRAQ8)GSLAEAVGSPPPAAT(UniMod:21)PTPTPPTR3	NA
	-1.28501				GSLS[Phospho (STY)]NAGDPEIVK	-0.0749837	0.742269	O43847	NRDC	(mTRAQ8)GSLS(UniMod:21)NAGDPEIVK(mTRAQ8)2	NA
	-1.28501				GSPS[Phospho (STY)]SHLLGADHGLR	1.38487	1.97883	Q6NWY9	PRPF40B	(mTRAQ0)GSPS(UniMod:21)SHLLGADHGLR3	NA
	-1.28501				GSS[Phospho (STY)]LSGTDDGAQEVVK	0.790071	0.813273	Q9Y6D5	ARFGEF2	(mTRAQ0)GSS(UniMod:21)LSGTDDGAQEVVK(mTRAQ0)2	NA
-1.37322	-1.28429				GSYGS[Phospho (STY)]DAEEEEYR	-0.296533	-0.0189592	Q9UDY2	TJP2	(mTRAQ0)GSYGS(UniMod:21)DAEEEEYR3	NA
-1.37322	-1.28429				GT[Phospho (STY)]PGPDSSGSLGSGEFTGVK	0.0485976	1.56371	Q9UBC2	EPS15L1	_[mTRAQ-Nter0]GT[Phospho (STY)]PGPDSSGSLGSGEFTGVK[mTRAQ-Lys0]_.3	NA
-1.67224	-1.28384				GT[Phospho (STY)]PPPVFTPPLPK	2.18483	0.972414	Q6NZY4	ZCCHC8	(mTRAQ0)GT(UniMod:21)PPPVFTPPLPK(mTRAQ0)3	NA
-1.67224	-1.28384				GTDTQTPAVLS[Phospho (STY)]PSK	1.06454	0.713728	P46087	NOP2	(mTRAQ0)GTDTQTPAVLS(UniMod:21)PSK(mTRAQ0)2	NA
	-1.28384				GTDTQTPAVLSPS[Phospho (STY)]K	1.45374	0.700906	P46087	NOP2	(mTRAQ8)GTDTQTPAVLSPS(UniMod:21)K(mTRAQ8)3	NA
	-1.28384				GTEAS[Phospho (STY)]SGTEAATGLEGEEK	-0.10018	-1.38173	Q8IY81	FTSJ3	(mTRAQ0)GTEAS(UniMod:21)SGTEAATGLEGEEK(mTRAQ0)3	NA
	-1.27846				GTGLQPGEEELPDIAPPLVT[Phospho (STY)]PDEPK	0.225127	0.438078	P45974	USP5	_[mTRAQ-Nter0]GTGLQPGEEELPDIAPPLVT[Phospho (STY)]PDEPK[mTRAQ-Lys0]_.4	NA
	-1.27846				GTGQS[Phospho (STY)]DDSDIWDDTALIK	0.0365567	-0.10802	Q16637	SMN1	(mTRAQ0)GTGQS(UniMod:21)DDSDIWDDTALIK(mTRAQ0)3	NA
-0.782046	-1.27799				GTPSQS[Phospho (STY)]PVVGR	0.0901251	1.16268	P52594	AGFG1	(mTRAQ0)GTPSQS(UniMod:21)PVVGR2	NA
-0.782046	-1.27799				GTQGATAGASS[Phospho (STY)]ELDASK	0.219315	0.825668	O76094	SRP72	(mTRAQ0)GTQGATAGASS(UniMod:21)ELDASK(mTRAQ0)3	NA
-1.37986	-1.27734				GTQSIPNDS[Phospho (STY)]PAR	0.51874	0.666646	Q9NQ92	COPRS	(mTRAQ0)GTQSIPNDS(UniMod:21)PAR2	NA
-1.37986	-1.27734				GTS[Phospho (STY)]PRPPEGGLGYSQLGDDDLK	0.334387	-0.613441	P21127;Q9UQ88	CDK11A;CDK11B	(mTRAQ0)GTS(UniMod:21)PRPPEGGLGYSQLGDDDLK(mTRAQ0)3	NA
	-1.27711				GTVPDDAVEALADS[Phospho (STY)]LGK	1.06513	0.289729	P20810	CAST	(mTRAQ0)GTVPDDAVEALADS(UniMod:21)LGK(mTRAQ0)3	NA
	-1.27711				GTYVPSS[Phospho (STY)]PTR	1.12213	1.13993	Q9Y4P8	WIPI2	(mTRAQ0)GTYVPSS(UniMod:21)PTR2	NA
-1.96082	-1.27602				GVAPADS[Phospho (STY)]PEAPR	0.694081	0.492512	Q9P2G1	ANKIB1	(mTRAQ0)GVAPADS(UniMod:21)PEAPR3	NA
-1.96082	-1.27602				GVEPSPS[Phospho (STY)]PIKPGDIK	0.920383	1.12557	Q92890	UFD1	(mTRAQ0)GVEPSPS(UniMod:21)PIK(mTRAQ0)PGDIK(mTRAQ0)3	NA
-0.89535	-1.27373				GVGDDQLGEES[Phospho (STY)]EERDDHLLPM	0.522159	0.316382	P20645	M6PR	(mTRAQ0)GVGDDQLGEES(UniMod:21)EERDDHLLPM3	NA
-0.89535	-1.27373				GVGS[Phospho (STY)]PEPGPTAPYLGR	0.999516	1.17876	Q9C0B5	ZDHHC5	(mTRAQ0)GVGS(UniMod:21)PEPGPTAPYLGR2	NA
1.23215	-1.27163				GVMAVTAVTAT[Phospho (STY)]AASDR	1.6567	1.102	Q7Z4V5	HDGFL2	(mTRAQ8)GVMAVTAVTAT(UniMod:21)AASDR2	NA
1.23215	-1.27163				GVMAVTAVTATAAS[Phospho (STY)]DR	1.62415	1.2908	Q7Z4V5	HDGFL2	(mTRAQ8)GVMAVTAVTATAAS(UniMod:21)DR2	NA
-1.62384	-1.26957				GVPAGNS[Phospho (STY)]DTEGGQPGR	0.722779	0.629848	Q9UKV3	ACIN1	(mTRAQ0)GVPAGNS(UniMod:21)DTEGGQPGR3	NA
-1.62384	-1.26957				GYADS[Phospho (STY)]PSK	0.084618	0.172837	Q01518	CAP1	(mTRAQ8)GYADS(UniMod:21)PSK(mTRAQ8)2	NA
-0.925773	-1.26365				GYTS[Phospho (STY)]DSEVYTDHGRPGK	1.23083	-0.179313	Q92538	GBF1	(mTRAQ0)GYTS(UniMod:21)DSEVYTDHGRPGK(mTRAQ0)4	NA
	-1.26365				GYTSDS[Phospho (STY)]EVYTDHGRPGK	1.40694	-0.283643	Q92538	GBF1	(mTRAQ0)GYTSDS(UniMod:21)EVYTDHGRPGK(mTRAQ0)4	NA
	-1.26365				HAPS[Phospho (STY)]PEPAVQGTGVAGVPEESGDAAAIPAK	-0.0621558	-0.16308	P13051	UNG	(mTRAQ8)HAPS(UniMod:21)PEPAVQGTGVAGVPEESGDAAAIPAK(mTRAQ8)4	NA
-0.925773	-1.26365				HDSIPAADTFEDLS[Phospho (STY)]DVEGGGSEPTQR	-0.904118	-0.51954	O95671	ASMTL	(mTRAQ0)HDSIPAADTFEDLS(UniMod:21)DVEGGGSEPTQR3	NA
-1.029	-1.26285				HGAPAAPS[Phospho (STY)]PPPR	0.241417	0.334924	Q4KMP7	TBC1D10B	_[mTRAQ-Nter0]HGAPAAPS[Phospho (STY)]PPPR_.3	NA
-1.029	-1.26285				HGES[Phospho (STY)]AWNLENR	-1.30622	-1.2389	P18669	PGAM1	(mTRAQ8)HGES(UniMod:21)AWNLENR2	NA
-0.943122	-1.25881				HGGPGPGGPEPELS[Phospho (STY)]PITEGSEAR	-0.820802	-1.85355	Q8WUF5	PPP1R13L	_[mTRAQ-Nter0]HGGPGPGGPEPELS[Phospho (STY)]PITEGSEAR_.3	NA
-0.943122	-1.25881				HGGSPQPLATTPLSQEPVNPPS[Phospho (STY)]EASPTR	-0.0109433	1.2944	Q9UQ35	SRRM2	(mTRAQ0)HGGSPQPLATTPLSQEPVNPPS(UniMod:21)EASPTR3	NA
	-1.25782				HGLLLPAS[Phospho (STY)]PVR	1.43081	1.05927	Q96E09	FAM122A	(mTRAQ8)HGLLLPAS(UniMod:21)PVR3	NA
	-1.25782				HGPPVATS[Phospho (STY)]P	0.0415744	-0.628258	Q5U651	RASIP1	(mTRAQ0)HGPPVATS(UniMod:21)P2	NA
-0.610994	-1.25688				HGS[Phospho (STY)]GADSDYENTQSGDPLLGLEGK	-1.79146	-1.4356	Q9Y2X7	GIT1	(mTRAQ0)HGS(UniMod:21)GADSDYENTQSGDPLLGLEGK(mTRAQ0)3	NA
-0.610994	-1.25688				HGTDLWIDNMSSAVPNHS[Phospho (STY)]PEK	-0.543466	0.136061	Q8N6H7	ARFGAP2	_[mTRAQ-Nter0]HGTDLWIDNMSSAVPNHS[Phospho (STY)]PEK[mTRAQ-Lys0]_.4	NA
-1.54976	-1.24841				HIAFT[Phospho (STY)]PESQR	0.631891	0.994067	Q5H9R7	PPP6R3	(mTRAQ0)HIAFT(UniMod:21)PESQR3	NA
-1.54976	-1.24841				HIEPELAGRDS[Phospho (STY)]PIR	-0.627755	-1.07196	P86790;P86791	CCZ1;CCZ1B	(mTRAQ8)HIEPELAGRDS(UniMod:21)PIR4	NA
-0.156172	-1.24789				HLGGSGSVVPGS[Phospho (STY)]PC(UniMod:4)LDR	0.429532	0.395825	Q9HBL0	TNS1	(mTRAQ8)HLGGSGSVVPGS(UniMod:21)PC(UniMod:4)LDR3	NA
-0.156172	-1.24789				HLNSSQPSGFGPANS[Phospho (STY)]LEDVVR	0.0694001	-0.58215	Q52LW3	ARHGAP29	_[mTRAQ-Nter0]HLNSSQPSGFGPANS[Phospho (STY)]LEDVVR_.3	NA
	-1.24376				HLT[Phospho (STY)]PEPDIVASTK	0.813421	0.198401	Q5JSH3	WDR44	(mTRAQ0)HLT(UniMod:21)PEPDIVASTK(mTRAQ0)3	NA
	-1.24376				HLVYES[Phospho (STY)]DQNK	0.549719	-0.0669864	O43852	CALU	(mTRAQ8)HLVYES(UniMod:21)DQNK(mTRAQ8)2	NA
	-1.24238				HPAS[Phospho (STY)]DSEIEELQK	-0.0473942	-0.297732	Q96ST2	IWS1	(mTRAQ0)HPAS(UniMod:21)DSEIEELQK(mTRAQ0)3	NA
	-1.24201				HPEPVPEEGS[Phospho (STY)]EDELPPQVHK	0.544062	0.493246	Q7Z3C6	ATG9A	_[mTRAQ-Nter0]HPEPVPEEGS[Phospho (STY)]EDELPPQVHK[mTRAQ-Lys0]_.4	NA
	-1.24201				HPPS[Phospho (STY)]PPLR	0.656838	0.674223	Q5VY43	PEAR1	(mTRAQ8)HPPS(UniMod:21)PPLR2	NA
	-1.24121				HPSS[Phospho (STY)]PSALR	0.577248	0.903187	O60504	SORBS3	(mTRAQ0)HPSS(UniMod:21)PSALR2	NA
	-1.24121				HQPWQS[Phospho (STY)]PERPLSR	0.410151	-2.29221	Q9BQ52	ELAC2	(mTRAQ0)HQPWQS(UniMod:21)PERPLSR3	NA
-1.00603	-1.23897				HQQQLLAS[Phospho (STY)]PGSSTVDNK	0.780026	0.143541	Q9C0E2	XPO4	(mTRAQ0)HQQQLLAS(UniMod:21)PGSSTVDNK(mTRAQ0)3	NA
	-1.23897				HS[Phospho (STY)]PPMVR	-1.55857	-0.73539	O60256	PRPSAP2	(mTRAQ0)HS(UniMod:21)PPMVR2	NA
	-1.23892				HS[Phospho (STY)]PQQPSNGSLR	-2.97663	-1.28698	Q07157	TJP1	(mTRAQ8)HS(UniMod:21)PQQPSNGSLR3	NA
	-1.23892				HS[Phospho (STY)]PTGPPGFPR	-0.523534	-0.133311	P98175	RBM10	(mTRAQ0)HS(UniMod:21)PTGPPGFPR3	NA
	-1.23621				HS[Phospho (STY)]PTLPEPGGLR	-1.02742	-0.762083	Q86XN8	MEX3D	(mTRAQ0)HS(UniMod:21)PTLPEPGGLR3	NA
	-1.23621				HSLDS[Phospho (STY)]DEEEDDDDGGSSK	-0.441988	-1.11338	O95400	CD2BP2	(mTRAQ0)HSLDS(UniMod:21)DEEEDDDDGGSSK(mTRAQ0)3	NA
	-1.23547				HSLSGSS[Phospho (STY)]PGMK	0.378126	0.486091	Q9UQ35	SRRM2	(mTRAQ8)HSLSGSS(UniMod:21)PGMK(mTRAQ8)3	NA
	-1.23547				HSS[Phospho (STY)]YPAGTEDDEGMGEEPSPFR	-1.65377	-1.43253	Q92934	BAD	(mTRAQ8)HSS(UniMod:21)YPAGTEDDEGMGEEPSPFR3	NA
	-1.23313				HSTENDS[Phospho (STY)]PTNVQQ	-1.05188	-0.519578	P49354	FNTA	(mTRAQ8)HSTENDS(UniMod:21)PTNVQQ2	NA
	-1.23313				HSTPSNSSNPSGPPS[Phospho (STY)]PNSPHR	0.502665	0.370239	Q9Y5S2	CDC42BPB	_[mTRAQ-Nter0]HSTPSNSSNPSGPPS[Phospho (STY)]PNSPHR_.4	NA
-0.894769	-1.23117				HTDDEMTGY[Phospho (STY)]VATR	3.2153	-0.781533	Q16539	MAPK14	(mTRAQ8)HTDDEMTGY(UniMod:21)VATR2	NA
-0.894769	-1.23117				HTGPNS[Phospho (STY)]PDTANDGFVR	-0.470891	-0.203603	P31943;P55795	HNRNPH1;HNRNPH2	(mTRAQ0)HTGPNS(UniMod:21)PDTANDGFVR2	NA
	-1.23015				HTLGDS[Phospho (STY)]DNES	-0.846379	-0.107669	P02794	FTH1	(mTRAQ0)HTLGDS(UniMod:21)DNES2	NA
	-1.23015				HTTSVS[Phospho (STY)]PSPAGR	0.954678	0.560024	Q8N1I0	DOCK4	(mTRAQ0)HTTSVS(UniMod:21)PSPAGR3	NA
	-1.23015				HVS[Phospho (STY)]PVTPPR	0.857818	0.405728	Q13443	ADAM9	(mTRAQ0)HVS(UniMod:21)PVTPPR2	NA
	-1.23015				HVSPVT[Phospho (STY)]PPR	0.910132	1.10083	Q13443	ADAM9	(mTRAQ8)HVSPVT(UniMod:21)PPR2	NA
	-1.22694				HVTLPS[Phospho (STY)]SPR	0.351124	0.226169	Q5T4S7	UBR4	(mTRAQ0)HVTLPS(UniMod:21)SPR3	NA
	-1.22694				HVTLPSS[Phospho (STY)]PR	0.433354	0.197908	Q5T4S7	UBR4	(mTRAQ0)HVTLPSS(UniMod:21)PR3	NA
-1.36512	-1.22438				IAS[Phospho (STY)]DEEIQGTK	-0.850796	-0.722469	Q8WX93	PALLD	(mTRAQ0)IAS(UniMod:21)DEEIQGTK(mTRAQ0)3	NA
-1.36512	-1.22438				IC(UniMod:4)TEQSNS[Phospho (STY)]PPPIR	-0.0979741	-0.233834	Q15678	PTPN14	(mTRAQ8)IC(UniMod:4)TEQSNS(UniMod:21)PPPIR2	NA
-1.49162	-1.22249				IDASKNEEDEGHSNSS[Phospho (STY)]PR	-1.45919	0.417206	Q14103	HNRNPD	(mTRAQ0)IDASK(mTRAQ0)NEEDEGHSNSS(UniMod:21)PR4	NA
-1.49162	-1.22249				IDDIPGLSDTS[Phospho (STY)]PDLSSR	-1.43012	-1.38913	Q9UHW9	SLC12A6	(mTRAQ0)IDDIPGLSDTS(UniMod:21)PDLSSR2	NA
	-1.22196				IDEDGENTQIEDT[Phospho (STY)]EPMSPVLNSK	-1.29901	-0.871834	Q12888	TP53BP1	(mTRAQ8)IDEDGENTQIEDT(UniMod:21)EPMSPVLNSK(mTRAQ8)3	NA
	-1.2199				IDEDGENTQIEDTEPMS[Phospho (STY)]PVLNSK	0.064651	-0.649418	Q12888	TP53BP1	(mTRAQ0)IDEDGENTQIEDTEPMS(UniMod:21)PVLNSK(mTRAQ0)3	NA
	-1.2199				IDFIPVSPAPS[Phospho (STY)]PTR	1.05003	0.574363	Q96E09	FAM122A	(mTRAQ0)IDFIPVSPAPS(UniMod:21)PTR3	NA
	-1.21836				IDFIPVSPAPSPT[Phospho (STY)]R	1.05003	1.34549	Q96E09	FAM122A	(mTRAQ8)IDFIPVSPAPSPT(UniMod:21)R2	NA
	-1.21836				IDFSSIAVPGTSS[Phospho (STY)]PR	0.875676	0.4047	Q5TDH0	DDI2	(mTRAQ0)IDFSSIAVPGTSS(UniMod:21)PR3	NA
-1.30445	-1.21815				IDFTPVSPAPS[Phospho (STY)]PTR	1.07391	0.970225	Q7Z309	FAM122B	(mTRAQ0)IDFTPVSPAPS(UniMod:21)PTR3	NA
-1.30445	-1.21815				IDIS[Phospho (STY)]PSTLR	0.508538	0.701409	Q9NYF8	BCLAF1	(mTRAQ0)IDIS(UniMod:21)PSTLR2	NA
	-1.21694				IDS[Phospho (STY)]PGFKPASQQK	-1.91662	-0.431797	Q07157	TJP1	(mTRAQ8)IDS(UniMod:21)PGFK(mTRAQ8)PASQQK(mTRAQ8)3	NA
-3.19011	-1.21629				IEDVGS[Phospho (STY)]DEEDDSGK	-1.03158	-0.93389	P08238	HSP90AB1	(mTRAQ0)IEDVGS(UniMod:21)DEEDDSGK(mTRAQ0)2	NA
-3.19011	-1.21629				IEDVGS[Phospho (STY)]DEEDDSGKDK	-1.20088	-1.40981	P08238	HSP90AB1	(mTRAQ0)IEDVGS(UniMod:21)DEEDDSGK(mTRAQ0)DK(mTRAQ0)4	NA
-1.28095	-1.21513				IEDVGSDEEDDS[Phospho (STY)]GKDK	-1.4225	-1.19926	P08238	HSP90AB1	(mTRAQ8)IEDVGSDEEDDS(UniMod:21)GK(mTRAQ8)DK(mTRAQ8)3	NA
	-1.21418				IEEVLSPEGS[Phospho (STY)]PSK	-0.97734	-3.89544	Q9UEY8	ADD3	_[mTRAQ-Nter0]IEEVLSPEGS[Phospho (STY)]PSK[mTRAQ-Lys0]_.3	NA
	-1.21418				IEEVLSPEGSPS[Phospho (STY)]KSPSK	-1.54991	-2.02875	Q9UEY8	ADD3	(mTRAQ0)IEEVLSPEGSPS(UniMod:21)K(mTRAQ0)SPSK(mTRAQ0)4	NA
	-1.20883				IEEVLSPEGSPSKS[Phospho (STY)]PSK	-1.46763	-2.21428	Q9UEY8	ADD3	(mTRAQ8)IEEVLSPEGSPSK(mTRAQ8)S(UniMod:21)PSK(mTRAQ8)4	NA
	-1.20883				IEPIPGES[Phospho (STY)]PK	-0.224977	-0.376137	O60841	EIF5B	(mTRAQ0)IEPIPGES(UniMod:21)PK(mTRAQ0)2	NA
-1.05596	-1.20877				IES[Phospho (STY)]DEEEDFENVGK	-0.778652	-1.7921	Q96T23	RSF1	(mTRAQ0)IES(UniMod:21)DEEEDFENVGK(mTRAQ0)3	NA
-1.05596	-1.20877				IET[Phospho (STY)]DEEESC(UniMod:4)DNAHGDANQPAR	-1.96374	0.0319164	Q96T23	RSF1	(mTRAQ0)IET(UniMod:21)DEEESC(UniMod:4)DNAHGDANQPAR3	NA
0.795878	-1.20547				IEVLDS[Phospho (STY)]PASK	0.195704	0.32946	Q8N5I9	C12orf45	(mTRAQ0)IEVLDS(UniMod:21)PASK(mTRAQ0)2	NA
0.795878	-1.20547				IFVGGLS[Phospho (STY)]PDTPEEK	0.248137	0.164947	Q14103	HNRNPD	(mTRAQ8)IFVGGLS(UniMod:21)PDTPEEK(mTRAQ8)2	NA
-1.49289	-1.20396				IGEGT[Phospho (STY)]YGVVYK	0.216035	0.353118	P06493;P24941;Q00526	CDK1;CDK2;CDK3	(mTRAQ8)IGEGT(UniMod:21)YGVVYK(mTRAQ8)2	NA
-1.9163					IGELGAPEVWGLS[Phospho (STY)]PK	0.477473	0.226821	Q8N5F7	NKAP	(mTRAQ8)IGELGAPEVWGLS(UniMod:21)PK(mTRAQ8)3	NA
-1.49289	-1.20396				IGHHS[Phospho (STY)]TSDDSSAYR	-0.758195	-0.31583	P12694	BCKDHA	(mTRAQ8)IGHHS(UniMod:21)TSDDSSAYR3	NA
-0.783499	-1.20329				IGTLQDRPPS[Phospho (STY)]PFR	3.14925	1.32763	Q86UU1	PHLDB1	(mTRAQ8)IGTLQDRPPS(UniMod:21)PFR3	NA
-0.783499	-1.20329				IHIDPEIQDGS[Phospho (STY)]PTTSR	0.994803	0.797266	P50479	PDLIM4	(mTRAQ0)IHIDPEIQDGS(UniMod:21)PTTSR4	NA
-1.77331	-1.20323				IHIDPEIQDGSPT[Phospho (STY)]TSR	1.04215	0.777342	P50479	PDLIM4	(mTRAQ8)IHIDPEIQDGSPT(UniMod:21)TSR4	NA
-1.77331	-1.20323				IHLPLNYPPGS[Phospho (STY)]PDLGR	1.67291	1.5563	Q08174	PCDH1	(mTRAQ0)IHLPLNYPPGS(UniMod:21)PDLGR3	NA
-1.52635	-1.20323				IHQDSES[Phospho (STY)]GDELSSSSTEQIR	-0.635977	-0.947732	Q8IWW6	ARHGAP12	(mTRAQ0)IHQDSES(UniMod:21)GDELSSSSTEQIR3	NA
	-1.20323				IHS[Phospho (STY)]PIIR	-1.54391	-0.991327	O60885	BRD4	(mTRAQ0)IHS(UniMod:21)PIIR2	NA
-0.949893	-1.20233				IHS[Phospho (STY)]PIPDMSK	0.65958	-0.149543	Q6NZY4	ZCCHC8	(mTRAQ0)IHS(UniMod:21)PIPDMSK(mTRAQ0)3	NA
-0.949893	-1.20233				ILAT[Phospho (STY)]PPQEDAPSVDIANIR	-0.215109	-0.233706	P29401	TKT	(mTRAQ0)ILAT(UniMod:21)PPQEDAPSVDIANIR3	NA
-0.0825226	-1.20227				ILELT[Phospho (STY)]PEPDRPR	-0.740905	-0.178745	Q14004	CDK13	(mTRAQ0)ILELT(UniMod:21)PEPDRPR3	NA
	-1.20227				ILGS[Phospho (STY)]ASPEEEQEKPILDRPTR	-0.525784	-0.156274	Q7Z422	SZRD1	(mTRAQ0)ILGS(UniMod:21)ASPEEEQEK(mTRAQ0)PILDRPTR4	NA
-0.750264	-1.20167				ILGSAS[Phospho (STY)]PEEEQEKPILDRPTR	-0.525784	0.18343	Q7Z422	SZRD1	(mTRAQ8)ILGSAS(UniMod:21)PEEEQEK(mTRAQ8)PILDRPTR3	NA
-0.750264	-1.20167				ILLDAQHESGQSSS[Phospho (STY)]R	-0.423965	-0.173784	O60238	BNIP3L	(mTRAQ0)ILLDAQHESGQSSS(UniMod:21)R3	NA
	-1.20167				ILLVDS[Phospho (STY)]PGMGNADDEQQEEGTSSK	0.489098	0.343004	Q9UKN8	GTF3C4	(mTRAQ8)ILLVDS(UniMod:21)PGMGNADDEQQEEGTSSK(mTRAQ8)3	NA
	-1.20167				ILLVDSPGMGNADDEQQEEGT[Phospho (STY)]SSK	1.27764	-0.218206	Q9UKN8	GTF3C4	(mTRAQ0)ILLVDSPGMGNADDEQQEEGT(UniMod:21)SSK(mTRAQ0)3	NA
-0.527218	-1.20047				INPPSSGGTS[Phospho (STY)]SSPIK	1.41953	1.04498	P14859	POU2F1	(mTRAQ0)INPPSSGGTS(UniMod:21)SSPIK(mTRAQ0)3	NA
-0.527218	-1.20047				IPEINSSDMSAHVTS[Phospho (STY)]PSGR	1.63671	-0.151157	O75369	FLNB	(mTRAQ0)IPEINSSDMSAHVTS(UniMod:21)PSGR3	NA
-1.3808	-1.20033				IPESETESTASAPNS[Phospho (STY)]PR	-0.0982577	-0.0312677	Q07889	SOS1	(mTRAQ0)IPESETESTASAPNS(UniMod:21)PR3	NA
	-1.19994				IPGS[Phospho (STY)]PPESMGR	1.26154	1.22001	P50395	GDI2	(mTRAQ0)IPGS(UniMod:21)PPESMGR2	NA
	-1.19994				IPVEGPLS[Phospho (STY)]PSR	0.823102	0.945799	O00512	BCL9	(mTRAQ0)IPVEGPLS(UniMod:21)PSR2	NA
	-1.19994				IQEQES[Phospho (STY)]SGEEDSDLSPEER	-0.236153	0.121163	P41236;Q6NXS1	PPP1R2;PPP1R2P3	(mTRAQ0)IQEQES(UniMod:21)SGEEDSDLSPEER3	NA
	-1.19994				IQEQESS[Phospho (STY)]GEEDSDLSPEER	-0.231604	-0.473557	P41236;Q6NXS1	PPP1R2;PPP1R2P3	(mTRAQ0)IQEQESS(UniMod:21)GEEDSDLSPEER2	NA
-1.38089	-1.19928				IQPAGNTS[Phospho (STY)]PR	0.259602	0.597387	P49674	CSNK1E	(mTRAQ0)IQPAGNTS(UniMod:21)PR2	NA
-1.38089	-1.19928				IQPQPPDEDGDHS[Phospho (STY)]DKEDEQPQVVVLK	0.23006	0.267635	Q96AT1	KIAA1143	(mTRAQ0)IQPQPPDEDGDHS(UniMod:21)DK(mTRAQ0)EDEQPQVVVLK(mTRAQ0)4	NA
-1.14672	-1.1977				IQQFDDGGS[Phospho (STY)]DEEDIWEEK	0.535993	0.430286	Q5H9R7	PPP6R3	(mTRAQ0)IQQFDDGGS(UniMod:21)DEEDIWEEK(mTRAQ0)3	NA
-1.14672	-1.1977				IS[Phospho (STY)]DAELEAELEK	-0.387141	-1.78237	Q8WUX9	CHMP7	(mTRAQ0)IS(UniMod:21)DAELEAELEK(mTRAQ0)3	NA
	-1.19691				IS[Phospho (STY)]EDETER	-1.33667	-0.418996	Q9UKV3	ACIN1	(mTRAQ0)IS(UniMod:21)EDETER2	NA
	-1.19691				ISMQDVDLSLGS[Phospho (STY)]PK	0.624346	0.403198	Q09666	AHNAK	(mTRAQ0)ISMQDVDLSLGS(UniMod:21)PK(mTRAQ0)3	NA
	-1.19642				ISNLS[Phospho (STY)]PEEEQGLWK	-0.375311	-0.82928	Q5HYJ3	FAM76B	(mTRAQ0)ISNLS(UniMod:21)PEEEQGLWK(mTRAQ0)3	NA
	-1.19575				ISS[Phospho (STY)]PTETER	-1.57929	-1.23154	P31949	S100A11	(mTRAQ0)ISS(UniMod:21)PTETER2	NA
	-1.19575				ISSEAWPPVGT[Phospho (STY)]PPSSESEPVR	-0.223047	-0.0660337	P14317	HCLS1	(mTRAQ0)ISSEAWPPVGT(UniMod:21)PPSSESEPVR3	NA
-1.35144	-1.19287				ISYIPDEEVSS[Phospho (STY)]PSPPQR	-0.174622	0.381971	Q9Y6M1	IGF2BP2	(mTRAQ0)ISYIPDEEVSS(UniMod:21)PSPPQR2	NA
	-1.19242				ISYIPDEEVSSPS[Phospho (STY)]PPQR	-0.448878	0.446324	Q9Y6M1	IGF2BP2	(mTRAQ0)ISYIPDEEVSSPS(UniMod:21)PPQR3	NA
-1.76704	-1.19002				ITS[Phospho (STY)]PLMEPSSIEK	-0.247696	-0.0451977	P28066	PSMA5	_[mTRAQ-Nter0]ITS[Phospho (STY)]PLMEPSSIEK[mTRAQ-Lys0]_.2	NA
-1.76704	-1.19002				IWDPTPSHTPAGAAT[Phospho (STY)]PGR	4.33732	1.70248	O75533	SF3B1	(mTRAQ0)IWDPTPSHTPAGAAT(UniMod:21)PGR3	NA
	-1.18933				IYEFPET[Phospho (STY)]DDEEENK	-1.81895	-1.65897	Q16181	45176	(mTRAQ0)IYEFPET(UniMod:21)DDEEENK(mTRAQ0)3	NA
	-1.18933				IYHLPDAES[Phospho (STY)]DEDEDFK	-0.179141	0.0530919	Q15019	45171	(mTRAQ0)IYHLPDAES(UniMod:21)DEDEDFK(mTRAQ0)3	NA
	-1.18718				IYHLPDAES[Phospho (STY)]DEDEDFKEQTR	-0.54355	0.217548	Q15019	45171	(mTRAQ0)IYHLPDAES(UniMod:21)DEDEDFK(mTRAQ0)EQTR4	NA
	-1.18718				IYHLPDAESDEDEDFKEQT[Phospho (STY)]R	0.15299	0.178916	Q15019	45171	(mTRAQ0)IYHLPDAESDEDEDFK(mTRAQ0)EQT(UniMod:21)R4	NA
-0.441294	-1.18579				KAEGEPQEES[Phospho (STY)]PLK	-1.90194	-1.32072	Q9NYF8	BCLAF1	(mTRAQ8)K(mTRAQ8)AEGEPQEES(UniMod:21)PLK(mTRAQ8)3	NA
-0.441294	-1.18579				KAS[Phospho (STY)]PEPEGEAAGK	-0.361178	-0.599443	Q8IU81	IRF2BP1	(mTRAQ0)K(mTRAQ0)AS(UniMod:21)PEPEGEAAGK(mTRAQ0)3	NA
	-1.18528				KAS[Phospho (STY)]PEPPDSAEGALK	-0.985127	-1.29239	Q9H1B7	IRF2BPL	(mTRAQ8)K(mTRAQ8)AS(UniMod:21)PEPPDSAEGALK(mTRAQ8)3	NA
	-1.18528				KC(UniMod:4)S[Phospho (STY)]LPAEEDSVLEK	-0.419793	-1.32604	P27816	MAP4	(mTRAQ8)K(mTRAQ8)C(UniMod:4)S(UniMod:21)LPAEEDSVLEK(mTRAQ8)3	NA
	-1.18475				KDDS[Phospho (STY)]DDDGGGWITPSNIK	-0.289957	-1.1802	Q9ULX3	NOB1	_[mTRAQ-Nter0]K[mTRAQ-Lys0]DDS[Phospho (STY)]DDDGGGWITPSNIK[mTRAQ-Lys0]_.3	NA
-1.3252	-1.18295				KDELS[Phospho (STY)]DWSLAGEDDR	-0.386223	-0.8535	P51114	FXR1	(mTRAQ0)K(mTRAQ0)DELS(UniMod:21)DWSLAGEDDR3	NA
-1.3252	-1.18295				KDS[Phospho (STY)]DTESSDLFTNLNLGR	-0.600858	-1.73312	Q9Y3S2	ZNF330	(mTRAQ0)K(mTRAQ0)DS(UniMod:21)DTESSDLFTNLNLGR3	NA
-1.77075	-1.18174				KDS[Phospho (STY)]LTQAQEQGNLLN	0.092701	-1.17161	Q5JTD0	TJAP1	(mTRAQ8)K(mTRAQ8)DS(UniMod:21)LTQAQEQGNLLN3	NA
-1.77075	-1.18174				KDSDT[Phospho (STY)]ESSDLFTNLNLGR	-0.484251	-1.73312	Q9Y3S2	ZNF330	(mTRAQ0)K(mTRAQ0)DSDT(UniMod:21)ESSDLFTNLNLGR3	NA
-0.456897	-1.18084				KEETPGT[Phospho (STY)]PK	-1.29882	-0.841146	Q99442	SEC62	(mTRAQ0)K(mTRAQ0)EETPGT(UniMod:21)PK(mTRAQ0)3	NA
-0.456897	-1.18084				KEQSEVSVS[Phospho (STY)]PR	-0.884281	-1.10185	Q7L4I2	RSRC2	(mTRAQ8)K(mTRAQ8)EQSEVSVS(UniMod:21)PR3	NA
	-1.1807				KET[Phospho (STY)]PPPLVPPAAR	-0.0171491	0.152561	Q9BQA1	WDR77	(mTRAQ8)K(mTRAQ8)ET(UniMod:21)PPPLVPPAAR3	NA
	-1.17975				KETES[Phospho (STY)]EAEDNLDDLEK	-0.850929	-0.663012	Q8IYB3	SRRM1	(mTRAQ0)K(mTRAQ0)ETES(UniMod:21)EAEDNLDDLEK(mTRAQ0)3	NA
	-1.17975				KEVS[Phospho (STY)]PEVVR	-0.0892507	-1.81876	Q5T200	ZC3H13	(mTRAQ0)K(mTRAQ0)EVS(UniMod:21)PEVVR3	NA
-0.810322	-1.17752				KFQEQEC(UniMod:4)PPS[Phospho (STY)]PEPTR	0.0413114	0.192722	P62070	RRAS2	(mTRAQ0)K(mTRAQ0)FQEQEC(UniMod:4)PPS(UniMod:21)PEPTR3	NA
-0.810321	-1.17752				KGAGDGS[Phospho (STY)]DEEVDGK	-0.605792	-1.256	P35579	MYH9	(mTRAQ8)K(mTRAQ8)GAGDGS(UniMod:21)DEEVDGK(mTRAQ8)4	NA
	-1.17587				KGEEVT[Phospho (STY)]PISAIR	0.0698061	0.125811	Q9Y2J2	EPB41L3	(mTRAQ0)K(mTRAQ0)GEEVT(UniMod:21)PISAIR3	NA
	-1.17587				KGPGQPSS[Phospho (STY)]PQR	-0.422598	-0.459068	O95400	CD2BP2	(mTRAQ8)K(mTRAQ8)GPGQPSS(UniMod:21)PQR3	NA
	-1.17587				KGS[Phospho (STY)]ITEYTAAEEK	-0.438844	-1.37635	Q12982	BNIP2	(mTRAQ0)K(mTRAQ0)GS(UniMod:21)ITEYTAAEEK(mTRAQ0)3	NA
	-1.17587				KGS[Phospho (STY)]SGNASEVSVAC(UniMod:4)LTER	-0.344786	-2.19365	Q69YQ0	SPECC1L	(mTRAQ0)K(mTRAQ0)GS(UniMod:21)SGNASEVSVAC(UniMod:4)LTER3	NA
	-1.17498				KHS[Phospho (STY)]EEAEFTPPLK	0.640633	-0.198567	Q3B726	TWISTNB	(mTRAQ0)K(mTRAQ0)HS(UniMod:21)EEAEFTPPLK(mTRAQ0)3	NA
	-1.17498				KIS[Phospho (STY)]PPSYAR	0.937997	0.293627	Q8N2M8	CLASRP	(mTRAQ0)K(mTRAQ0)IS(UniMod:21)PPSYAR3	NA
-0.0324723	-1.1749				KIS[Phospho (STY)]TEIEFPEK	-0.142124	-2.29702	Q14D04	VEPH1	(mTRAQ0)K(mTRAQ0)IS(UniMod:21)TEIEFPEK(mTRAQ0)3	NA
-0.0324723	-1.1749				KLGAGEGGEASVS[Phospho (STY)]PEK	0.562516	0.455721	Q13428	TCOF1	(mTRAQ0)K(mTRAQ0)LGAGEGGEASVS(UniMod:21)PEK(mTRAQ0)3	NA
	-1.17378				KLQEES[Phospho (STY)]DLELAK	0.228061	0.344233	O75822	EIF3J	(mTRAQ8)K(mTRAQ8)LQEES(UniMod:21)DLELAK(mTRAQ8)3	NA
	-1.17378				KLS[Phospho (STY)]GDQITLPTTVDYSSVPK	0.0568941	-0.186522	O00559	EBAG9	(mTRAQ8)K(mTRAQ8)LS(UniMod:21)GDQITLPTTVDYSSVPK(mTRAQ8)4	NA
	-1.17367				KLS[Phospho (STY)]GDQPAAR	-1.30119	-1.29045	Q13428	TCOF1	(mTRAQ0)K(mTRAQ0)LS(UniMod:21)GDQPAAR2	NA
	-1.17367				KLS[Phospho (STY)]PQDPSEDVSSVDPLK	0.205142	-0.166915	Q53T59	HS1BP3	(mTRAQ0)K(mTRAQ0)LS(UniMod:21)PQDPSEDVSSVDPLK(mTRAQ0)4	NA
-2.04504	-1.17171				KLS[Phospho (STY)]PTEPK	-0.204571	-0.425791	O14828	SCAMP3	(mTRAQ0)K(mTRAQ0)LS(UniMod:21)PTEPK(mTRAQ0)3	NA
-2.04504	-1.17171				KLT[Phospho (STY)]SDEEGEPSGK	-0.288049	-2.06394	Q8WVC0	LEO1	(mTRAQ8)K(mTRAQ8)LT(UniMod:21)SDEEGEPSGK(mTRAQ8)3	NA
0.0084104	-1.17161				KLTS[Phospho (STY)]DEEGEPSGK	-0.288049	-2.06394	Q8WVC0	LEO1	(mTRAQ0)K(mTRAQ0)LTS(UniMod:21)DEEGEPSGK(mTRAQ0)3	NA
0.0084104	-1.17161				KPALPVS[Phospho (STY)]PAAR	1.14223	0.909586	Q9BWU0	SLC4A1AP	(mTRAQ8)K(mTRAQ8)PALPVS(UniMod:21)PAAR3	NA
	-1.17039				KPATPAEDDEDDDIDLFGS[Phospho (STY)]DNEEEDK	-0.3725	-0.548117	P29692	EEF1D	(mTRAQ0)K(mTRAQ0)PATPAEDDEDDDIDLFGS(UniMod:21)DNEEEDK(mTRAQ0)3	NA
	-1.17039				KPEDVLDDDDAGS[Phospho (STY)]APLK	-0.0282809	-0.0657929	P35613	BSG	(mTRAQ0)K(mTRAQ0)PEDVLDDDDAGS(UniMod:21)APLK(mTRAQ0)3	NA
	-1.17029				KPEEES[Phospho (STY)]PR	-0.991131	-0.576114	P49321	NASP	(mTRAQ0)K(mTRAQ0)PEEES(UniMod:21)PR3	NA
	-1.17029				KPGPPLS[Phospho (STY)]PEIR	0.55674	0.717371	Q96JM3	CHAMP1	(mTRAQ0)K(mTRAQ0)PGPPLS(UniMod:21)PEIR2	NA
	-1.17029				KPIETGS[Phospho (STY)]PK	0.159108	0.610989	Q05519	SRSF11	(mTRAQ0)K(mTRAQ0)PIETGS(UniMod:21)PK(mTRAQ0)2	NA
	-1.17029				KPRPS[Phospho (STY)]EGDEDC(UniMod:4)LPASK	-0.135975	0.526423	P78346	RPP30	(mTRAQ8)K(mTRAQ8)PRPS(UniMod:21)EGDEDC(UniMod:4)LPASK(mTRAQ8)3	NA
-1.7222	-1.16989				KPS[Phospho (STY)]GSPDLWK	0.79626	0.526378	Q96JM3	CHAMP1	(mTRAQ0)K(mTRAQ0)PS(UniMod:21)GSPDLWK(mTRAQ0)3	NA
	-1.16989				KPS[Phospho (STY)]PAASPATK	0.677605	0.641519	Q8N3F8	MICALL1	_[mTRAQ-Nter0]K[mTRAQ-Lys0]PS[Phospho (STY)]PAASPATK[mTRAQ-Lys0]_.3	NA
0.422514	-1.16954				KPS[Phospho (STY)]PEPEGEVGPPK	0.177347	-0.519989	Q7Z5L9	IRF2BP2	(mTRAQ8)K(mTRAQ8)PS(UniMod:21)PEPEGEVGPPK(mTRAQ8)4	NA
0.422514	-1.16954				KPS[Phospho (STY)]VPDSASPADDSFVDPGER	0.271293	-0.58074	P16333	NCK1	(mTRAQ0)K(mTRAQ0)PS(UniMod:21)VPDSASPADDSFVDPGER4	NA
0.0229102	-1.16888				KPS[Phospho (STY)]VSEEVQATPNK	1.98061	1.04245	Q9UKJ3	GPATCH8	(mTRAQ0)K(mTRAQ0)PS(UniMod:21)VSEEVQATPNK(mTRAQ0)3	NA
	-1.16836				KPSPQPSS[Phospho (STY)]PR	0.0505092	0.667009	O75909	CCNK	(mTRAQ0)K(mTRAQ0)PSPQPSS(UniMod:21)PR3	NA
	-1.16836				KPTGSLPS[Phospho (STY)]PSGVR	1.90456	1.18035	O00423	EML1	(mTRAQ0)K(mTRAQ0)PTGSLPS(UniMod:21)PSGVR3	NA
-1.03107	-1.16766				KPVTVS[Phospho (STY)]PTTPTSPTEGEAS	1.23067	1.00362	Q9Y6G9	DYNC1LI1	(mTRAQ0)K(mTRAQ0)PVTVS(UniMod:21)PTTPTSPTEGEAS2	NA
-1.03107	-1.16766				KPVTVSPTTPT[Phospho (STY)]SPTEGEAS	1.29646	1.08794	Q9Y6G9	DYNC1LI1	(mTRAQ0)K(mTRAQ0)PVTVSPTTPT(UniMod:21)SPTEGEAS2	NA
-1.3804	-1.16753				KPVTVSPTTPTS[Phospho (STY)]PTEGEAS	1.0624	0.933951	Q9Y6G9	DYNC1LI1	(mTRAQ0)K(mTRAQ0)PVTVSPTTPTS(UniMod:21)PTEGEAS3	NA
-1.3804	-1.16753				KQPPVS[Phospho (STY)]PGTALVGSQK	1.04835	1.11606	P17096	HMGA1	(mTRAQ0)K(mTRAQ0)QPPVS(UniMod:21)PGTALVGSQK(mTRAQ0)4	NA
	-1.16751				KQQQEPTGEPS[Phospho (STY)]PK	-0.607761	-0.208668	P52926	HMGA2	(mTRAQ0)K(mTRAQ0)QQQEPTGEPS(UniMod:21)PK(mTRAQ0)3	NA
	-1.16751				KS[Phospho (STY)]PSDTEGLVK	-0.877528	-2.48906	O95297	MPZL1	(mTRAQ8)K(mTRAQ8)S(UniMod:21)PSDTEGLVK(mTRAQ8)3	NA
	-1.16528				KSS[Phospho (STY)]TPEEVK	-1.37767	-0.536666	P23528	CFL1	(mTRAQ8)K(mTRAQ8)SS(UniMod:21)TPEEVK(mTRAQ8)3	NA
	-1.16367				KT[Phospho (STY)]SDANETEDHLESLIC(UniMod:4)K	-0.501297	-0.942101	Q09161	NCBP1	(mTRAQ0)K(mTRAQ0)T(UniMod:21)SDANETEDHLESLIC(UniMod:4)K(mTRAQ0)4	NA
-1.09272	-1.16249				KT[Phospho (STY)]SPASLDFPESQK	-0.372174	0.36315	Q96JM3	CHAMP1	(mTRAQ8)K(mTRAQ8)T(UniMod:21)SPASLDFPESQK(mTRAQ8)3	NA
-1.09272	-1.16249				KTS[Phospho (STY)]ASDVTNIYPGDAGK	0.176938	0.250034	Q15042	RAB3GAP1	(mTRAQ0)K(mTRAQ0)TS(UniMod:21)ASDVTNIYPGDAGK(mTRAQ0)3	NA
-1.29939	-1.16175				KTS[Phospho (STY)]TSPPPEK	-0.322621	-0.194497	Q9H1E3	NUCKS1	(mTRAQ0)K(mTRAQ0)TS(UniMod:21)TSPPPEK(mTRAQ0)3	NA
-1.29939	-1.16175				KVEEEGS[Phospho (STY)]PGDPDHEASTQGR	-0.318214	-0.377376	Q9NZT2	OGFR	(mTRAQ8)K(mTRAQ8)VEEEGS(UniMod:21)PGDPDHEASTQGR4	NA
	-1.16146				KVEEEQEADEEDVS[Phospho (STY)]EEEAESK	-0.398173	-0.222011	Q9H3N1	TMX1	(mTRAQ8)K(mTRAQ8)VEEEQEADEEDVS(UniMod:21)EEEAESK(mTRAQ8)3	NA
	-1.16146				KVMDS[Phospho (STY)]DEDDDY	0.425119	0.169535	O14737	PDCD5	(mTRAQ0)K(mTRAQ0)VMDS(UniMod:21)DEDDDY2	NA
	-1.15981				KVMDSDEDDDY[Phospho (STY)]	0.531507	0.102104	O14737	PDCD5	(mTRAQ0)K(mTRAQ0)VMDSDEDDDY(UniMod:21)2	NA
	-1.15981				KVVDYS[Phospho (STY)]QFQESDDADEDYGR	0.87398	1.09289	Q9H1E3	NUCKS1	(mTRAQ8)K(mTRAQ8)VVDYS(UniMod:21)QFQESDDADEDYGR3	NA
-0.888546	-1.15907				KVVDYSQFQES[Phospho (STY)]DDADEDYGR	0.040788	1.01601	Q9H1E3	NUCKS1	_[mTRAQ-Nter0]K[mTRAQ-Lys0]VVDYSQFQES[Phospho (STY)]DDADEDYGR_.4	NA
-0.888546	-1.15907				KVVVS[Phospho (STY)]PTK	0.51655	0.599386	P19338	NCL	(mTRAQ0)K(mTRAQ0)VVVS(UniMod:21)PTK(mTRAQ0)2	NA
	-1.15844				KVYEDSGIPLPAES[Phospho (STY)]PK	0.785042	0.0501585	Q8IXM2	BAP18	(mTRAQ8)K(mTRAQ8)VYEDSGIPLPAES(UniMod:21)PK(mTRAQ8)3	NA
	-1.15844				KYQEQELPPS[Phospho (STY)]PPSAPR	0.441684	0.269685	P10301	RRAS	(mTRAQ0)K(mTRAQ0)YQEQELPPS(UniMod:21)PPSAPR3	NA
	-1.15844				KYQEQELPPSPPS[Phospho (STY)]APR	1.00867	0.960255	P10301	RRAS	(mTRAQ8)K(mTRAQ8)YQEQELPPSPPS(UniMod:21)APR3	NA
	-1.15844				LAAAEETAVS[Phospho (STY)]PR	0.130036	0.0210939	Q9BUH6	PAXX	(mTRAQ0)LAAAEETAVS(UniMod:21)PR3	NA
-1.46313	-1.15678				LAAQES[Phospho (STY)]SEAEDMSVPR	0.0151462	-0.314534	Q9Y4E1	WASHC2C	(mTRAQ0)LAAQES(UniMod:21)SEAEDMSVPR2	NA
-1.46313	-1.15678				LAAQESS[Phospho (STY)]ETEDMSVPR	0.0713782	0.31926	Q641Q2	WASHC2A	(mTRAQ0)LAAQESS(UniMod:21)ETEDMSVPR3	NA
-0.183567	-1.15406				LADAMAES[Phospho (STY)]PSR	-0.937613	-0.538792	Q9H6U6	BCAS3	_[mTRAQ-Nter0]LADAMAES[Phospho (STY)]PSR_.2	NA
-0.183567	-1.15406				LAEAPSPAPTPSPTPVEDLGPQTSTS[Phospho (STY)]PGR	-0.193077	0.775678	Q14160	SCRIB	(mTRAQ0)LAEAPSPAPTPSPTPVEDLGPQTSTS(UniMod:21)PGR3	NA
0.40115	-1.15329				LAEDEGDS[Phospho (STY)]EPEAVGQSR	-0.826766	-1.02767	Q9UIG0	BAZ1B	(mTRAQ0)LAEDEGDS(UniMod:21)EPEAVGQSR2	NA
0.401151	-1.15329				LAIQGPEDS[Phospho (STY)]PSR	0.055893	0.775471	Q15773	MLF2	(mTRAQ0)LAIQGPEDS(UniMod:21)PSR2	NA
-0.566105	-1.15046				LALAGEGEAC(UniMod:4)PLLGS[Phospho (STY)]PGAGR	1.10669	0.498213	Q96F46	IL17RA	(mTRAQ0)LALAGEGEAC(UniMod:4)PLLGS(UniMod:21)PGAGR3	NA
-0.566105	-1.15046				LAS[Phospho (STY)]PELER	-1.55498	-0.715388	P05412	JUN	(mTRAQ0)LAS(UniMod:21)PELER2	NA
-2.59538	-1.14979				LASDDRPS[Phospho (STY)]PPR	-0.579753	-0.079309	P98175	RBM10	(mTRAQ0)LASDDRPS(UniMod:21)PPR2	NA
	-1.14979				LATAT[Phospho (STY)]GAK	1.5197	1.35118	Q9BZH6	WDR11	(mTRAQ0)LATAT(UniMod:21)GAK(mTRAQ0)2	NA
	-1.14931				LC(UniMod:4)DDGPQLPTS[Phospho (STY)]PR	-1.07409	-0.786704	O60504	SORBS3	(mTRAQ0)LC(UniMod:4)DDGPQLPTS(UniMod:21)PR2	NA
	-1.14931				LDIDS[Phospho (STY)]PPITAR	-0.131342	0.273303	P14618	PKM	(mTRAQ0)LDIDS(UniMod:21)PPITAR2	NA
-1.73539	-1.14666				LDNTPAS[Phospho (STY)]PPR	-0.112884	0.566706	O95359	TACC2	(mTRAQ0)LDNTPAS(UniMod:21)PPR2	NA
-1.73539	-1.14666				LDQPVSAPPS[Phospho (STY)]PR	-0.175725	-0.27325	Q16204	CCDC6	(mTRAQ0)LDQPVSAPPS(UniMod:21)PR3	NA
-1.12351	-1.14633				LDS[Phospho (STY)]PDPFK	-1.25709	-0.839619	P42566	EPS15	(mTRAQ8)LDS(UniMod:21)PDPFK(mTRAQ8)2	NA
-1.12351	-1.14633				LDS[Phospho (STY)]PTMSR	-0.35476	-0.357709	P19634	SLC9A1	(mTRAQ0)LDS(UniMod:21)PTMSR2	NA
	-1.14584				LDS[Phospho (STY)]SPSVSSTLAAK	0.0883338	0.16341	Q13428	TCOF1	(mTRAQ0)LDS(UniMod:21)SPSVSSTLAAK(mTRAQ0)2	NA
	-1.14584				LDSQEPGRQT[Phospho (STY)]PDR	-1.50195	-1.46431	Q8TB03	CXorf38	(mTRAQ8)LDSQEPGRQT(UniMod:21)PDR3	NA
	-1.14549				LDSQPQETS[Phospho (STY)]PELPR	-1.22793	-0.71536	O14545	TRAFD1	(mTRAQ0)LDSQPQETS(UniMod:21)PELPR3	NA
	-1.14549				LDSS[Phospho (STY)]PSVSSTLAAK	-0.632254	0.478003	Q13428	TCOF1	(mTRAQ8)LDSS(UniMod:21)PSVSSTLAAK(mTRAQ8)2	NA
-1.11991	-1.14524				LEEPPELNRQS[Phospho (STY)]PNPR	-0.717815	-0.82445	Q7Z5L9	IRF2BP2	(mTRAQ0)LEEPPELNRQS(UniMod:21)PNPR3	NA
-1.11991	-1.14524				LEEPTPAPSTSYS[Phospho (STY)]PQADSLR	-0.371469	0.57576	Q07157	TJP1	_[mTRAQ-Nter0]LEEPTPAPSTSYS[Phospho (STY)]PQADSLR_.3	NA
-1.22117	-1.14255				LEGDSDDLLEDS[Phospho (STY)]DSEEHSR	-0.833907	0.0426822	Q9NR09	BIRC6	_[mTRAQ-Nter0]LEGDSDDLLEDS[Phospho (STY)]DSEEHSR_.3	NA
-1.22117	-1.14255				LEGNSPQGS[Phospho (STY)]NQGVK	-0.884248	0.133134	P61006	RAB8A	(mTRAQ8)LEGNSPQGS(UniMod:21)NQGVK(mTRAQ8)3	NA
	-1.14002				LEGVDGGQS[Phospho (STY)]PR	-0.671851	-0.0419931	O00418	EEF2K	(mTRAQ0)LEGVDGGQS(UniMod:21)PR2	NA
	-1.14002				LELPLS[Phospho (STY)]R	0.573781	0.851169	Q86XN8	MEX3D	(mTRAQ0)LELPLS(UniMod:21)R2	NA
	-1.13857				LELQGPRGS[Phospho (STY)]PNAR	0.249733	0.991687	P19338	NCL	(mTRAQ0)LELQGPRGS(UniMod:21)PNAR3	NA
	-1.13857				LFDEEEDS[Phospho (STY)]SEK	0.35264	0.317866	O43719	HTATSF1	(mTRAQ0)LFDEEEDS(UniMod:21)SEK(mTRAQ0)2	NA
-1.17276	-1.13805				LFEDDDS[Phospho (STY)]NEK	-1.01851	-1.12261	O43719	HTATSF1	(mTRAQ0)LFEDDDS(UniMod:21)NEK(mTRAQ0)2	NA
-1.17276	-1.13805				LFEES[Phospho (STY)]DDKEDEDADGK	-2.41931	-2.20348	O43719	HTATSF1	(mTRAQ8)LFEES(UniMod:21)DDK(mTRAQ8)EDEDADGK(mTRAQ8)3	NA
	-1.13707				LFRPPS[Phospho (STY)]PAPAAPGAR	0.632692	0.656663	Q86U90	YRDC	(mTRAQ0)LFRPPS(UniMod:21)PAPAAPGAR3	NA
	-1.13707				LGAGEGGEASVS[Phospho (STY)]PEK	-0.232364	-0.237584	Q13428	TCOF1	(mTRAQ0)LGAGEGGEASVS(UniMod:21)PEK(mTRAQ0)3	NA
-0.674377	-1.13538				LGASNS[Phospho (STY)]PGQPNSVK	0.700927	0.814413	P49756	RBM25	(mTRAQ8)LGASNS(UniMod:21)PGQPNSVK(mTRAQ8)2	NA
-0.674377	-1.13538				LGDASDT[Phospho (STY)]EAADGER	-0.569836	0.520605	Q9Y4F5	CEP170B	(mTRAQ0)LGDASDT(UniMod:21)EAADGER2	NA
-1.38063	-1.13382				LGDVS[Phospho (STY)]PTQIDVSQFGSFK	0.92973	0.915079	P46821	MAP1B	(mTRAQ0)LGDVS(UniMod:21)PTQIDVSQFGSFK(mTRAQ0)3	NA
-1.38063	-1.13382				LGEAS[Phospho (STY)]DSELADADK	-0.818458	-0.640619	Q5SW79	CEP170	(mTRAQ8)LGEAS(UniMod:21)DSELADADK(mTRAQ8)3	NA
	-1.12964				LGGAVPFAPPEVS[Phospho (STY)]PEQAK	0.39005	0.196066	Q6ZSR9	0	(mTRAQ8)LGGAVPFAPPEVS(UniMod:21)PEQAK(mTRAQ8)4	NA
	-1.12964				LGGLRPES[Phospho (STY)]PESLTSVSR	1.07539	0.467687	Q9H6F5	CCDC86	(mTRAQ0)LGGLRPES(UniMod:21)PESLTSVSR3	NA
	-1.12787				LGHPEALS[Phospho (STY)]AGTGSPQPPSFTYAQQR	1.54849	0.745282	Q15942	ZYX	(mTRAQ0)LGHPEALS(UniMod:21)AGTGSPQPPSFTYAQQR4	NA
	-1.12787				LGIHEDS[Phospho (STY)]TNR	-0.229528	-0.203497	P08238	HSP90AB1	(mTRAQ0)LGIHEDS(UniMod:21)TNR3	NA
	-1.12762				LGS[Phospho (STY)]FGSITR	1.62771	1.87212	Q14315	FLNC	(mTRAQ0)LGS(UniMod:21)FGSITR1	FLNC_(S2233)
	-1.12762				LGS[Phospho (STY)]LSAR	0.696803	1.38682	Q5SW79	CEP170	(mTRAQ0)LGS(UniMod:21)LSAR2	NA
0.283543	-1.12733				LGS[Phospho (STY)]LSER	0.598852	0.843838	O60664	PLIN3	_[mTRAQ-Nter0]LGS[Phospho (STY)]LSER_.2	PLIN3_(S241)
0.283543	-1.12733				LGS[Phospho (STY)]PSGK	-0.0197235	0.390857	Q09666	AHNAK	(mTRAQ0)LGS(UniMod:21)PSGK(mTRAQ0)2	NA
	-1.12721				LGS[Phospho (STY)]YSGPTSVSR	0.910707	0.963304	Q9BZ23	PANK2	_[mTRAQ-Nter0]LGS[Phospho (STY)]YSGPTSVSR_.2	PANK2_(S189)
	-1.12721				LGSQHS[Phospho (STY)]PGR	-0.24584	0.347091	Q8IZP0	ABI1	(mTRAQ0)LGSQHS(UniMod:21)PGR2	NA
-1.19117	-1.12426				LGSTAPQVLST[Phospho (STY)]SSPAQQAENEAK	0.424449	1.13444	Q9UNZ2	NSFL1C	(mTRAQ0)LGSTAPQVLST(UniMod:21)SSPAQQAENEAK(mTRAQ0)3	NA
-1.19117	-1.12426				LGVSVS[Phospho (STY)]PSR	0.725105	0.740706	Q86VM9	ZC3H18	(mTRAQ0)LGVSVS(UniMod:21)PSR2	NA
	-1.12313				LIPGPLS[Phospho (STY)]PVAR	0.0892688	0.344514	P48634	PRRC2A	(mTRAQ0)LIPGPLS(UniMod:21)PVAR3	NA
-0.360457	-1.12281				LKEDILENEDEQNS[Phospho (STY)]PPK	0.00224853	0.0494185	Q9NTI5	PDS5B	(mTRAQ0)LK(mTRAQ0)EDILENEDEQNS(UniMod:21)PPK(mTRAQ0)4	NA
-0.774957	-1.12179				LKEEHGIELSS[Phospho (STY)]PR	-0.635767	0.117023	O14647	CHD2	(mTRAQ0)LK(mTRAQ0)EEHGIELSS(UniMod:21)PR4	NA
-0.774957	-1.12179				LKLS[Phospho (STY)]PSPSSR	0.746941	1.17859	P20700	LMNB1	(mTRAQ0)LK(mTRAQ0)LS(UniMod:21)PSPSSR3	NA
-1.70437	-1.12167				LKS[Phospho (STY)]EDGVEGDLGETQSR	-0.658995	-0.870932	Q09666	AHNAK	(mTRAQ0)LK(mTRAQ0)S(UniMod:21)EDGVEGDLGETQSR4	NA
-1.70437	-1.12167				LLDAEDVDVPS[Phospho (STY)]PDEK	-0.678138	-0.634481	Q9UPN3	MACF1	_[mTRAQ-Nter0]LLDAEDVDVPS[Phospho (STY)]PDEK[mTRAQ-Lys0]_.3	NA
-1.9114	-1.1193				LLDHMAPPPVADQAS[Phospho (STY)]PR	-0.10446	0.938136	Q9C004	SPRY4	(mTRAQ0)LLDHMAPPPVADQAS(UniMod:21)PR3	NA
-1.9114	-1.1193				LLES[Phospho (STY)]PGVEAGEGEAEK	-1.09061	-1.51718	Q6NYC8	PPP1R18	_[mTRAQ-Nter0]LLES[Phospho (STY)]PGVEAGEGEAEK[mTRAQ-Lys0]_.3	NA
	-1.1187				LLESSLSSS[Phospho (STY)]EGEEPVEYK	-1.11609	-0.327727	P08648	ITGA5	(mTRAQ0)LLESSLSSS(UniMod:21)EGEEPVEYK(mTRAQ0)3	NA
	-1.1187				LLHEDLDES[Phospho (STY)]DDDMDEK	0.0777356	-0.364635	O43150	ASAP2	(mTRAQ8)LLHEDLDES(UniMod:21)DDDMDEK(mTRAQ8)2	NA
-1.16354	-1.11821				LLKPGEEPS[Phospho (STY)]EYTDEEDTK	-0.0783633	0.187769	O15173	PGRMC2	(mTRAQ0)LLK(mTRAQ0)PGEEPS(UniMod:21)EYTDEEDTK(mTRAQ0)4	NA
-2.5703					LLKPGEEPSEY[Phospho (STY)]TDEEDTK	-0.0833541	-0.509907	O15173	PGRMC2	(mTRAQ0)LLK(mTRAQ0)PGEEPSEY(UniMod:21)TDEEDTK(mTRAQ0)4	NA
-1.16354	-1.11821				LLKPGEEPSEY[Phospho (STY)]TDEEDTKDHNK	-0.425265	-0.574288	O15173	PGRMC2	(mTRAQ0)LLK(mTRAQ0)PGEEPSEY(UniMod:21)TDEEDTK(mTRAQ0)DHNK(mTRAQ0)3	NA
	-1.11765				LLKPGEEPSEYTDEEDT[Phospho (STY)]K	0.0688054	0.29871	O15173	PGRMC2	(mTRAQ0)LLK(mTRAQ0)PGEEPSEYTDEEDT(UniMod:21)K(mTRAQ0)4	NA
	-1.11765				LLLDPSS[Phospho (STY)]PPTK	1.30242	0.738371	Q6IAA8	LAMTOR1	(mTRAQ0)LLLDPSS(UniMod:21)PPTK(mTRAQ0)3	NA
	-1.11632				LLPAASS[Phospho (STY)]DAESGTGSSDR	0.789044	-1.62349	Q9Y4B5	MTCL1	(mTRAQ8)LLPAASS(UniMod:21)DAESGTGSSDR2	NA
	-1.11632				LLPEGEETLES[Phospho (STY)]DDEK	0.0215941	-0.370348	Q8N6N3	C1orf52	_[mTRAQ-Nter0]LLPEGEETLES[Phospho (STY)]DDEK[mTRAQ-Lys0]_.3	NA
-0.806014	-1.11579				LLPEGEETLES[Phospho (STY)]DDEKDEHTSK	-0.257873	-0.85672	Q8N6N3	C1orf52	(mTRAQ0)LLPEGEETLES(UniMod:21)DDEK(mTRAQ0)DEHTSK(mTRAQ0)4	NA
-0.806014	-1.11579				LLSSNEDDANILSS[Phospho (STY)]PTDR	-0.663019	0.187049	O75448	MED24	(mTRAQ8)LLSSNEDDANILSS(UniMod:21)PTDR2	NA
-0.98273	-1.11462				LLVDSQGLSGC(UniMod:4)S[Phospho (STY)]PR	0.855284	0.787586	O94885	SASH1	(mTRAQ0)LLVDSQGLSGC(UniMod:4)S(UniMod:21)PR2	NA
-0.98273	-1.11462				LMLSTSEYSQS[Phospho (STY)]PK	0.837391	1.40396	Q12888	TP53BP1	(mTRAQ0)LMLSTSEYSQS(UniMod:21)PK(mTRAQ0)2	NA
-0.763684	-1.11298				LNDPFQPFPGNDS[Phospho (STY)]PK	-0.493483	-0.295945	P42566	EPS15	(mTRAQ8)LNDPFQPFPGNDS(UniMod:21)PK(mTRAQ8)3	NA
-0.763684	-1.11298				LNEQAS[Phospho (STY)]EEILK	-0.815806	-1.03599	Q01105	SET	(mTRAQ8)LNEQAS(UniMod:21)EEILK(mTRAQ8)3	NA
-1.17657	-1.11109				LNETELTDLEGQQES[Phospho (STY)]PPK	-0.516204	-1.81631	Q9ULF5	SLC39A10	(mTRAQ0)LNETELTDLEGQQES(UniMod:21)PPK(mTRAQ0)3	NA
-1.17657	-1.11109				LNHS[Phospho (STY)]PPQSSSR	-0.551529	-0.284032	Q5T8P6	RBM26	(mTRAQ0)LNHS(UniMod:21)PPQSSSR2	NA
1.13796	-1.11052				LNHVAAGLVS[Phospho (STY)]PSLK	1.32576	1.20818	Q05519	SRSF11	(mTRAQ0)LNHVAAGLVS(UniMod:21)PSLK(mTRAQ0)3	NA
1.13796	-1.11052				LNINSS[Phospho (STY)]PDEHEPLLR	-0.517443	0.0651225	Q13873	BMPR2	(mTRAQ8)LNINSS(UniMod:21)PDEHEPLLR3	NA
	-1.10953				LNLGTDSDSS[Phospho (STY)]PQK	0.342759	-0.34125	Q16512	PKN1	(mTRAQ0)LNLGTDSDSS(UniMod:21)PQK(mTRAQ0)3	NA
	-1.10953				LNQPGT[Phospho (STY)]PTR	0.239717	0.707857	P36507	MAP2K2	(mTRAQ0)LNQPGT(UniMod:21)PTR3	NA
	-1.10924				LNSPT[Phospho (STY)]DSTPALLSATVTPQK	0.193518	0.422443	Q9H4X1	RGCC	(mTRAQ0)LNSPT(UniMod:21)DSTPALLSATVTPQK(mTRAQ0)3	NA
	-1.10924				LNT[Phospho (STY)]SDFQK	2.61108	2.94671	Q96B36	AKT1S1	_[mTRAQ-Nter0]LNT[Phospho (STY)]SDFQK[mTRAQ-Lys0]_.2	AKT1S1_(T246)
-2.39207	-1.10905				LPALGEAHVS[Phospho (STY)]PEVATADK	0.5826	0.181877	Q9P1Y6	PHRF1	(mTRAQ0)LPALGEAHVS(UniMod:21)PEVATADK(mTRAQ0)3	NA
-2.39207	-1.10905				LPDLS[Phospho (STY)]PVENK	0.969051	0.598415	Q9Y520	PRRC2C	(mTRAQ0)LPDLS(UniMod:21)PVENK(mTRAQ0)3	NA
	-1.10769				LPDS[Phospho (STY)]DDDEDEETAIQR	0.083656	-0.356637	Q96K21	ZFYVE19	(mTRAQ8)LPDS(UniMod:21)DDDEDEETAIQR3	NA
	-1.10769				LPDS[Phospho (STY)]PALAK	1.07733	0.346827	Q13586	STIM1	(mTRAQ8)LPDS(UniMod:21)PALAK(mTRAQ8)3	NA
	-1.1065				LPHSSSS[Phospho (STY)]ENIK	0.251056	0.754952	Q76I76	SSH2	(mTRAQ0)LPHSSSS(UniMod:21)ENIK(mTRAQ0)3	NA
	-1.1065				LPLQES[Phospho (STY)]EEEER	0.267566	0.960506	P23497	SP100	(mTRAQ0)LPLQES(UniMod:21)EEEER2	NA
-0.96144	-1.10572				LPLQES[Phospho (STY)]EEEEREER	0.560898	0.478324	P23497	SP100	(mTRAQ0)LPLQES(UniMod:21)EEEEREER2	NA
-0.96144	-1.10572				LPLVPES[Phospho (STY)]PR	0.563106	1.80854	Q86WB0	ZC3HC1	(mTRAQ0)LPLVPES(UniMod:21)PR2	NA
-1.0541	-1.10552				LPLVPES[Phospho (STY)]PRR	0.820708	1.16596	Q86WB0	ZC3HC1	(mTRAQ0)LPLVPES(UniMod:21)PRR3	NA
-1.0541	-1.10552				LPQSSSSESSPPS[Phospho (STY)]PQPTK	1.71156	0.831145	Q9UQ35	SRRM2	(mTRAQ0)LPQSSSSESSPPS(UniMod:21)PQPTK(mTRAQ0)3	NA
	-1.10449				LPQTS[Phospho (STY)]DDEK	-0.242641	-0.422619	Q9GZT3	SLIRP	(mTRAQ8)LPQTS(UniMod:21)DDEK(mTRAQ8)2	NA
	-1.10449				LPS[Phospho (STY)]GSGAASPTGSAVDIR	0.996445	1.07252	Q09666	AHNAK	(mTRAQ0)LPS(UniMod:21)GSGAASPTGSAVDIR2	NA
	-1.10415				LPS[Phospho (STY)]PAPAR	-0.213674	0.193016	Q8IY33	MICALL2	(mTRAQ0)LPS(UniMod:21)PAPAR2	NA
	-1.10415				LPS[Phospho (STY)]PDVR	0.07193	0.147198	Q9H425	C1orf198	_[mTRAQ-Nter0]LPS[Phospho (STY)]PDVR_.2	NA
-1.9047					LPS[Phospho (STY)]TSGSEGVPFR	0.863619	0.990332	P29317	EPHA2	(mTRAQ0)LPS(UniMod:21)TSGSEGVPFR3	NA
-1.35407	-1.10101				LPSGSGAAS[Phospho (STY)]PTGSAVDIR	1.27885	1.06275	Q09666	AHNAK	(mTRAQ0)LPSGSGAAS(UniMod:21)PTGSAVDIR2	NA
-1.35407	-1.10101				LPSPTS[Phospho (STY)]PFSSLSQDQAATSK	1.62417	1.16792	Q8WWI1	LMO7	(mTRAQ0)LPSPTS(UniMod:21)PFSSLSQDQAATSK(mTRAQ0)3	NA
	-1.09909				LPSS[Phospho (STY)]PVYEDAASFK	0.846351	0.733619	Q14247	CTTN	(mTRAQ8)LPSS(UniMod:21)PVYEDAASFK(mTRAQ8)3	NA
	-1.09909				LPSSSGLPAADVSPATAEEPLS[Phospho (STY)]PSTPTR	1.29293	1.54864	O43149	ZZEF1	(mTRAQ0)LPSSSGLPAADVSPATAEEPLS(UniMod:21)PSTPTR3	NA
	-1.09784				LPSTSDDC(UniMod:4)PAIGT[Phospho (STY)]PLR	0.279426	0.356933	Q15648	MED1	(mTRAQ0)LPSTSDDC(UniMod:4)PAIGT(UniMod:21)PLR2	NA
	-1.09784				LPSTSGS[Phospho (STY)]EGVPFR	0.861175	0.528023	P29317	EPHA2	_[mTRAQ-Nter0]LPSTSGS[Phospho (STY)]EGVPFR_.3	NA
	-1.09779				LPTTDGAHPQPIS[Phospho (STY)]PIPGGVSSSGLSR	1.31236	1.13087	Q96AP7	ESAM	(mTRAQ0)LPTTDGAHPQPIS(UniMod:21)PIPGGVSSSGLSR3	NA
	-1.09779				LQEDPNYS[Phospho (STY)]PQR	-0.643131	0.231501	P46379	BAG6	_[mTRAQ-Nter0]LQEDPNYS[Phospho (STY)]PQR_.3	NA
	-1.09763				LQEEGGGS[Phospho (STY)]DEEETGSPSEDGMQSAR	-2.14694	-0.316681	Q13610	PWP1	(mTRAQ0)LQEEGGGS(UniMod:21)DEEETGSPSEDGMQSAR3	NA
	-1.09763				LQEES[Phospho (STY)]DLELAK	-0.554838	0.0400628	O75822	EIF3J	(mTRAQ0)LQEES(UniMod:21)DLELAK(mTRAQ0)3	NA
	-1.09609				LQPQEIS[Phospho (STY)]PPPTANLDR	0.247319	0.387823	Q05397	PTK2	(mTRAQ0)LQPQEIS(UniMod:21)PPPTANLDR2	NA
	-1.09609				LQPSSS[Phospho (STY)]PENSLDPFPPR	0.737861	0.563113	Q8WWM7	ATXN2L	(mTRAQ0)LQPSSS(UniMod:21)PENSLDPFPPR2	NA
	-1.09583				LQQGAGLESPQGQPEPGAAS[Phospho (STY)]PQR	-0.215228	-0.212536	Q9H6F5	CCDC86	(mTRAQ0)LQQGAGLESPQGQPEPGAAS(UniMod:21)PQR2	NA
	-1.09583				LQQQHSEQPPLQPSPVMT[Phospho (STY)]R	0.831449	0.964326	Q5JTV8	TOR1AIP1	(mTRAQ0)LQQQHSEQPPLQPSPVMT(UniMod:21)R3	NA
-1.19172	-1.0958				LQSVQATGPSS[Phospho (STY)]PGR	0.268879	0.642619	P23508	MCC	(mTRAQ0)LQSVQATGPSS(UniMod:21)PGR2	NA
-1.19172	-1.0958				LRLS[Phospho (STY)]PSPTSQR	1.1362	1.25539	P02545	LMNA	(mTRAQ8)LRLS(UniMod:21)PSPTSQR2	NA
	-1.09439				LRLSPS[Phospho (STY)]PTSQR	1.4973	1.25401	P02545	LMNA	(mTRAQ0)LRLSPS(UniMod:21)PTSQR3	NA
	-1.09439				LRLSPSPTS[Phospho (STY)]QR	1.14125	1.20734	P02545	LMNA	(mTRAQ0)LRLSPSPTS(UniMod:21)QR2	NA
	-1.09402				LRPVS[Phospho (STY)]PEEIR	0.0416887	0.342147	Q08AE8	SPIRE1	(mTRAQ8)LRPVS(UniMod:21)PEEIR2	NA
	-1.09402				LRS[Phospho (STY)]PFLQK	0.858122	1.05309	Q9UJU6	DBNL	(mTRAQ0)LRS(UniMod:21)PFLQK(mTRAQ0)3	NA
	-1.09097				LRS[Phospho (STY)]PPEALVQGR	-4.13918	-1.06859	Q9UHB6	LIMA1	(mTRAQ0)LRS(UniMod:21)PPEALVQGR3	NA
	-1.09097				LS[Phospho (STY)]LEGDHSTPPSAYGSVK	-0.539473	-0.270622	P07355	ANXA2	(mTRAQ0)LS(UniMod:21)LEGDHSTPPSAYGSVK(mTRAQ0)3	NA
-2.1164	-1.08868				LS[Phospho (STY)]PENNQVLTK	-0.413764	-0.411785	Q16514	TAF12	(mTRAQ0)LS(UniMod:21)PENNQVLTK(mTRAQ0)3	NA
-2.1164	-1.08868				LS[Phospho (STY)]PEPGR	-2.2932	-1.10449	Q9NWK9	ZNHIT6	(mTRAQ0)LS(UniMod:21)PEPGR2	NA
	-1.08797				LS[Phospho (STY)]PEVAPPAHR	-1.5753	-1.25428	Q8TAD8	SNIP1	(mTRAQ0)LS(UniMod:21)PEVAPPAHR3	NA
	-1.08797				LS[Phospho (STY)]PEVQSVAESK	-0.311312	-0.440173	Q5T5U3	ARHGAP21	(mTRAQ8)LS(UniMod:21)PEVQSVAESK(mTRAQ8)2	NA
-0.0328624	-1.08791				LS[Phospho (STY)]PIPEEVPK	-1.16073	-0.670924	Q96T23	RSF1	(mTRAQ0)LS(UniMod:21)PIPEEVPK(mTRAQ0)3	NA
-0.0328624	-1.08791				LS[Phospho (STY)]PLPGGPGAGDPR	0.841047	-0.897396	Q15742	NAB2	(mTRAQ0)LS(UniMod:21)PLPGGPGAGDPR2	NA
	-1.08674				LS[Phospho (STY)]PLPVVSR	0.694584	0.199542	O14686	KMT2D	_[mTRAQ-Nter0]LS[Phospho (STY)]PLPVVSR_.2	NA
	-1.08674				LS[Phospho (STY)]PNPPNLTK	0.248206	0.553857	P51532	SMARCA4	(mTRAQ0)LS(UniMod:21)PNPPNLTK(mTRAQ0)2	NA
	-1.08674				LS[Phospho (STY)]PSPTSQR	-1.16638	-0.35987	P02545	LMNA	(mTRAQ0)LS(UniMod:21)PSPTSQR2	NA
	-1.08674				LS[Phospho (STY)]PVPVPR	0.264067	-0.156895	Q9UKM9	RALY	_[mTRAQ-Nter0]LS[Phospho (STY)]PVPVPR_.2	NA
	-1.0861				LSDS[Phospho (STY)]LGQR	-0.881347	-0.0692723	P20810	CAST	(mTRAQ0)LSDS(UniMod:21)LGQR2	NA
	-1.08585				LSDS[Phospho (STY)]PVFDAPPSPPDSLSDR	-1.95825	-1.43457	P47974	ZFP36L2	(mTRAQ0)LSDS(UniMod:21)PVFDAPPSPPDSLSDR3	NA
	-1.08585				LSEEAEC(UniMod:4)PNPS[Phospho (STY)]TPSK	-0.921986	-0.886137	O94804	STK10	(mTRAQ8)LSEEAEC(UniMod:4)PNPS(UniMod:21)TPSK(mTRAQ8)3	NA
	-1.08512				LSEEAEC(UniMod:4)PNPST[Phospho (STY)]PSK	-0.289428	-0.274769	O94804	STK10	(mTRAQ0)LSEEAEC(UniMod:4)PNPST(UniMod:21)PSK(mTRAQ0)3	NA
-1.34894					LSLEGDHST[Phospho (STY)]PPSAYGSVK	-0.394727	0.80538	P07355	ANXA2	(mTRAQ0)LSLEGDHST(UniMod:21)PPSAYGSVK(mTRAQ0)3	NA
	-1.08512				LSLEGDHSTPPS[Phospho (STY)]AYGSVK	0.987025	0.926003	P07355	ANXA2	(mTRAQ0)LSLEGDHSTPPS(UniMod:21)AYGSVK(mTRAQ0)3	NA
-1.0916	-1.08179				LSLEGDHSTPPSAY[Phospho (STY)]GSVK	1.02269	0.760377	P07355	ANXA2	(mTRAQ8)LSLEGDHSTPPSAY(UniMod:21)GSVK(mTRAQ8)3	NA
	-1.08179				LSLS[Phospho (STY)]PLR	1.17206	1.47028	Q66K74	MAP1S	(mTRAQ0)LSLS(UniMod:21)PLR2	NA
0.0993594	-1.08097				LSMEDSKS[Phospho (STY)]PPPK	1.19219	0.945985	Q9NQG5	RPRD1B	(mTRAQ0)LSMEDSK(mTRAQ0)S(UniMod:21)PPPK(mTRAQ0)3	NA
0.0993594	-1.08097				LSPLPPGS[Phospho (STY)]PGSAAR	0.964464	1.15072	Q6ZN18	AEBP2	(mTRAQ0)LSPLPPGS(UniMod:21)PGSAAR2	NA
	-1.08051				LSPPFKPQVTS[Phospho (STY)]ETDTR	4.83316	6.62745	P31749	AKT1	(mTRAQ8)LSPPFK(mTRAQ8)PQVTS(UniMod:21)ETDTR3	NA
	-1.08051				LSPS[Phospho (STY)]PTSQR	0.0619969	0.786125	P02545	LMNA	_[mTRAQ-Nter0]LSPS[Phospho (STY)]PTSQR_.3	NA
	-1.07966				LSPSPS[Phospho (STY)]SR	0.458338	-0.0219108	P20700	LMNB1	(mTRAQ0)LSPSPS(UniMod:21)SR2	NA
-1.46609	-1.07891				LSQMQS[Phospho (STY)]PIPLTETR	1.21596	0.123321	Q2VPK5	CTU2	(mTRAQ0)LSQMQS(UniMod:21)PIPLTETR3	NA
-1.46609	-1.07891				LSQSSQDSS[Phospho (STY)]PVR	-0.403035	-0.299784	O95251	KAT7	(mTRAQ0)LSQSSQDSS(UniMod:21)PVR2	NA
	-1.07839				LSQVNES[Phospho (STY)]DADDEDNYGAR	-0.365195	0.443368	Q6V0I7	FAT4	_[mTRAQ-Nter0]LSQVNES[Phospho (STY)]DADDEDNYGAR_.3	NA
	-1.07839				LSS[Phospho (STY)]PVLHR	-0.328649	0.119806	Q16643	DBN1	(mTRAQ8)LSS(UniMod:21)PVLHR2	NA
-1.21281	-1.07814				LSTS[Phospho (STY)]PVR	0.295005	0.44613	Q9Y2J2	EPB41L3	(mTRAQ0)LSTS(UniMod:21)PVR2	NA
-1.21281	-1.07814				LSTTPS[Phospho (STY)]PTSSLHEDGVEDFR	0.378968	0.380402	O94842	TOX4	(mTRAQ0)LSTTPS(UniMod:21)PTSSLHEDGVEDFR3	NA
-1.37122	-1.07789				LSVHDMKPLDS[Phospho (STY)]PGR	1.82824	1.34562	Q15643	TRIP11	(mTRAQ0)LSVHDMK(mTRAQ0)PLDS(UniMod:21)PGR4	NA
-1.37122	-1.07789				LSVPT[Phospho (STY)]SDEEDEVPAPKPR	-0.421347	-0.318316	Q8NE71	ABCF1	(mTRAQ0)LSVPT(UniMod:21)SDEEDEVPAPK(mTRAQ0)PR4	NA
	-1.07788				LSVSSNDT[Phospho (STY)]QESGNSSGPSPGAK	0.355283	0.610446	Q9Y6D6	ARFGEF1	(mTRAQ0)LSVSSNDT(UniMod:21)QESGNSSGPSPGAK(mTRAQ0)3	NA
	-1.07788				LT[Phospho (STY)]QTSSTEQLNVLETETEVLNK	0.987098	1.17025	Q5JSH3	WDR44	(mTRAQ0)LT(UniMod:21)QTSSTEQLNVLETETEVLNK(mTRAQ0)4	NA
	-1.07502				LT[Phospho (STY)]SDEEGEPSGK	-1.32824	-0.419198	Q8WVC0	LEO1	(mTRAQ0)LT(UniMod:21)SDEEGEPSGK(mTRAQ0)2	NA
	-1.07502				LTFDSSFS[Phospho (STY)]PNTGK	0.869064	0.86468	P21796	VDAC1	(mTRAQ8)LTFDSSFS(UniMod:21)PNTGK(mTRAQ8)2	NA
-0.95473	-1.07433				LTFDTTFS[Phospho (STY)]PNTGK	0.571373	1.04941	P45880	VDAC2	_[mTRAQ-Nter0]LTFDTTFS[Phospho (STY)]PNTGK[mTRAQ-Lys0]_.2	NA
-0.95473	-1.07433				LTPVS[Phospho (STY)]PESSSTEEK	-0.330826	-0.258372	Q13501	SQSTM1	(mTRAQ0)LTPVS(UniMod:21)PESSSTEEK(mTRAQ0)2	NA
	-1.07433				LTQAEISEQPTMATVVPQVPTS[Phospho (STY)]PK	0.631426	-0.68484	Q70E73	RAPH1	(mTRAQ0)LTQAEISEQPTMATVVPQVPTS(UniMod:21)PK(mTRAQ0)4	NA
	-1.07433				LTS[Phospho (STY)]DEEGEPSGK	-0.821197	-0.775316	Q8WVC0	LEO1	(mTRAQ0)LTS(UniMod:21)DEEGEPSGK(mTRAQ0)3	NA
-0.831758	-1.07389				LTSIGS[Phospho (STY)]DEDEETETYQEK	0.209176	-0.00108879	Q9UHW9	SLC12A6	(mTRAQ0)LTSIGS(UniMod:21)DEDEETETYQEK(mTRAQ0)3	NA
-0.963646	-1.07379				LTTTGQVTS[Phospho (STY)]PVK	0.844814	0.818455	P49916	LIG3	_[mTRAQ-Nter0]LTTTGQVTS[Phospho (STY)]PVK[mTRAQ-Lys0]_.2	NA
-0.963646	-1.07379				LTVENS[Phospho (STY)]PK	-0.236045	0.0609432	O43583	DENR	(mTRAQ0)LTVENS(UniMod:21)PK(mTRAQ0)3	NA
-0.6849	-1.07352				LVEPHS[Phospho (STY)]PSPSSK	0.709276	0.0397924	O15014	ZNF609	_[mTRAQ-Nter0]LVEPHS[Phospho (STY)]PSPSSK[mTRAQ-Lys0]_.3	NA
-0.6849	-1.07352				LVS[Phospho (STY)]PEQPPK	0.205533	-0.618293	O43491	EPB41L2	_[mTRAQ-Nter0]LVS[Phospho (STY)]PEQPPK[mTRAQ-Lys0]_.2	NA
-1.18353	-1.07152				LVTSGAESGNLNTS[Phospho (STY)]PSSNQTR	0.355856	0.58963	Q8NHV4	NEDD1	(mTRAQ0)LVTSGAESGNLNTS(UniMod:21)PSSNQTR3	NA
-1.18353	-1.07152				MAEESSSSSSSSS[Phospho (STY)]PTAATSQQQQLK	0.547086	-0.84768	Q13620	CUL4B	(mTRAQ0)MAEESSSSSSSSS(UniMod:21)PTAATSQQQQLK(mTRAQ0)3	NA
-0.577207	-1.07127				MALPPQEDATAS[Phospho (STY)]PPR	0.751431	0.985274	Q9UQ35	SRRM2	(mTRAQ0)MALPPQEDATAS(UniMod:21)PPR3	NA
-0.577207	-1.07127				MAPT[Phospho (STY)]PIPTR	3.19227	4.113	Q16643	DBN1	(mTRAQ0)MAPT(UniMod:21)PIPTR2	NA
-1.36994	-1.07013				MASNIFGT[Phospho (STY)]PEENQASWAK	0.0449285	-0.170921	Q9UK76	JPT1	(mTRAQ8)MASNIFGT(UniMod:21)PEENQASWAK(mTRAQ8)3	NA
-1.36994	-1.07013				MEPGEELEEEGS[Phospho (STY)]PGGR	-0.822104	-0.468726	Q9H3H3	C11orf68	_[mTRAQ-Nter0]MEPGEELEEEGS[Phospho (STY)]PGGR_.2	NA
	-1.06914				METEADAPS[Phospho (STY)]PAPSLGER	-0.574103	-1.16902	Q12873	CHD3	_[mTRAQ-Nter0]METEADAPS[Phospho (STY)]PAPSLGER_.2	NA
-3.01544					METVSNASSSSNPS[Phospho (STY)]SPGR	-0.683411	-0.806138	Q9NTI5	PDS5B	(mTRAQ0)METVSNASSSSNPS(UniMod:21)SPGR3	NA
	-1.06914				METVSNASSSSNPSS[Phospho (STY)]PGR	-0.683411	-0.806138	Q9NTI5	PDS5B	(mTRAQ8)METVSNASSSSNPSS(UniMod:21)PGR3	NA
	-1.06883				MEVGPFSTGQES[Phospho (STY)]PTAENAR	0.18501	-0.555299	Q9Y4W2	LAS1L	(mTRAQ0)MEVGPFSTGQES(UniMod:21)PTAENAR3	NA
	-1.06883				MGAQQDDGSDAPPGS[Phospho (STY)]PDWAGDVTR	-0.661946	-0.0422213	Q96PE2	ARHGEF17	_[mTRAQ-Nter0]MGAQQDDGSDAPPGS[Phospho (STY)]PDWAGDVTR_.3	NA
	-1.06786				MLGEDS[Phospho (STY)]DEEEEMDTSER	-0.195638	1.42301	Q9BWU0	SLC4A1AP	_[mTRAQ-Nter0]MLGEDS[Phospho (STY)]DEEEEMDTSER_.3	NA
	-1.06786				MLQALS[Phospho (STY)]PK	0.634943	1.02385	Q9Y5K3	PCYT1B	(mTRAQ8)MLQALS(UniMod:21)PK(mTRAQ8)2	NA
	-1.06786				MNIAS[Phospho (STY)]PGTVHK	0.900289	0.62778	Q9NRH2	SNRK	(mTRAQ0)MNIAS(UniMod:21)PGTVHK(mTRAQ0)3	NA
	-1.06786				MPDEPEEPVVAVS[Phospho (STY)]SPAVPPPTK	0.720381	0.197682	O60885	BRD4	(mTRAQ8)MPDEPEEPVVAVS(UniMod:21)SPAVPPPTK(mTRAQ8)3	NA
	-1.06431				MPETVPQEEMPGPPLNSES[Phospho (STY)]GEEAPTGR	-0.0269313	0.296647	O15446	CD3EAP	(mTRAQ0)MPETVPQEEMPGPPLNSES(UniMod:21)GEEAPTGR3	NA
	-1.06431				MPETVPQEEMPGPPLNSESGEEAPT[Phospho (STY)]GR	-0.0269312	0.356352	O15446	CD3EAP	(mTRAQ0)MPETVPQEEMPGPPLNSESGEEAPT(UniMod:21)GR3	NA
	-1.06269				MPQDGS[Phospho (STY)]DDEDEEWPTLEK	-1.27818	0.274128	Q13895	BYSL	_[mTRAQ-Nter0]MPQDGS[Phospho (STY)]DDEDEEWPTLEK[mTRAQ-Lys0]_.3	NA
	-1.06269				MS[Phospho (STY)]PKPELTEEQK	-2.84366	-1.81806	P41208	CETN2	(mTRAQ8)MS(UniMod:21)PK(mTRAQ8)PELTEEQK(mTRAQ8)3	NA
	-1.06025				MSPMGT[Phospho (STY)]ASGSNSPTSDSASVQR	-0.532658	-1.20047	O76080	ZFAND5	(mTRAQ0)MSPMGT(UniMod:21)ASGSNSPTSDSASVQR3	NA
	-1.06025				MSPNETLFLES[Phospho (STY)]TNK	-0.383436	-0.330014	Q9HB90;Q9NQL2	RRAGC;RRAGD	(mTRAQ0)MSPNETLFLES(UniMod:21)TNK(mTRAQ0)3	NA
	-1.05757				MSQPGS[Phospho (STY)]PSPK	0.732301	0.894612	Q14839	CHD4	(mTRAQ0)MSQPGS(UniMod:21)PSPK(mTRAQ0)2	NA
	-1.05757				NAEAVLQS[Phospho (STY)]PGLSGK	0.647465	0.0534208	Q13045	FLII	(mTRAQ8)NAEAVLQS(UniMod:21)PGLSGK(mTRAQ8)3	NA
-1.80104	-1.0556				NAPAAVDEGSIS[Phospho (STY)]PR	-0.650811	-0.620263	P28715	ERCC5	(mTRAQ0)NAPAAVDEGSIS(UniMod:21)PR3	NA
-1.80104	-1.0556				NAS[Phospho (STY)]ASFQELEDK	-2.0124	-1.4887	Q99543	DNAJC2	(mTRAQ0)NAS(UniMod:21)ASFQELEDK(mTRAQ0)3	NA
	-1.05476				NC(UniMod:4)PHIVVGT[Phospho (STY)]PGR	0.532453	-0.34461	Q13838	DDX39B	(mTRAQ0)NC(UniMod:4)PHIVVGT(UniMod:21)PGR3	NA
	-1.05476				NDQEPPPEALDFS[Phospho (STY)]DDEK	-1.23126	-0.823734	Q96HR8	NAF1	_[mTRAQ-Nter0]NDQEPPPEALDFS[Phospho (STY)]DDEK[mTRAQ-Lys0]_.3	NA
-1.49427	-1.05372				NDS[Phospho (STY)]PTQIPVSSDVC(UniMod:4)R	-2.61481	-1.62436	Q8TC07	TBC1D15	(mTRAQ0)NDS(UniMod:21)PTQIPVSSDVC(UniMod:4)R3	NA
-1.49427	-1.05372				NEEDEGHSNSS[Phospho (STY)]PR	-1.35144	-1.19287	Q14103	HNRNPD	(mTRAQ8)NEEDEGHSNSS(UniMod:21)PR3	NA
	-1.05356				NEEPS[Phospho (STY)]EEEIDAPKPK	-0.115165	-0.221373	Q9NR30	DDX21	(mTRAQ8)NEEPS(UniMod:21)EEEIDAPK(mTRAQ8)PK(mTRAQ8)4	NA
-0.29684	-1.05043				NEEPVRS[Phospho (STY)]PER	-1.49858	-1.55713	Q92922	SMARCC1	(mTRAQ0)NEEPVRS(UniMod:21)PER3	NA
-0.29684	-1.05043				NEGSES[Phospho (STY)]APEGQAQQR	-1.21668	-0.99524	P67809	YBX1	(mTRAQ0)NEGSES(UniMod:21)APEGQAQQR2	NA
-0.52624	-1.04957				NFYES[Phospho (STY)]DDDQK	-0.834197	-1.89786	O00203	AP3B1	(mTRAQ0)NFYES(UniMod:21)DDDQK(mTRAQ0)2	NA
	-1.04957				NFYES[Phospho (STY)]DDDQKEK	-2.00931	-0.901939	O00203	AP3B1	(mTRAQ8)NFYES(UniMod:21)DDDQK(mTRAQ8)EK(mTRAQ8)3	NA
	-1.04957				NGPLNES[Phospho (STY)]QEDEEDSEHGTSLNR	-0.479652	-0.333551	Q9H2K8	TAOK3	(mTRAQ0)NGPLNES(UniMod:21)QEDEEDSEHGTSLNR3	NA
-0.52624	-1.04957				NHETDGGS[Phospho (STY)]AHGDDDDDGPHFEPVVPLPDK	-0.154403	-2.07066	P49792	RANBP2	(mTRAQ0)NHETDGGS(UniMod:21)AHGDDDDDGPHFEPVVPLPDK(mTRAQ0)4	NA
	-1.04922				NHSDSSTSESEVSSVS[Phospho (STY)]PLK	-0.94064	-1.12188	Q9NY27	PPP4R2	(mTRAQ0)NHSDSSTSESEVSSVS(UniMod:21)PLK(mTRAQ0)4	NA
	-1.04922				NHSVNEEEQEEQGEGS[Phospho (STY)]EDEWEQVGPR	-0.554333	-0.409428	Q14694	USP10	(mTRAQ0)NHSVNEEEQEEQGEGS(UniMod:21)EDEWEQVGPR4	NA
-1.15951	-1.04916				NKPGPNIES[Phospho (STY)]GNEDDDASFK	-1.02137	-0.75754	O60841	EIF5B	(mTRAQ0)NK(mTRAQ0)PGPNIES(UniMod:21)GNEDDDASFK(mTRAQ0)4	NA
-1.15951	-1.04916				NKQDDDLNC(UniMod:4)EPLS[Phospho (STY)]PHNITPEPVSK	-0.615481	-1.91172	Q6VMQ6	ATF7IP	(mTRAQ8)NK(mTRAQ8)QDDDLNC(UniMod:4)EPLS(UniMod:21)PHNITPEPVSK(mTRAQ8)4	NA
	-1.04861				NKS[Phospho (STY)]NEDQSMGNWQIK	-1.15943	-1.98076	P02545	LMNA	(mTRAQ8)NK(mTRAQ8)S(UniMod:21)NEDQSMGNWQIK(mTRAQ8)4	NA
	-1.04861				NLEQILNGGES[Phospho (STY)]PK	-0.862567	-0.831521	Q13033	STRN3	(mTRAQ0)NLEQILNGGES(UniMod:21)PK(mTRAQ0)3	NA
	-1.04771				NLGS[Phospho (STY)]INTELQDVQR	0.186169	-1.04765	O75396	SEC22B	(mTRAQ0)NLGS(UniMod:21)INTELQDVQR3	NA
	-1.04765				NLS[Phospho (STY)]NEELTK	-1.73684	-0.979355	Q0JRZ9	FCHO2	_[mTRAQ-Nter0]NLS[Phospho (STY)]NEELTK[mTRAQ-Lys0]_.2	NA
	-1.04765				NMAPSQQS[Phospho (STY)]PVR	0.0655287	-0.139199	Q9NYB9	ABI2	(mTRAQ0)NMAPSQQS(UniMod:21)PVR2	NA
0.467982	-1.04675				NMS[Phospho (STY)]PDEIK	-1.60373	-0.918418	Q9UHR5	SAP30BP	_[mTRAQ-Nter0]NMS[Phospho (STY)]PDEIK[mTRAQ-Lys0]_.2	NA
0.467982	-1.04675				NMVDLVNTHHLHS[Phospho (STY)]SSDDEDDR	0.0117826	0.177504	Q9UPN7	PPP6R1	(mTRAQ0)NMVDLVNTHHLHS(UniMod:21)SSDDEDDR4	NA
0.614393	-1.04673				NMVDLVNTHHLHSSS[Phospho (STY)]DDEDDR	0.548912	0.65238	Q9UPN7	PPP6R1	(mTRAQ0)NMVDLVNTHHLHSSS(UniMod:21)DDEDDR4	NA
0.614393	-1.04673				NPEAALS[Phospho (STY)]PTFR	2.12655	1.29063	Q86U44	METTL3	(mTRAQ0)NPEAALS(UniMod:21)PTFR2	NA
-0.948374	-1.0454				NPLPPILGS[Phospho (STY)]PTK	1.32784	-0.583668	O75385	ULK1	(mTRAQ8)NPLPPILGS(UniMod:21)PTK(mTRAQ8)3	NA
-0.948374	-1.0454				NQS[Phospho (STY)]PEPSSGPR	-3.2392	-1.90103	Q14699	RFTN1	(mTRAQ0)NQS(UniMod:21)PEPSSGPR2	NA
	-1.04486				NQS[Phospho (STY)]PVLEPVGR	-1.32104	-1.20811	P51812	RPS6KA3	_[mTRAQ-Nter0]NQS[Phospho (STY)]PVLEPVGR_.2	NA
	-1.04486				NRPTS[Phospho (STY)]ISWDGLDSGK	-0.544989	0.626872	P30086	PEBP1	(mTRAQ0)NRPTS(UniMod:21)ISWDGLDSGK(mTRAQ0)3	NA
0.000804912	-1.04412				NRT[Phospho (STY)]PSDVK	-1.69335	-0.848833	O95626;P39687	ANP32A;ANP32D	(mTRAQ0)NRT(UniMod:21)PSDVK(mTRAQ0)3	NA
0.000804912	-1.04412				NS[Phospho (STY)]LESISSIDR	-3.01544	-1.92535	Q14160	SCRIB	(mTRAQ0)NS(UniMod:21)LESISSIDR2	NA
-0.538785	-1.04264				NS[Phospho (STY)]LTGEEGQLAR	-2.36936	-2.5972	Q9BX95	SGPP1	(mTRAQ0)NS(UniMod:21)LTGEEGQLAR2	NA
-0.7627	-1.0418				NS[Phospho (STY)]PDEC(UniMod:4)SVAK	-2.33707	-2.25689	P11308	ERG	(mTRAQ0)NS(UniMod:21)PDEC(UniMod:4)SVAK(mTRAQ0)2	NA
-0.7627	-1.0418				NS[Phospho (STY)]PNNISGISNPPGTPR	-0.0738451	1.09195	Q9BWW4	SSBP3	_[mTRAQ-Nter0]NS[Phospho (STY)]PNNISGISNPPGTPR_.2	NA
	-1.0415				NS[Phospho (STY)]SEASSGDFLDLK	-1.51104	-1.35505	Q9UK76	JPT1	(mTRAQ8)NS(UniMod:21)SEASSGDFLDLK(mTRAQ8)3	NA
	-1.0415				NS[Phospho (STY)]SPAPPQPAPGK	-0.583839	0.174626	Q9NYV4	CDK12	(mTRAQ8)NS(UniMod:21)SPAPPQPAPGK(mTRAQ8)3	NA
-0.824136	-1.04033				NSAPASVS[Phospho (STY)]PDGTR	-1.10443	-1.94313	Q8N1I0	DOCK4	_[mTRAQ-Nter0]NSAPASVS[Phospho (STY)]PDGTR_.2	NA
-0.824136	-1.04033				NSASATTPLS[Phospho (STY)]GNSSR	0.040679	-0.252133	Q9Y608	LRRFIP2	(mTRAQ0)NSASATTPLS(UniMod:21)GNSSR3	NA
	-1.0389				NSATC(UniMod:4)HSEDS[Phospho (STY)]DLEID	-0.893891	-0.636535	Q13371	PDCL	(mTRAQ0)NSATC(UniMod:4)HSEDS(UniMod:21)DLEID2	NA
	-1.0389				NSGEPLPPKPGPGS[Phospho (STY)]PSHPGALDLDGVSR	-0.616353	-0.264836	A1X283	SH3PXD2B	(mTRAQ0)NSGEPLPPK(mTRAQ0)PGPGS(UniMod:21)PSHPGALDLDGVSR4	NA
-1.37785	-1.03812				NSGEPLPPKPGPGSPS[Phospho (STY)]HPGALDLDGVSR	-0.114299	-0.0464529	A1X283	SH3PXD2B	(mTRAQ8)NSGEPLPPK(mTRAQ8)PGPGSPS(UniMod:21)HPGALDLDGVSR4	NA
-1.37785	-1.03812				NSNSPPS[Phospho (STY)]PSSMNQR	-0.97594	-1.26365	Q7Z5L9	IRF2BP2	(mTRAQ0)NSNSPPS(UniMod:21)PSSMNQR2	NA
-1.37896	-1.03606				NSPFQIPPPS[Phospho (STY)]PDSK	-0.0717534	-0.498189	Q86W92	PPFIBP1	(mTRAQ0)NSPFQIPPPS(UniMod:21)PDSK(mTRAQ0)2	NA
-1.37896	-1.03606				NSPFQIPPPSPDS[Phospho (STY)]K	0.023939	-0.412267	Q86W92	PPFIBP1	(mTRAQ0)NSPFQIPPPSPDS(UniMod:21)K(mTRAQ0)3	NA
-0.548966	-1.03456				NSPLDC(UniMod:4)GSAS[Phospho (STY)]PNK	0.0597399	-2.51217	O75179	ANKRD17	(mTRAQ0)NSPLDC(UniMod:4)GSAS(UniMod:21)PNK(mTRAQ0)3	NA
-0.548966	-1.03456				NSS[Phospho (STY)]PAPPQPAPGK	-0.0264151	-0.121247	Q9NYV4	CDK12	(mTRAQ0)NSS(UniMod:21)PAPPQPAPGK(mTRAQ0)2	NA
	-1.03456				NSSNTSVGS[Phospho (STY)]PSNTIGR	1.37655	1.04175	Q7Z460	CLASP1	(mTRAQ0)NSSNTSVGS(UniMod:21)PSNTIGR2	NA
	-1.03456				NSSS[Phospho (STY)]PVSPASVPGQR	-0.682245	-1.41427	Q9H1B7	IRF2BPL	(mTRAQ0)NSSS(UniMod:21)PVSPASVPGQR2	NA
-0.827621	-1.03447				NSTLSDSGMIDNLPDS[Phospho (STY)]PDEVAK	0.548809	0.15337	Q9P0V3	SH3BP4	_[mTRAQ-Nter0]NSTLSDSGMIDNLPDS[Phospho (STY)]PDEVAK[mTRAQ-Lys0]_.3	NA
-0.827621	-1.03447				NSVLSDPGLDS[Phospho (STY)]PR	-3.17826	-1.77973	O15085	ARHGEF11	(mTRAQ8)NSVLSDPGLDS(UniMod:21)PR3	NA
	-1.03346				NVAEALGHS[Phospho (STY)]PK	-0.224099	0.149346	Q8IU81	IRF2BP1	(mTRAQ0)NVAEALGHS(UniMod:21)PK(mTRAQ0)3	NA
	-1.03346				NVPHEDIC(UniMod:4)EDS[Phospho (STY)]DIDGDYR	0.871482	-0.102238	O00629	KPNA4	(mTRAQ0)NVPHEDIC(UniMod:4)EDS(UniMod:21)DIDGDYR2	NA
-0.0316218	-1.03319				NVPPPSIEPLT[Phospho (STY)]PPPQYDEVQEK	0.404672	0.144437	Q9NW97	TMEM51	(mTRAQ0)NVPPPSIEPLT(UniMod:21)PPPQYDEVQEK(mTRAQ0)3	NA
-0.0316218	-1.03319				NVPQEESLEDS[Phospho (STY)]DVDADFK	-0.369842	-1.23814	O00505	KPNA3	(mTRAQ8)NVPQEESLEDS(UniMod:21)DVDADFK(mTRAQ8)3	NA
-0.952233	-1.03228				NVSSFPDDATS[Phospho (STY)]PLQENR	-0.752325	-1.18666	P52292	KPNA2	(mTRAQ8)NVSSFPDDATS(UniMod:21)PLQENR2	NA
-0.952233	-1.03228				NWTEDMEGGISS[Phospho (STY)]PVK	-0.652064	-0.649655	P08651	NFIC	(mTRAQ0)NWTEDMEGGISS(UniMod:21)PVK(mTRAQ0)3	NA
-1.30362	-1.03177				NYAGEEEEEGSGS[Phospho (STY)]SEGFDPPATDR	2.43662	-0.752698	P16989	YBX3	(mTRAQ0)NYAGEEEEEGSGS(UniMod:21)SEGFDPPATDR3	NA
-1.30362	-1.03177				NYDPYKPLDIT[Phospho (STY)]PPPDQK	0.562832	-1.08586	Q9UKK3	PARP4	(mTRAQ8)NYDPYK(mTRAQ8)PLDIT(UniMod:21)PPPDQK(mTRAQ8)3	NA
0.572187	-1.03073				NYQQNYQNS[Phospho (STY)]ESGEK	-2.08992	-0.881393	P67809	YBX1	(mTRAQ8)NYQQNYQNS(UniMod:21)ESGEK(mTRAQ8)2	NA
0.572187	-1.03073				NYQQNYQNSES[Phospho (STY)]GEK	-1.85761	-1.04035	P67809	YBX1	(mTRAQ8)NYQQNYQNSES(UniMod:21)GEK(mTRAQ8)2	NA
	-1.02925				QADPQPQAWPPPDS[Phospho (STY)]PVR	-0.811685	-1.13031	Q63ZY3	KANK2	(mTRAQ0)QADPQPQAWPPPDS(UniMod:21)PVR3	NA
	-1.02925				QALDS[Phospho (STY)]EEEEEDVAAK	0.547835	-0.431051	Q8NC44	RETREG2	(mTRAQ0)QALDS(UniMod:21)EEEEEDVAAK(mTRAQ0)3	NA
-1.15363	-1.02618				QAPGVGAVGGGS[Phospho (STY)]PER	-0.0102715	0.034742	Q96G74	OTUD5	(mTRAQ0)QAPGVGAVGGGS(UniMod:21)PER2	NA
-1.15363	-1.02618				QAS[Phospho (STY)]PTEVVER	-1.22424	-1.27006	Q8TB72	PUM2	(mTRAQ0)QAS(UniMod:21)PTEVVER2	NA
-1.15363	-1.02618				QAS[Phospho (STY)]TDAGTAGALTPQHVR	-0.897575	-0.709762	P46937	YAP1	(mTRAQ0)QAS(UniMod:21)TDAGTAGALTPQHVR3	NA
-1.15363	-1.02618				QAST[Phospho (STY)]DAGTAGALTPQHVR	-1.22392	-0.622841	P46937	YAP1	(mTRAQ0)QAST(UniMod:21)DAGTAGALTPQHVR3	NA
	-1.02572				QATPGVPAQQS[Phospho (STY)]PSM	2.03018	0.204869	O60341	KDM1A	_[mTRAQ-Nter0]QATPGVPAQQS[Phospho (STY)]PSM_.2	NA
	-1.02374				QDDDLNC(UniMod:4)EPLS[Phospho (STY)]PHNITPEPVSK	-0.489197	-1.1807	Q6VMQ6	ATF7IP	(mTRAQ8)QDDDLNC(UniMod:4)EPLS(UniMod:21)PHNITPEPVSK(mTRAQ8)3	NA
	-1.02374				QDDS[Phospho (STY)]PPRPIIGPALPPGFIK	-0.284166	-0.816425	Q8IXQ4	GPALPP1	(mTRAQ8)QDDS(UniMod:21)PPRPIIGPALPPGFIK(mTRAQ8)3	NA
	-1.02286				QDLVPGS[Phospho (STY)]PDDSHPK	-0.854298	-2.66289	Q96QB1	DLC1	(mTRAQ8)QDLVPGS(UniMod:21)PDDSHPK(mTRAQ8)3	NA
	-1.02286				QDS[Phospho (STY)]PPPKPPR	-2.10473	-2.17024	Q05209	PTPN12	(mTRAQ8)QDS(UniMod:21)PPPK(mTRAQ8)PPR3	NA
-0.98498	-1.02281				QDYQEILDS[Phospho (STY)]PIK	-1.19495	-1.79096	Q8TBE7	SLC35G2	_[mTRAQ-Nter0]QDYQEILDS[Phospho (STY)]PIK[mTRAQ-Lys0]_.3	NA
-0.98498	-1.02281				QEAGDS[Phospho (STY)]PPPAPGTPK	-0.736242	-2.19536	P49848	TAF6	(mTRAQ0)QEAGDS(UniMod:21)PPPAPGTPK(mTRAQ0)3	NA
-0.923705	-1.02263				QEAGISEGQGT[Phospho (STY)]AGEEEEK	-0.215576	-2.79616	O43583	DENR	_[mTRAQ-Nter0]QEAGISEGQGT[Phospho (STY)]AGEEEEK[mTRAQ-Lys0]_.3	NA
-0.231604	-1.02076				QEEGADAS[Phospho (STY)]EEDPTPAGEEDVK	-0.194816	-1.10534	Q86X53	ERICH1	_[mTRAQ-Nter0]QEEGADAS[Phospho (STY)]EEDPTPAGEEDVK[mTRAQ-Lys0]_.3	NA
-0.231604	-1.02076				QEKPAEKPAETPVATS[Phospho (STY)]PTATDSTSGDSSR	-0.778367	-1.67793	P54727	RAD23B	(mTRAQ8)QEK(mTRAQ8)PAEK(mTRAQ8)PAETPVATS(UniMod:21)PTATDSTSGDSSR4	NA
0.215217	-1.01912				QEKPAEKPAETPVATSPTATDS[Phospho (STY)]TSGDSSR	-1.30588	-1.22438	P54727	RAD23B	(mTRAQ0)QEK(mTRAQ0)PAEK(mTRAQ0)PAETPVATSPTATDS(UniMod:21)TSGDSSR4	NA
0.215217	-1.01912				QEKPS[Phospho (STY)]SPSPMPSSTPSPSLNLGNTEEAIR	-0.902122	-0.911282	O95810	CAVIN2	(mTRAQ8)QEK(mTRAQ8)PS(UniMod:21)SPSPMPSSTPSPSLNLGNTEEAIR3	NA
	-1.01665				QEKPSS[Phospho (STY)]PSPMPSSTPSPSLNLGNTEEAIR	-1.66728	-0.911282	O95810	CAVIN2	(mTRAQ0)QEK(mTRAQ0)PSS(UniMod:21)PSPMPSSTPSPSLNLGNTEEAIR3	NA
	-1.01665				QEPIES[Phospho (STY)]DEEEAEPPR	0.794364	-0.643225	P56524	HDAC4	(mTRAQ8)QEPIES(UniMod:21)DEEEAEPPR2	NA
-0.630758	-1.01573				QEQINTEPLEDTVLS[Phospho (STY)]PTK	-1.17967	-0.286187	O15446	CD3EAP	(mTRAQ0)QEQINTEPLEDTVLS(UniMod:21)PTK(mTRAQ0)3	NA
-0.630758	-1.01573				QEYDES[Phospho (STY)]GPSIVHR	-0.0962458	0.742156	A5A3E0	POTEF	(mTRAQ0)QEYDES(UniMod:21)GPSIVHR3	NA
	-1.01573				QEYDESGPS[Phospho (STY)]IVHR	0.00721613	0.404512	A5A3E0	POTEF	(mTRAQ0)QEYDESGPS(UniMod:21)IVHR3	NA
	-1.01573				QGGSQPSSFS[Phospho (STY)]PGQSQVTPQDQEK	-0.360057	-0.811067	Q9H0L4	CSTF2T	(mTRAQ0)QGGSQPSSFS(UniMod:21)PGQSQVTPQDQEK(mTRAQ0)3	NA
-0.420829	-1.0149				QGS[Phospho (STY)]FSEDVISHK	-0.36679	-1.23008	Q9UPN3	MACF1	(mTRAQ0)QGS(UniMod:21)FSEDVISHK(mTRAQ0)3	NA
-0.420829	-1.0149				QGS[Phospho (STY)]PDQVSPVSEMTSTSLYQDK	-0.148684	-1.17772	P46821	MAP1B	(mTRAQ0)QGS(UniMod:21)PDQVSPVSEMTSTSLYQDK(mTRAQ0)3	NA
	-1.01415				QGS[Phospho (STY)]PGSVSK	-0.60638	-0.015405	O00425	IGF2BP3	(mTRAQ0)QGS(UniMod:21)PGSVSK(mTRAQ0)2	NA
	-1.01415				QGS[Phospho (STY)]PTPALPEK	-0.520785	-1.00556	Q9HBL0	TNS1	(mTRAQ0)QGS(UniMod:21)PTPALPEK(mTRAQ0)2	NA
-0.567505	-1.01064				QGS[Phospho (STY)]PVAAGAPAK	-0.0751126	0.137337	Q9NZI8	IGF2BP1	(mTRAQ8)QGS(UniMod:21)PVAAGAPAK(mTRAQ8)2	NA
-0.567505	-1.01064				QGSITS[Phospho (STY)]PQANEQSVTPQR	-0.586025	0.0215898	Q9UQ35	SRRM2	(mTRAQ0)QGSITS(UniMod:21)PQANEQSVTPQR3	NA
	-1.0099				QGSITSPQANEQSVT[Phospho (STY)]PQR	-1.30713	-1.16382	Q9UQ35	SRRM2	(mTRAQ0)QGSITSPQANEQSVT(UniMod:21)PQR2	NA
	-1.0099				QGSPDQVS[Phospho (STY)]PVSEMTSTSLYQDK	0.812888	0.412044	P46821	MAP1B	(mTRAQ0)QGSPDQVS(UniMod:21)PVSEMTSTSLYQDK(mTRAQ0)3	NA
0.208157	-1.00782				QIDS[Phospho (STY)]SPVGGETDETTVSQNYR	-0.439022	-0.538559	O15027	SEC16A	(mTRAQ0)QIDS(UniMod:21)SPVGGETDETTVSQNYR3	NA
0.208157	-1.00782				QIPS[Phospho (STY)]AEDLETDGGGPGQVVDDGLEHR	0.0132795	-1.10769	Q8WUI4	HDAC7	(mTRAQ0)QIPS(UniMod:21)AEDLETDGGGPGQVVDDGLEHR3	NA
	-1.00703				QITQEEDDS[Phospho (STY)]DEEVAPENFFSLPEK	0.822041	-1.23178	Q92733	PRCC	(mTRAQ0)QITQEEDDS(UniMod:21)DEEVAPENFFSLPEK(mTRAQ0)3	NA
	-1.00703				QIVDT[Phospho (STY)]PPHVAAGLK	-0.406458	0.566225	Q96I25	RBM17	_[mTRAQ-Nter0]QIVDT[Phospho (STY)]PPHVAAGLK[mTRAQ-Lys0]_.3	NA
-0.0538354	-1.00363				QKS[Phospho (STY)]DAEEDGGTVSQEEEDR	-2.16725	-0.894007	P27824	CANX	(mTRAQ0)QK(mTRAQ0)S(UniMod:21)DAEEDGGTVSQEEEDR3	NA
-0.0538354	-1.00363				QLEYQQLEDDKLS[Phospho (STY)]QK	-0.596696	-1.04736	Q9Y2J2	EPB41L3	(mTRAQ8)QLEYQQLEDDK(mTRAQ8)LS(UniMod:21)QK(mTRAQ8)4	NA
	-1.00363				QLGAQS[Phospho (STY)]PGR	0.572955	0.547339	P46821	MAP1B	(mTRAQ0)QLGAQS(UniMod:21)PGR2	NA
	-1.00363				QLS[Phospho (STY)]PQSK	-0.337706	-0.276087	Q86VM9	ZC3H18	(mTRAQ8)QLS(UniMod:21)PQSK(mTRAQ8)2	NA
	-1.00014				QLSS[Phospho (STY)]SSSYSGDISR	-0.702852	0.22343	P33527	ABCC1	(mTRAQ0)QLSS(UniMod:21)SSSYSGDISR2	NA
	-1.00014				QNS[Phospho (STY)]DPTSENPPLPTR	0.127916	-0.81854	Q9UKE5	TNIK	(mTRAQ0)QNS(UniMod:21)DPTSENPPLPTR3	NA
	-0.99968				QPASAQSTPSTTPHSS[Phospho (STY)]PK	-0.284956	0.77633	Q96A73	KIAA1191	(mTRAQ0)QPASAQSTPSTTPHSS(UniMod:21)PK(mTRAQ0)3	NA
	-0.99968				QPEYSPES[Phospho (STY)]PR	-0.0826423	0.0194915	Q9H6F5	CCDC86	(mTRAQ0)QPEYSPES(UniMod:21)PR2	NA
-0.848728	-0.998554				QPGYQPPNPHPGPSS[Phospho (STY)]PPAAPASK	0.557847	0.201696	Q9BUL9	RPP25	(mTRAQ0)QPGYQPPNPHPGPSS(UniMod:21)PPAAPASK(mTRAQ0)4	NA
-0.848728	-0.998554				QPLLLS[Phospho (STY)]EDEEDTK	-0.177437	0.282001	B5ME19;Q99613	EIF3C;EIF3CL	(mTRAQ0)QPLLLS(UniMod:21)EDEEDTK(mTRAQ0)2	NA
-1.32334	-0.99838				QPLLLS[Phospho (STY)]EDEEDTKR	0.537715	-0.0486842	B5ME19;Q99613	EIF3C;EIF3CL	(mTRAQ0)QPLLLS(UniMod:21)EDEEDTK(mTRAQ0)R4	NA
-1.76732					QPLLLSEDEEDT[Phospho (STY)]KR	0.289394	-0.0958867	B5ME19;Q99613	EIF3C;EIF3CL	(mTRAQ8)QPLLLSEDEEDT(UniMod:21)K(mTRAQ8)R4	NA
-1.32334	-0.99838				QPPGVPNGPS[Phospho (STY)]SPTNESAPELPQR	0.302145	1.21758	Q8TF74	WIPF2	(mTRAQ0)QPPGVPNGPS(UniMod:21)SPTNESAPELPQR3	NA
-0.781272	-0.997307				QPPVS[Phospho (STY)]PGTALVGSQK	0.604097	0.93663	P17096	HMGA1	(mTRAQ8)QPPVS(UniMod:21)PGTALVGSQK(mTRAQ8)3	NA
-0.781272	-0.997307				QPS[Phospho (STY)]WDPSPVSSTVPAPSPLSAAAVSPSK	1.36987	0.898273	Q9NQC3	RTN4	_[mTRAQ-Nter0]QPS[Phospho (STY)]WDPSPVSSTVPAPSPLSAAAVSPSK[mTRAQ-Lys0]_.3	NA
-1.03567	-0.993137				QPSPS[Phospho (STY)]HDGSLSPLQDR	0.0738851	-0.18604	Q96A00	PPP1R14A	(mTRAQ0)QPSPS(UniMod:21)HDGSLSPLQDR3	NA
-1.03567	-0.993137				QPSWDPSPVSS[Phospho (STY)]TVPAPSPLSAAAVSPSK	0.799507	1.11517	Q9NQC3	RTN4	(mTRAQ0)QPSWDPSPVSS(UniMod:21)TVPAPSPLSAAAVSPSK(mTRAQ0)4	NA
-1.0616	-0.992542				QQAAYYAQTS[Phospho (STY)]PQGMPQHPPAPQGQ	0.568044	0.317192	Q96AE4	FUBP1	(mTRAQ0)QQAAYYAQTS(UniMod:21)PQGMPQHPPAPQGQ3	NA
	-0.991759				QQDLHLES[Phospho (STY)]PQR	-0.990133	-0.745557	Q9H6F5	CCDC86	(mTRAQ0)QQDLHLES(UniMod:21)PQR3	NA
	-0.990681				QQGHEPVS[Phospho (STY)]PR	-0.743538	-0.6944	Q9BTA9	WAC	(mTRAQ8)QQGHEPVS(UniMod:21)PR3	NA
	-0.990681				QQLSPS[Phospho (STY)]PGQEAGILPETEK	-0.216486	0.491815	Q17RY0	CPEB4	(mTRAQ0)QQLSPS(UniMod:21)PGQEAGILPETEK(mTRAQ0)3	NA
-0.835559	-0.990347				QQPPEPEWIGDGESTS[Phospho (STY)]PSDK	-0.5353	-0.942458	Q8NE71	ABCF1	(mTRAQ0)QQPPEPEWIGDGESTS(UniMod:21)PSDK(mTRAQ0)3	NA
-0.835559	-0.990347				QQQEPTGEPS[Phospho (STY)]PK	-1.16173	-0.442499	P52926	HMGA2	(mTRAQ0)QQQEPTGEPS(UniMod:21)PK(mTRAQ0)4	NA
	-0.989847				QQS[Phospho (STY)]PQEPK	-3.59336	-1.085	Q9UHB6	LIMA1	(mTRAQ0)QQS(UniMod:21)PQEPK(mTRAQ0)2	NA
	-0.989847				QQTEKPES[Phospho (STY)]EDEWER	-0.893834	-0.938293	O60231	DHX16	(mTRAQ0)QQTEK(mTRAQ0)PES(UniMod:21)EDEWER3	NA
-1.13871	-0.989494				QRS[Phospho (STY)]DDESPSTSSGSSDADQR	-0.861937	-0.559605	Q969T4	UBE2E3	(mTRAQ8)QRS(UniMod:21)DDESPSTSSGSSDADQR3	NA
-1.13871	-0.989494				QS[Phospho (STY)]FDDNDSEELEDK	-0.52624	-1.04957	O60841	EIF5B	(mTRAQ0)QS(UniMod:21)FDDNDSEELEDK(mTRAQ0)3	NA
	-0.98142				QSFDDNDS[Phospho (STY)]EELEDK	-1.2991	-0.995535	O60841	EIF5B	(mTRAQ0)QSFDDNDS(UniMod:21)EELEDK(mTRAQ0)3	NA
	-0.98142				QSHS[Phospho (STY)]ESPSLQSK	-1.0455	-0.523296	Q9UQ35	SRRM2	(mTRAQ8)QSHS(UniMod:21)ESPSLQSK(mTRAQ8)2	NA
	-0.981104				QSHSES[Phospho (STY)]PSLQSK	-1.14496	-0.587025	Q9UQ35	SRRM2	(mTRAQ8)QSHSES(UniMod:21)PSLQSK(mTRAQ8)2	NA
-1.32011	-0.979355				QSNASS[Phospho (STY)]DVEVEEK	-1.11943	-0.434104	O75475	PSIP1	(mTRAQ8)QSNASS(UniMod:21)DVEVEEK(mTRAQ8)2	NA
-1.19361	-0.978536				QSPAS[Phospho (STY)]PPPLGGGAPVR	0.753182	0.76406	Q14160	SCRIB	(mTRAQ0)QSPAS(UniMod:21)PPPLGGGAPVR3	NA
-1.19361	-0.978536				QVAEQGGDLS[Phospho (STY)]PAANR	0.171536	0.125545	O94804	STK10	(mTRAQ0)QVAEQGGDLS(UniMod:21)PAANR3	NA
-0.796366	-0.977901				QVAGDAPVEQATAETAS[Phospho (STY)]PVHR	-0.355259	-0.158724	Q92766	RREB1	(mTRAQ8)QVAGDAPVEQATAETAS(UniMod:21)PVHR3	NA
-0.796365	-0.977901				QVLQSTQS[Phospho (STY)]PR	0.460149	0.767341	Q9Y2D5	AKAP2	(mTRAQ0)QVLQSTQS(UniMod:21)PR2	NA
-1.03435	-0.977743				RADLNQGIGEPQS[Phospho (STY)]PSR	-0.833703	-0.184179	Q96C19	EFHD2	(mTRAQ0)RADLNQGIGEPQS(UniMod:21)PSR3	NA
-1.03435	-0.977743				RAGDLLEDS[Phospho (STY)]PK	-0.664646	-0.368297	P51858	HDGF	(mTRAQ8)RAGDLLEDS(UniMod:21)PK(mTRAQ8)3	NA
	-0.977743				RAS[Phospho (STY)]GQAFELILSPR	0.344759	-0.0376432	P16949	STMN1	(mTRAQ0)RAS(UniMod:21)GQAFELILSPR3	NA
	-0.977743				RAS[Phospho (STY)]VC(UniMod:4)AEAYNPDEEEDDAESR	-1.05354	0.584925	P31323	PRKAR2B	(mTRAQ0)RAS(UniMod:21)VC(UniMod:4)AEAYNPDEEEDDAESR3	NA
	-0.977133				RDEDMLYS[Phospho (STY)]PELAQR	-2.32106	-1.30757	Q9Y2W2	WBP11	(mTRAQ0)RDEDMLYS(UniMod:21)PELAQR3	NA
	-0.977133				RDS[Phospho (STY)]DGVDGFEAEGK	-1.99798	-1.24929	Q96KR1	ZFR	(mTRAQ8)RDS(UniMod:21)DGVDGFEAEGK(mTRAQ8)3	NA
	-0.976709				RDS[Phospho (STY)]GVGASLTR	0.040707	0.141517	Q96QB1	DLC1	(mTRAQ0)RDS(UniMod:21)GVGASLTR3	NA
	-0.976709				RDS[Phospho (STY)]LEEGELR	-1.24715	-1.29677	P21127;Q9UQ88	CDK11A;CDK11B	(mTRAQ0)RDS(UniMod:21)LEEGELR3	NA
-1.25275	-0.972327				RDS[Phospho (STY)]LTGSSDLYK	1.9145	0.369074	Q14671	PUM1	(mTRAQ0)RDS(UniMod:21)LTGSSDLYK(mTRAQ0)2	NA
-1.25275	-0.972327				RDS[Phospho (STY)]QDGSSYR	-1.52393	-1.05666	Q14847	LASP1	(mTRAQ0)RDS(UniMod:21)QDGSSYR3	NA
	-0.972221				RDS[Phospho (STY)]SESQLASTESDKPTTGR	-0.602205	-0.711696	Q96B23	C18orf25	(mTRAQ0)RDS(UniMod:21)SESQLASTESDK(mTRAQ0)PTTGR3	NA
	-0.97207				RDSS[Phospho (STY)]ESQLASTESDKPTTGR	-1.38158	-0.711696	Q96B23	C18orf25	(mTRAQ0)RDSS(UniMod:21)ESQLASTESDK(mTRAQ0)PTTGR3	NA
	-0.97207				RDYDDMS[Phospho (STY)]PR	-0.984116	-0.86821	P61978	HNRNPK	(mTRAQ0)RDYDDMS(UniMod:21)PR3	NA
-0.0622818	-0.971559				REDS[Phospho (STY)]PGPEVQPMDK	-0.0753533	-0.974974	O75382	TRIM3	(mTRAQ0)REDS(UniMod:21)PGPEVQPMDK(mTRAQ0)3	NA
-0.0622818	-0.971559				RES[Phospho (STY)]C(UniMod:4)GSSVLTDFEGK	-0.769819	-1.23117	O15231	ZNF185	(mTRAQ0)RES(UniMod:21)C(UniMod:4)GSSVLTDFEGK(mTRAQ0)3	NA
-0.64822	-0.970814				RFS[Phospho (STY)]DSEGEETVPEPR	-0.808902	-0.892503	Q13286	CLN3	(mTRAQ8)RFS(UniMod:21)DSEGEETVPEPR2	NA
-0.64822	-0.970814				RGNDPLTSS[Phospho (STY)]PGR	-0.630904	-0.683764	P49736	MCM2	(mTRAQ8)RGNDPLTSS(UniMod:21)PGR2	NA
	-0.970814				RGS[Phospho (STY)]GDTSSLIDPDTSLSELR	-1.8598	-1.28475	Q9Y608	LRRFIP2	(mTRAQ0)RGS(UniMod:21)GDTSSLIDPDTSLSELR2	NA
	-0.970814				RGS[Phospho (STY)]LEMSSDGEPLSR	-1.14819	-0.802755	Q6ZN18	AEBP2	(mTRAQ0)RGS(UniMod:21)LEMSSDGEPLSR3	NA
	-0.970063				RGS[Phospho (STY)]LSNAGDPEIVK	-0.240649	-0.595615	O43847	NRDC	(mTRAQ8)RGS(UniMod:21)LSNAGDPEIVK(mTRAQ8)2	NA
	-0.970063				RGSGDT[Phospho (STY)]SSLIDPDTSLSELR	-1.37896	-1.51189	Q9Y608	LRRFIP2	(mTRAQ8)RGSGDT(UniMod:21)SSLIDPDTSLSELR2	NA
	-0.969364				RGSS[Phospho (STY)]SDEEGGPK	-1.52439	-1.73974	Q02952	AKAP12	(mTRAQ8)RGSS(UniMod:21)SDEEGGPK(mTRAQ8)3	NA
	-0.969364				RGSSGS[Phospho (STY)]VDETLFALPAASEPVIR	-1.12193	-0.712221	Q9NQC3	RTN4	(mTRAQ0)RGSSGS(UniMod:21)VDETLFALPAASEPVIR3	NA
-1.43024	-0.968258				RHS[Phospho (STY)]SDINHLVTQGR	-1.82851	-0.492812	Q5T0N5	FNBP1L	(mTRAQ8)RHS(UniMod:21)SDINHLVTQGR3	NA
-1.43024	-0.968258				RIDFIPVSPAPS[Phospho (STY)]PTR	1.22116	0.798285	Q96E09	FAM122A	(mTRAQ0)RIDFIPVSPAPS(UniMod:21)PTR3	NA
	-0.964804				RIDIS[Phospho (STY)]PSTLR	0.833324	1.2329	Q9NYF8	BCLAF1	(mTRAQ0)RIDIS(UniMod:21)PSTLR2	NA
	-0.964804				RKPS[Phospho (STY)]PEPEGEVGPPK	-0.426368	-0.162737	Q7Z5L9	IRF2BP2	(mTRAQ8)RK(mTRAQ8)PS(UniMod:21)PEPEGEVGPPK(mTRAQ8)3	NA
-0.268397	-0.959256				RKPS[Phospho (STY)]VPDSASPADDSFVDPGER	-0.376477	0.0809955	P16333	NCK1	(mTRAQ8)RK(mTRAQ8)PS(UniMod:21)VPDSASPADDSFVDPGER4	NA
-0.268397	-0.959256				RKPSVPDS[Phospho (STY)]ASPADDSFVDPGER	-0.798034	0.0809955	P16333	NCK1	(mTRAQ0)RK(mTRAQ0)PSVPDS(UniMod:21)ASPADDSFVDPGER4	NA
-0.802399	-0.957436				RLQS[Phospho (STY)]IGTENTEENR	0.243725	0.580725	P04075	ALDOA	(mTRAQ0)RLQS(UniMod:21)IGTENTEENR3	NA
	-0.957435				RLS[Phospho (STY)]DSPVFDAPPSPPDSLSDR	-1.76046	-0.879467	P47974	ZFP36L2	(mTRAQ0)RLS(UniMod:21)DSPVFDAPPSPPDSLSDR3	NA
	-0.956541				RLS[Phospho (STY)]ESSALK	1.11857	1.27275	Q96S55	WRNIP1	(mTRAQ8)RLS(UniMod:21)ESSALK(mTRAQ8)2	NA
	-0.956541				RLS[Phospho (STY)]QPESAEK	-0.224991	-0.594048	Q9UKV3	ACIN1	(mTRAQ8)RLS(UniMod:21)QPESAEK(mTRAQ8)3	NA
0.616288	-0.956058				RLS[Phospho (STY)]QSDEDVIR	-0.857666	-0.281429	Q9H7D7	WDR26	_[mTRAQ-Nter0]RLS[Phospho (STY)]QSDEDVIR_.3	NA
0.616288	-0.956058				RLS[Phospho (STY)]YNTASNK	3.19201	4.44602	P49207	RPL34	(mTRAQ8)RLS(UniMod:21)YNTASNK(mTRAQ8)3	NA
-0.844071	-0.954438				RLSTS[Phospho (STY)]PDVIQGHQPR	1.04979	0.149495	Q9Y385	UBE2J1	(mTRAQ0)RLSTS(UniMod:21)PDVIQGHQPR4	NA
-1.99278					RMS[Phospho (STY)]DEFVDSFK	-0.580865	-0.710091	Q92934	BAD	(mTRAQ8)RMS(UniMod:21)DEFVDSFK(mTRAQ8)3	NA
-0.844071	-0.954438				RNS[Phospho (STY)]LTGEEGQLAR	-0.0536064	-1.00736	Q9BX95	SGPP1	(mTRAQ0)RNS(UniMod:21)LTGEEGQLAR2	NA
1.5217	-0.949099				RNS[Phospho (STY)]SEASSGDFLDLK	-0.939889	-1.21173	Q9UK76	JPT1	(mTRAQ0)RNS(UniMod:21)SEASSGDFLDLK(mTRAQ0)4	NA
1.5217	-0.949099				RNS[Phospho (STY)]TTFPSR	0.980201	-0.148241	Q96E09	FAM122A	(mTRAQ0)RNS(UniMod:21)TTFPSR2	NA
-1.01447	-0.948757				RNS[Phospho (STY)]VERPAEPVAGAATPSLVEQQK	0.32136	-1.84007	Q9BTC0	DIDO1	(mTRAQ8)RNS(UniMod:21)VERPAEPVAGAATPSLVEQQK(mTRAQ8)4	NA
-1.01447	-0.948757				RNSS[Phospho (STY)]EASSGDFLDLK	-0.993222	-1.54274	Q9UK76	JPT1	(mTRAQ0)RNSS(UniMod:21)EASSGDFLDLK(mTRAQ0)4	NA
-0.538848	-0.948135				RNSSEASS[Phospho (STY)]GDFLDLK	-0.341687	0.774239	Q9UK76	JPT1	(mTRAQ0)RNSSEASS(UniMod:21)GDFLDLK(mTRAQ0)3	NA
-0.538848	-0.948135				RPASPS[Phospho (STY)]SPEHLPATPAESPAQR	1.66754	0.434031	Q9H7L9	SUDS3	(mTRAQ0)RPASPS(UniMod:21)SPEHLPATPAESPAQR3	NA
	-0.947323				RPDDVPLSLS[Phospho (STY)]PSK	1.0233	0.726783	Q9UFC0	LRWD1	(mTRAQ0)RPDDVPLSLS(UniMod:21)PSK(mTRAQ0)3	NA
	-0.947323				RPDDVPLSLSPS[Phospho (STY)]K	0.949829	0.738805	Q9UFC0	LRWD1	(mTRAQ0)RPDDVPLSLSPS(UniMod:21)K(mTRAQ0)3	NA
-0.886451	-0.943093				RPDPDS[Phospho (STY)]DEDEDYER	-0.36057	-0.162379	Q96I25	RBM17	(mTRAQ0)RPDPDS(UniMod:21)DEDEDYER2	NA
-0.886451	-0.943093				RPDPDSDEDEDY[Phospho (STY)]ER	-0.089554	-0.0275642	Q96I25	RBM17	(mTRAQ8)RPDPDSDEDEDY(UniMod:21)ER2	NA
-0.549733	-0.941863				RPEGPGAQAPSS[Phospho (STY)]PR	-0.00109447	0.0901164	P40222	TXLNA	(mTRAQ0)RPEGPGAQAPSS(UniMod:21)PR3	NA
0.186169					RPES[Phospho (STY)]PSEISPIK	0.398818	0.0505983	Q7Z5K2	WAPL	(mTRAQ8)RPES(UniMod:21)PSEISPIK(mTRAQ8)2	NA
-0.549733	-0.941863				RPGGS[Phospho (STY)]SPLNAVPC(UniMod:4)EGPPGSEPPR	0.539897	1.4904	P48634	PRRC2A	(mTRAQ0)RPGGS(UniMod:21)SPLNAVPC(UniMod:4)EGPPGSEPPR3	NA
	-0.941863				RPHFPQFSYS[Phospho (STY)]ASGTA	3.65616	4.01415	P31749	AKT1	(mTRAQ0)RPHFPQFSYS(UniMod:21)ASGTA3	NA
-0.549733	-0.941863				RPILQLS[Phospho (STY)]PPGPR	0.904803	1.06192	Q8N3X1	FNBP4	(mTRAQ0)RPILQLS(UniMod:21)PPGPR3	NA
1.67344	-0.94082				RPIS[Phospho (STY)]DDDC(UniMod:4)PSASK	-0.0764269	0.478286	Q96PU4	UHRF2	(mTRAQ0)RPIS(UniMod:21)DDDC(UniMod:4)PSASK(mTRAQ0)3	NA
1.67344	-0.94082				RPLDS[Phospho (STY)]PEAEELPAMK	0.444037	0.208751	Q5VWG9	TAF3	(mTRAQ0)RPLDS(UniMod:21)PEAEELPAMK(mTRAQ0)3	NA
2.71475	-0.94082				RPLPVES[Phospho (STY)]PDTQR	-0.425983	0.968249	P57682	KLF3	(mTRAQ0)RPLPVES(UniMod:21)PDTQR3	NA
2.71475	-0.94082				RPLS[Phospho (STY)]GPDVGTPQPAGLASGAK	1.02248	0.984689	O96013	PAK4	(mTRAQ8)RPLS(UniMod:21)GPDVGTPQPAGLASGAK(mTRAQ8)4	NA
	-0.938484				RPPS[Phospho (STY)]PEPSTK	0.671249	0.344843	Q01082	SPTBN1	(mTRAQ0)RPPS(UniMod:21)PEPSTK(mTRAQ0)2	NA
	-0.938484				RPPSPEPS[Phospho (STY)]TK	0.768464	0.323644	Q01082	SPTBN1	(mTRAQ8)RPPSPEPS(UniMod:21)TK(mTRAQ8)2	NA
-0.215877	-0.937179				RPS[Phospho (STY)]DENTIAPSEVQK	-0.416154	-0.432771	Q86W92	PPFIBP1	(mTRAQ0)RPS(UniMod:21)DENTIAPSEVQK(mTRAQ0)3	NA
-0.215877	-0.937179				RPS[Phospho (STY)]DSGPPAER	-0.355257	-0.182953	Q9BST9	RTKN	(mTRAQ0)RPS(UniMod:21)DSGPPAER3	NA
-0.617029	-0.936136				RPS[Phospho (STY)]EGNEPSTK	-0.964763	-1.03931	Q96Q45	TMEM237	(mTRAQ8)RPS(UniMod:21)EGNEPSTK(mTRAQ8)3	NA
-0.617029	-0.936136				RPS[Phospho (STY)]ESDKEDELDK	-1.49329	-1.39249	Q02952	AKAP12	(mTRAQ0)RPS(UniMod:21)ESDK(mTRAQ0)EDELDK(mTRAQ0)3	NA
	-0.935169				RPS[Phospho (STY)]PGEMR	-0.717873	-0.776132	Q6NYC8	PPP1R18	(mTRAQ0)RPS(UniMod:21)PGEMR2	NA
	-0.935169				RPS[Phospho (STY)]PQPSPR	0.117239	-0.00626251	Q9UQ35	SRRM2	(mTRAQ8)RPS(UniMod:21)PQPSPR2	NA
	-0.93412				RPS[Phospho (STY)]VSFAEGTK	3.82701	4.06527	Q14162	SCARF1	(mTRAQ8)RPS(UniMod:21)VSFAEGTK(mTRAQ8)3	SCARF1_(S589)
	-0.93412				RQDS[Phospho (STY)]AGPVLDGAR	-0.245589	-0.795654	Q0VF96	CGNL1	(mTRAQ0)RQDS(UniMod:21)AGPVLDGAR3	NA
-1.24502	-0.933861				RQS[Phospho (STY)]PLPPQK	-0.0491299	0.472734	Q01105	SET	(mTRAQ0)RQS(UniMod:21)PLPPQK(mTRAQ0)3	NA
-1.24502	-0.933861				RS[Phospho (STY)]PEAPQPVIAMEEPAVPAPLPK	-0.403112	-0.52777	P14317	HCLS1	(mTRAQ0)RS(UniMod:21)PEAPQPVIAMEEPAVPAPLPK(mTRAQ0)4	NA
-0.315869	-0.933322				RS[Phospho (STY)]PLSYPAVNR	-0.814605	-1.83636	Q8N1I0	DOCK4	(mTRAQ0)RS(UniMod:21)PLSYPAVNR3	NA
-0.315869	-0.933322				RS[Phospho (STY)]PPWEP	-1.44623	-1.0131	Q9UBL3	ASH2L	(mTRAQ8)RS(UniMod:21)PPWEP2	NA
-0.761319	-0.932973				RS[Phospho (STY)]PTVEPSTLPR	-2.07823	0.545902	Q9BY89	KIAA1671	(mTRAQ0)RS(UniMod:21)PTVEPSTLPR3	NA
-0.839833	-0.932918				RS[Phospho (STY)]YDVPPPPMEPDHPFYSNISK	-1.05265	-2.60091	P18669	PGAM1	_[mTRAQ-Nter0]RS[Phospho (STY)]YDVPPPPMEPDHPFYSNISK[mTRAQ-Lys0]_.4	NA
-0.839833	-0.932918				RSS[Phospho (STY)]GELSSPLR	-0.989429	-0.52786	Q14162	SCARF1	(mTRAQ8)RSS(UniMod:21)GELSSPLR3	NA
	-0.932474				RT[Phospho (STY)]PSDDEEDNLFAPPK	0.0215185	-0.931992	Q641Q2	WASHC2A	(mTRAQ0)RT(UniMod:21)PSDDEEDNLFAPPK(mTRAQ0)3	NA
	-0.932474				RTDALTSS[Phospho (STY)]PGR	-0.325342	-0.284151	P49736	MCM2	(mTRAQ8)RTDALTSS(UniMod:21)PGR2	NA
-0.13291	-0.931992				RTS[Phospho (STY)]FSTSDVSK	2.52233	1.79311	Q13459	MYO9B	(mTRAQ0)RTS(UniMod:21)FSTSDVSK(mTRAQ0)3	MYO9B_(S1354)
-0.13291	-0.931992				RVPS[Phospho (STY)]PTPAPK	0.74214	0.466757	Q9UQ35	SRRM2	_[mTRAQ-Nter0]RVPS[Phospho (STY)]PTPAPK[mTRAQ-Lys0]_.2	NA
-0.20431	-0.931345				RVS[Phospho (STY)]VC(UniMod:4)AETYNPDEEEEDTDPR	-1.14173	-0.0646926	P13861	PRKAR2A	(mTRAQ0)RVS(UniMod:21)VC(UniMod:4)AETYNPDEEEEDTDPR3	NA
-0.20431	-0.931344				RYPSSISS[Phospho (STY)]SPQK	0.703388	0.344329	Q14157	UBAP2L	(mTRAQ0)RYPSSISS(UniMod:21)SPQK(mTRAQ0)4	NA
	-0.930722				RYPSSISSS[Phospho (STY)]PQK	0.321884	0.251541	Q14157	UBAP2L	(mTRAQ8)RYPSSISSS(UniMod:21)PQK(mTRAQ8)4	NA
	-0.930722				RYS[Phospho (STY)]LGQVSK	3.21217	5.29271	Q14D04	VEPH1	_[mTRAQ-Nter0]RYS[Phospho (STY)]LGQVSK[mTRAQ-Lys0]_.3	VEPH1_(S430)
	-0.929307				RYS[Phospho (STY)]PSPPPK	0.450418	-0.241436	Q8IYB3	SRRM1	(mTRAQ0)RYS(UniMod:21)PSPPPK(mTRAQ0)3	NA
	-0.929307				S[Phospho (STY)]AGEEEDGPVLTDEQK	-2.37063	-1.48633	Q66PJ3	ARL6IP4	(mTRAQ0)S(UniMod:21)AGEEEDGPVLTDEQK(mTRAQ0)3	NA
	-0.929273				S[Phospho (STY)]APPNLWAAQR	1.24417	0.0240576	Q92934	BAD	_[mTRAQ-Nter0]S[Phospho (STY)]APPNLWAAQR_.3	BAD_(S99)
-2.75969	-0.926004				S[Phospho (STY)]ASPDDDLGSSNWEAADLGNEER	-0.555234	-0.377115	O00193	SMAP	(mTRAQ0)S(UniMod:21)ASPDDDLGSSNWEAADLGNEER3	NA
-2.75969	-0.926004				S[Phospho (STY)]ASPHDVDLC(UniMod:4)LVSPC(UniMod:4)EFEHR	-0.714978	-0.859557	Q66K74	MAP1S	(mTRAQ8)S(UniMod:21)ASPHDVDLC(UniMod:4)LVSPC(UniMod:4)EFEHR4	NA
-0.885666	-0.925786				S[Phospho (STY)]ASSGAEGDVSSER	-1.87436	-0.91393	Q8TEA8	DTD1	(mTRAQ0)S(UniMod:21)ASSGAEGDVSSER2	NA
-0.885666	-0.925786				S[Phospho (STY)]ATDGNTSTTPPTSAK	0.600287	-0.0157922	Q13620	CUL4B	(mTRAQ0)S(UniMod:21)ATDGNTSTTPPTSAK(mTRAQ0)3	NA
0.0507285	-0.920136				S[Phospho (STY)]ATPVNC(UniMod:4)EQPDILVSSTPINEGQTVLDK	0.163924	-0.274169	P82094	TMF1	(mTRAQ0)S(UniMod:21)ATPVNC(UniMod:4)EQPDILVSSTPINEGQTVLDK(mTRAQ0)3	NA
0.0507285	-0.920136				S[Phospho (STY)]DGAPASDSKPGSSEAAPSSK	-1.15482	-1.68833	P80723	BASP1	(mTRAQ0)S(UniMod:21)DGAPASDSK(mTRAQ0)PGSSEAAPSSK(mTRAQ0)3	NA
	-0.919693				S[Phospho (STY)]DKLPEEMGLLQGSSGDK	-4.02013	-3.9519	P43121	MCAM	_[mTRAQ-Nter0]S[Phospho (STY)]DK[mTRAQ-Lys0]LPEEMGLLQGSSGDK[mTRAQ-Lys0]_.3	NA
	-0.919693				S[Phospho (STY)]EPLPPSATAPPPPGPMQPR	2.41166	3.20001	Q8WUI4	HDAC7	_[mTRAQ-Nter0]S[Phospho (STY)]EPLPPSATAPPPPGPMQPR_.3	NA
	-0.919682				S[Phospho (STY)]ESPPPLSDPK	-1.03567	-0.993137	Q15059	BRD3	(mTRAQ0)S(UniMod:21)ESPPPLSDPK(mTRAQ0)2	NA
	-0.919682				S[Phospho (STY)]FEDLTDHPVTR	-1.77087	0.400995	P78536	ADAM17	_[mTRAQ-Nter0]S[Phospho (STY)]FEDLTDHPVTR_.3	NA
	-0.919459				S[Phospho (STY)]FEVEEVETPNSTPPR	-1.20852	-0.798889	Q9UHD8	45178	(mTRAQ0)S(UniMod:21)FEVEEVETPNSTPPR3	NA
	-0.919459				S[Phospho (STY)]GDETPGSEVPGDK	-1.028	-1.58153	Q1KMD3	HNRNPUL2	(mTRAQ0)S(UniMod:21)GDETPGSEVPGDK(mTRAQ0)2	NA
-1.03567	-0.919298				S[Phospho (STY)]GEGEVSGLMR	-2.02393	-2.87337	Q13263	TRIM28	(mTRAQ0)S(UniMod:21)GEGEVSGLMR2	NA
-1.03567	-0.919298				S[Phospho (STY)]GSPSDNSGAEEMEVSLAKPK	5.08531	5.36052	P31749	AKT1	(mTRAQ0)S(UniMod:21)GSPSDNSGAEEMEVSLAK(mTRAQ0)PK(mTRAQ0)4	NA
	-0.916296				S[Phospho (STY)]HEAEVLK	-1.64788	-1.46018	P16949	STMN1	(mTRAQ0)S(UniMod:21)HEAEVLK(mTRAQ0)3	NA
	-0.916296				S[Phospho (STY)]HSANDSEEFFR	-1.17235	-0.749297	Q6ICG6	KIAA0930	(mTRAQ8)S(UniMod:21)HSANDSEEFFR3	NA
	-0.91448				S[Phospho (STY)]HSPSASQSGSQLR	0.100377	-0.135765	Q8WWI1	LMO7	(mTRAQ0)S(UniMod:21)HSPSASQSGSQLR3	NA
	-0.91448				S[Phospho (STY)]HSSSEAYEPR	-0.134334	-0.587202	Q8IVF2	AHNAK2	(mTRAQ0)S(UniMod:21)HSSSEAYEPR3	NA
-1.20156	-0.914331				S[Phospho (STY)]IQDLTVTGTEPGQVSSR	-0.87168	-0.809184	O43318	MAP3K7	(mTRAQ0)S(UniMod:21)IQDLTVTGTEPGQVSSR3	NA
	-0.914331				S[Phospho (STY)]LDSLDK	-1.17311	-1.31134	Q5TBA9	FRY	(mTRAQ8)S(UniMod:21)LDSLDK(mTRAQ8)2	NA
-1.20156	-0.914331				S[Phospho (STY)]LGPSLATDK	0.024353	-0.00496669	Q9H3N1	TMX1	(mTRAQ8)S(UniMod:21)LGPSLATDK(mTRAQ8)3	NA
	-0.914331				S[Phospho (STY)]LPTTVPESPNYR	0.23954	0.303765	Q6PKG0	LARP1	(mTRAQ8)S(UniMod:21)LPTTVPESPNYR3	NA
-1.34149	-0.91393				S[Phospho (STY)]LSPGKENVSALDMEK	-0.19747	-0.670287	Q9H307	PNN	(mTRAQ0)S(UniMod:21)LSPGK(mTRAQ0)ENVSALDMEK(mTRAQ0)4	NA
-1.34149	-0.91393				S[Phospho (STY)]LSSSLDDTEVK	-0.449707	-0.675994	O95292	VAPB	(mTRAQ8)S(UniMod:21)LSSSLDDTEVK(mTRAQ8)3	NA
0.284209	-0.913293				S[Phospho (STY)]NGDLSPK	-0.79728	-0.973855	P49006	MARCKSL1	(mTRAQ8)S(UniMod:21)NGDLSPK(mTRAQ8)2	NA
0.284209	-0.913293				S[Phospho (STY)]NSPLPVPPSK	3.50234	0.272146	Q13247	SRSF6	(mTRAQ0)S(UniMod:21)NSPLPVPPSK(mTRAQ0)2	NA
-1.2833					S[Phospho (STY)]PAGGESATVAAK	0.633725	0.339492	Q147X3	NAA30	(mTRAQ8)S(UniMod:21)PAGGESATVAAK(mTRAQ8)2	NA
-0.876509	-0.912033				S[Phospho (STY)]PAGPAATPAQAQAASTPR	-0.300579	0.0551257	Q13428	TCOF1	(mTRAQ8)S(UniMod:21)PAGPAATPAQAQAASTPR3	NA
-0.876509	-0.912033				S[Phospho (STY)]PDEEDYDYESYEK	0.898112	1.0532	P46821	MAP1B	(mTRAQ8)S(UniMod:21)PDEEDYDYESYEK(mTRAQ8)2	NA
	-0.911364				S[Phospho (STY)]PDEVTLTSIVPTR	-0.265777	0.0452343	Q9UKS6	PACSIN3	(mTRAQ8)S(UniMod:21)PDEVTLTSIVPTR3	NA
	-0.911364				S[Phospho (STY)]PDKPGGSPSASR	-0.967933	-0.567206	Q9Y3T9	NOC2L	(mTRAQ0)S(UniMod:21)PDK(mTRAQ0)PGGSPSASR3	NA
-0.300926	-0.910447				S[Phospho (STY)]PDLAPTPAPQSTPR	-0.56241	-0.0803316	Q9BY44	EIF2A	(mTRAQ0)S(UniMod:21)PDLAPTPAPQSTPR2	NA
-0.300926	-0.910447				S[Phospho (STY)]PEAPQPVIAMEEPAVPAPLPK	0.0422169	-0.661272	P14317	HCLS1	(mTRAQ0)S(UniMod:21)PEAPQPVIAMEEPAVPAPLPK(mTRAQ0)4	NA
-0.0427928	-0.906821				S[Phospho (STY)]PEPDGPAPAFLR	-1.16901	-1.49007	Q9Y4F5	CEP170B	_[mTRAQ-Nter0]S[Phospho (STY)]PEPDGPAPAFLR_.2	NA
-0.0427928	-0.906821				S[Phospho (STY)]PEPDTLPLAAGSDHPLPR	-1.50877	-0.428481	Q6PCT2	FBXL19	(mTRAQ8)S(UniMod:21)PEPDTLPLAAGSDHPLPR3	NA
-1.26909	-0.906506				S[Phospho (STY)]PEPEVLSTQEDLFDQSNK	-0.385673	-0.573362	Q12888	TP53BP1	(mTRAQ0)S(UniMod:21)PEPEVLSTQEDLFDQSNK(mTRAQ0)3	NA
-1.26909	-0.906506				S[Phospho (STY)]PEPGQTWTR	-0.512405	-1.06561	Q09666	AHNAK	(mTRAQ8)S(UniMod:21)PEPGQTWTR3	NA
-0.222057	-0.90435				S[Phospho (STY)]PGAAGLTSR	0.462309	0.355439	Q53T59	HS1BP3	(mTRAQ0)S(UniMod:21)PGAAGLTSR2	NA
	-0.90427				S[Phospho (STY)]PGAFDMSGVR	0.631619	0.575475	Q9Y6I3	EPN1	(mTRAQ0)S(UniMod:21)PGAFDMSGVR2	NA
	-0.90427				S[Phospho (STY)]PGAPGPLTLK	0.601543	0.636433	Q15942	ZYX	(mTRAQ0)S(UniMod:21)PGAPGPLTLK(mTRAQ0)3	NA
-1.05596	-0.903945				S[Phospho (STY)]PGASNFSTLPK	1.28959	1.9402	Q9Y4E8	USP15	_[mTRAQ-Nter0]S[Phospho (STY)]PGASNFSTLPK[mTRAQ-Lys0]_.2	NA
-1.05596	-0.903945				S[Phospho (STY)]PGEPGGAAPER	-1.06859	-1.7463	Q96EB6	SIRT1	(mTRAQ8)S(UniMod:21)PGEPGGAAPER2	NA
-1.4326	-0.9028				S[Phospho (STY)]PGHMVILDQTK	1.13925	0.475757	Q9NWH9	SLTM	(mTRAQ8)S(UniMod:21)PGHMVILDQTK(mTRAQ8)3	NA
-1.4326	-0.9028				S[Phospho (STY)]PGLPMSDLK	0.143895	-0.47122	Q6WCQ1	MPRIP	(mTRAQ0)S(UniMod:21)PGLPMSDLK(mTRAQ0)2	NA
	-0.900226				S[Phospho (STY)]PGMEPPFSHR	-0.0442233	-0.874505	Q99973	TEP1	(mTRAQ8)S(UniMod:21)PGMEPPFSHR2	NA
	-0.900226				S[Phospho (STY)]PGMLEPLGSSR	2.04549	-0.147423	Q9UQ35	SRRM2	(mTRAQ0)S(UniMod:21)PGMLEPLGSSR3	NA
0.098793	-0.899882				S[Phospho (STY)]PGPIVSR	-0.165661	-0.344931	Q86WB0	ZC3HC1	(mTRAQ0)S(UniMod:21)PGPIVSR2	NA
0.098793	-0.899882				S[Phospho (STY)]PGPPALK	0.399699	0.355163	Q8IU81	IRF2BP1	(mTRAQ0)S(UniMod:21)PGPPALK(mTRAQ0)2	NA
-0.48452	-0.899775				S[Phospho (STY)]PGRPPK	0.10763	0.269578	Q14739	LBR	(mTRAQ0)S(UniMod:21)PGRPPK(mTRAQ0)2	NA
-0.48452	-0.899775				S[Phospho (STY)]PLELEPEAK	-0.911506	-0.786291	Q92466	DDB2	(mTRAQ0)S(UniMod:21)PLELEPEAK(mTRAQ0)2	NA
-1.42269	-0.899664				S[Phospho (STY)]PLHVGETR	-0.199226	-0.127115	O15164	TRIM24	(mTRAQ0)S(UniMod:21)PLHVGETR3	NA
-1.42269	-0.899664				S[Phospho (STY)]PPADAIPK	0.252514	0.123471	P18754	RCC1	(mTRAQ8)S(UniMod:21)PPADAIPK(mTRAQ8)3	NA
	-0.897081				S[Phospho (STY)]PPAPGLQPMR	0.58174	0.151534	P15408	FOSL2	(mTRAQ0)S(UniMod:21)PPAPGLQPMR3	NA
-1.94261	-0.896729				S[Phospho (STY)]PPKVPIVIQDDSLPAGPPPQIR	0.19861	-1.85596	Q7Z422	SZRD1	(mTRAQ0)S(UniMod:21)PPK(mTRAQ0)VPIVIQDDSLPAGPPPQIR4	NA
-1.94261	-0.896729				S[Phospho (STY)]PPLGGAQTISK	0.926782	1.0872	Q01543	FLI1	(mTRAQ0)S(UniMod:21)PPLGGAQTISK(mTRAQ0)3	NA
-1.79313	-0.893581				S[Phospho (STY)]PPLIGSESAYESFLSADDK	-1.89037	-1.12548	P46821	MAP1B	(mTRAQ0)S(UniMod:21)PPLIGSESAYESFLSADDK(mTRAQ0)3	NA
-1.79313	-0.893581				S[Phospho (STY)]PPLPAVIR	0.535699	0.0595844	Q9Y6X9	MORC2	(mTRAQ8)S(UniMod:21)PPLPAVIR2	NA
-0.226019	-0.89337				S[Phospho (STY)]PPPPTHSTQLGAPSR	0.353534	-0.0676077	Q14814	MEF2D	(mTRAQ0)S(UniMod:21)PPPPTHSTQLGAPSR3	NA
-1.89351					S[Phospho (STY)]PPPVSK	0.120095	0.182962	Q01130	SRSF2	(mTRAQ0)S(UniMod:21)PPPVSK(mTRAQ0)2	NA
-0.226019	-0.89337				S[Phospho (STY)]PPRPPR	-0.52575	-0.364329	P21127;Q9UQ88	CDK11A;CDK11B	(mTRAQ0)S(UniMod:21)PPRPPR2	NA
	-0.893266				S[Phospho (STY)]PPSPELQGPPSTEK	2.25862	-0.0680213	Q9HB09	BCL2L12	(mTRAQ8)S(UniMod:21)PPSPELQGPPSTEK(mTRAQ8)3	NA
	-0.893266				S[Phospho (STY)]PPSSSEIFTPAHEENVR	-0.624226	-0.557257	C9JLW8	MCRIP1	_[mTRAQ-Nter0]S[Phospho (STY)]PPSSSEIFTPAHEENVR_.3	NA
-1.01403					S[Phospho (STY)]PPTQVAISSDSAR	-1.00207	0.669478	Q6ZUT6	CCDC9B	(mTRAQ0)S(UniMod:21)PPTQVAISSDSAR2	NA
-0.812725	-0.892717				S[Phospho (STY)]PQPPSR	-0.572775	-0.00657989	Q86VM9	ZC3H18	(mTRAQ8)S(UniMod:21)PQPPSR2	NA
-0.812725	-0.892717				S[Phospho (STY)]PQRPGWSR	0.215217	0.0610311	Q9UQ35	SRRM2	(mTRAQ0)S(UniMod:21)PQRPGWSR3	NA
-1.10508	-0.891817				S[Phospho (STY)]PQTLAPVGEDAMK	0.153598	-0.519418	Q92797	SYMPK	(mTRAQ0)S(UniMod:21)PQTLAPVGEDAMK(mTRAQ0)3	NA
-1.10508	-0.891817				S[Phospho (STY)]PRPQQDPARPQEPTMPPPETPSEGR	-0.835559	-0.959258	P29590	PML	(mTRAQ0)S(UniMod:21)PRPQQDPARPQEPTMPPPETPSEGR4	NA
-1.3324	-0.89057				S[Phospho (STY)]PSDSGYSYETIGK	-0.242682	-0.647484	P46821	MAP1B	(mTRAQ8)S(UniMod:21)PSDSGYSYETIGK(mTRAQ8)2	NA
-1.3324	-0.89057				S[Phospho (STY)]PSDSSTASTPVAEQIER	-0.768577	-0.986803	Q16643	DBN1	(mTRAQ8)S(UniMod:21)PSDSSTASTPVAEQIER2	NA
-1.11861	-0.889439				S[Phospho (STY)]PSEAADEVC(UniMod:4)ALEEK	-0.688625	-1.51409	Q9H6Z4	RANBP3	(mTRAQ0)S(UniMod:21)PSEAADEVC(UniMod:4)ALEEK(mTRAQ0)3	NA
-1.11861	-0.889439				S[Phospho (STY)]PSGGAAGPLLTPSQSLDGSR	0.873714	0.618838	Q96CX2	KCTD12	(mTRAQ0)S(UniMod:21)PSGGAAGPLLTPSQSLDGSR2	NA
-0.178648	-0.888097				S[Phospho (STY)]PSLGSDLTFATR	1.36247	0.817416	Q13425	SNTB2	(mTRAQ0)S(UniMod:21)PSLGSDLTFATR2	NA
-0.178648	-0.888097				S[Phospho (STY)]PSLSSK	0.132037	0.386624	Q8IYB3	SRRM1	(mTRAQ8)S(UniMod:21)PSLSSK(mTRAQ8)2	NA
-0.926436					S[Phospho (STY)]PSPAPPPR	-3.2838	-4.37075	Q8IYB3	SRRM1	(mTRAQ0)S(UniMod:21)PSPAPPPR2	NA
	-0.888097				S[Phospho (STY)]PSPPDGSPAATPEIR	-0.416025	-0.70487	O00499	BIN1	(mTRAQ0)S(UniMod:21)PSPPDGSPAATPEIR3	NA
	-0.888097				S[Phospho (STY)]PSTLLPK	0.910604	0.751091	P27816	MAP4	(mTRAQ8)S(UniMod:21)PSTLLPK(mTRAQ8)2	NA
	-0.886896				S[Phospho (STY)]PSVSPSK	0.483293	1.08696	Q96JG6	VPS50	(mTRAQ8)S(UniMod:21)PSVSPSK(mTRAQ8)2	NA
-0.921986	-0.886137				S[Phospho (STY)]PTEDFR	-0.548819	-1.97733	Q8IXT5	RBM12B	(mTRAQ0)S(UniMod:21)PTEDFR2	NA
-0.921987	-0.886137				S[Phospho (STY)]PTLEPPR	-0.252388	-0.311706	Q9UPR3	SMG5	(mTRAQ0)S(UniMod:21)PTLEPPR2	NA
-2.26932	-0.886082				S[Phospho (STY)]PVGLSSDGISSSSSSSR	0.659824	0.582145	O60583	CCNT2	(mTRAQ8)S(UniMod:21)PVGLSSDGISSSSSSSR3	NA
-2.26932	-0.886082				S[Phospho (STY)]PVIGSEVFLPNSNHVASGAGEAEER	-0.938566	-0.88977	P29590	PML	(mTRAQ8)S(UniMod:21)PVIGSEVFLPNSNHVASGAGEAEER4	NA
-1.86447	-0.881744				S[Phospho (STY)]PVKTVPR	0.822144	-0.179116	Q5VWN6	FAM208B	(mTRAQ0)S(UniMod:21)PVK(mTRAQ0)TVPR2	NA
-0.521331					S[Phospho (STY)]PVPSAFSDQSR	-0.0669144	-0.790984	Q9UQ35	SRRM2	(mTRAQ0)S(UniMod:21)PVPSAFSDQSR3	NA
-1.86447	-0.881744				S[Phospho (STY)]PVSTRPLPSASQK	0.802498	0.501839	Q8ND56	LSM14A	(mTRAQ8)S(UniMod:21)PVSTRPLPSASQK(mTRAQ8)2	NA
	-0.8817				S[Phospho (STY)]PVVELSK	-0.0426902	0.141318	P25098	GRK2	(mTRAQ0)S(UniMod:21)PVVELSK(mTRAQ0)2	NA
	-0.8817				S[Phospho (STY)]QEADVQDWEFR	-1.13705	-1.08257	Q9C0C2	TNKS1BP1	(mTRAQ8)S(UniMod:21)QEADVQDWEFR3	NA
-1.09794	-0.881504				S[Phospho (STY)]QTPPGVATPPIPK	1.28062	1.22773	Q15648	MED1	(mTRAQ0)S(UniMod:21)QTPPGVATPPIPK(mTRAQ0)3	NA
-1.09794	-0.881504				S[Phospho (STY)]REDLSAQPVQTK	0.616288	-0.956058	Q07157	TJP1	(mTRAQ0)S(UniMod:21)REDLSAQPVQTK(mTRAQ0)3	NA
-1.76046	-0.879467				S[Phospho (STY)]RESLNVDVVK	-1.16876	-2.03031	Q07866	KLC1	(mTRAQ0)S(UniMod:21)RESLNVDVVK(mTRAQ0)3	NA
-1.76046	-0.879467				S[Phospho (STY)]RPTSFADELAAR	-2.39207	-1.10905	Q641Q2	WASHC2A	(mTRAQ0)S(UniMod:21)RPTSFADELAAR3	NA
-0.827754	-0.879452				S[Phospho (STY)]RSDIDVNAAAGAK	1.23215	-1.27163	O75122	CLASP2	(mTRAQ0)S(UniMod:21)RSDIDVNAAAGAK(mTRAQ0)3	NA
-0.827754	-0.879452				S[Phospho (STY)]RSESETSTMAAK	-0.660796	-0.50259	Q96B23	C18orf25	(mTRAQ0)S(UniMod:21)RSESETSTMAAK(mTRAQ0)3	NA
	-0.879195				S[Phospho (STY)]RSPAPPADK	-0.989502	-1.31534	Q9Y618	NCOR2	_[mTRAQ-Nter0]S[Phospho (STY)]RSPAPPADK[mTRAQ-Lys0]_.3	NA
	-0.879195				S[Phospho (STY)]RTPPSAPSQSR	-0.550106	-0.748327	Q9UQ35	SRRM2	(mTRAQ8)S(UniMod:21)RTPPSAPSQSR3	NA
	-0.878464				S[Phospho (STY)]SLAETLDSTGSLDPQR	-0.160262	1.73056	Q9UGH3	SLC23A2	(mTRAQ0)S(UniMod:21)SLAETLDSTGSLDPQR2	NA
	-0.878464				S[Phospho (STY)]SLSGDEEDELFK	-0.744676	-0.263351	Q5T1M5	FKBP15	(mTRAQ8)S(UniMod:21)SLSGDEEDELFK(mTRAQ8)2	NA
	-0.877517				S[Phospho (STY)]SPELLPSGVTDENEVTTAVTEK	-1.8166	-1.61073	P42566	EPS15	_[mTRAQ-Nter0]S[Phospho (STY)]SPELLPSGVTDENEVTTAVTEK[mTRAQ-Lys0]_.3	NA
	-0.877517				S[Phospho (STY)]SPSVKPAVDPAAAK	0.16701	-0.212091	Q6FI81	CIAPIN1	(mTRAQ0)S(UniMod:21)SPSVK(mTRAQ0)PAVDPAAAK(mTRAQ0)3	NA
	-0.875531				S[Phospho (STY)]SPVEFEC(UniMod:4)INEK	-1.14903	1.46063	O75131	CPNE3	(mTRAQ8)S(UniMod:21)SPVEFEC(UniMod:4)INEK(mTRAQ8)2	NA
	-0.875531				S[Phospho (STY)]SSPAPADIAQTVQEDLR	-1.3123	-1.17235	Q13283	G3BP1	(mTRAQ0)S(UniMod:21)SSPAPADIAQTVQEDLR3	NA
-1.23206	-0.872531				S[Phospho (STY)]SSPELVTHLK	0.186768	0.242581	Q07960	ARHGAP1	(mTRAQ0)S(UniMod:21)SSPELVTHLK(mTRAQ0)3	NA
-1.23206	-0.872531				S[Phospho (STY)]SSPVQVEEEPVR	-0.609905	-0.626437	Q8IZ21	PHACTR4	(mTRAQ0)S(UniMod:21)SSPVQVEEEPVR2	NA
-0.932026	-0.871959				S[Phospho (STY)]STPLHSPSPIR	2.45154	1.1517	O95817	BAG3	(mTRAQ0)S(UniMod:21)STPLHSPSPIR2	NA
-0.932026	-0.871959				S[Phospho (STY)]STPLPTISSSAENTR	1.41317	0.505123	P42166;P42167	TMPO	(mTRAQ0)S(UniMod:21)STPLPTISSSAENTR2	NA
	-0.871834				S[Phospho (STY)]STVTEAPIAVVTSR	3.83615	0.872771	Q8TD19	NEK9	(mTRAQ0)S(UniMod:21)STVTEAPIAVVTSR3	NA
-1.29901	-0.871834				S[Phospho (STY)]TSPVTDPSIPIR	0.721348	0.704872	Q99607	ELF4	(mTRAQ0)S(UniMod:21)TSPVTDPSIPIR2	NA
-1.29901	-0.871834				S[Phospho (STY)]VENLPEC(UniMod:4)GITHEQR	-1.52601	-1.16249	Q9UBF8	PI4KB	(mTRAQ0)S(UniMod:21)VENLPEC(UniMod:4)GITHEQR3	NA
	-0.871834				S[Phospho (STY)]VPEDDGHALLAER	3.06212	-0.236336	Q02952	AKAP12	(mTRAQ0)S(UniMod:21)VPEDDGHALLAER3	NA
	-0.86939				S[Phospho (STY)]VQEGENPDDGVR	-1.18383	-0.397599	P42696	RBM34	(mTRAQ0)S(UniMod:21)VQEGENPDDGVR2	NA
	-0.86939				S[Phospho (STY)]YDNLTTAC(UniMod:4)DNTVPLASR	-0.377208	-1.33639	Q13615	MTMR3	(mTRAQ0)S(UniMod:21)YDNLTTAC(UniMod:4)DNTVPLASR3	NA
	-0.863725				S[Phospho (STY)]YDVPPPPMEPDHPFYSNISK	-1.10385	-1.04175	P18669	PGAM1	(mTRAQ8)S(UniMod:21)YDVPPPPMEPDHPFYSNISK(mTRAQ8)3	NA
	-0.863725				SAAS[Phospho (STY)]PVVSSMPER	0.616558	0.463085	P18583	SON	(mTRAQ0)SAAS(UniMod:21)PVVSSMPER2	NA
-0.202791	-0.863295				SAEPRPELGPGQET[Phospho (STY)]GTNSR	0.169731	-0.842206	Q9Y4B5	MTCL1	(mTRAQ0)SAEPRPELGPGQET(UniMod:21)GTNSR3	NA
-0.202791	-0.863295				SAES[Phospho (STY)]PTSPVTSETGSTFK	0.792156	0.37916	Q02952	AKAP12	(mTRAQ0)SAES(UniMod:21)PTSPVTSETGSTFK(mTRAQ0)3	NA
	-0.862188				SAESPTS[Phospho (STY)]PVTSETGSTFK	0.650664	0.600041	Q02952	AKAP12	(mTRAQ0)SAESPTS(UniMod:21)PVTSETGSTFK(mTRAQ0)3	NA
	-0.862188				SAFTPATATGSSPS[Phospho (STY)]PVLGQGEK	0.80509	0.75267	Q15811	ITSN1	(mTRAQ0)SAFTPATATGSSPS(UniMod:21)PVLGQGEK(mTRAQ0)3	NA
	-0.860575				SAGGS[Phospho (STY)]SPEGGEDSDREDGNYC(UniMod:4)PPVK	-0.0065776	0.696362	Q9H6Z4	RANBP3	(mTRAQ0)SAGGS(UniMod:21)SPEGGEDSDREDGNYC(UniMod:4)PPVK(mTRAQ0)3	NA
	-0.860575				SAGGSSPEGGEDS[Phospho (STY)]DREDGNYC(UniMod:4)PPVK	0.202522	0.41825	Q9H6Z4	RANBP3	(mTRAQ0)SAGGSSPEGGEDS(UniMod:21)DREDGNYC(UniMod:4)PPVK(mTRAQ0)3	NA
	-0.859557				SAMDSPVPASMFAPEPSS[Phospho (STY)]PGAAR	-3.66562	0.864996	O00178	GTPBP1	_[mTRAQ-Nter0]SAMDSPVPASMFAPEPSS[Phospho (STY)]PGAAR_.3	NA
	-0.859557				SAPAS[Phospho (STY)]PTHPGLMSPR	1.48589	1.00211	P85037	FOXK1	(mTRAQ8)SAPAS(UniMod:21)PTHPGLMSPR2	NA
-0.475239	-0.858106				SAPASPT[Phospho (STY)]HPGLMSPR	0.985361	0.52987	P85037	FOXK1	(mTRAQ8)SAPASPT(UniMod:21)HPGLMSPR2	NA
-0.475239	-0.858106				SAPPS[Phospho (STY)]PPPPGTR	0.937947	0.132374	Q9Y4H4	GPSM3	(mTRAQ8)SAPPS(UniMod:21)PPPPGTR3	NA
	-0.856465				SAS[Phospho (STY)]ADNLTLPR	0.0193581	0.156468	Q8ND76	CCNY	(mTRAQ0)SAS(UniMod:21)ADNLTLPR2	NA
	-0.856465				SAS[Phospho (STY)]ASHQADIK	0.190232	-0.0254019	Q14739	LBR	(mTRAQ0)SAS(UniMod:21)ASHQADIK(mTRAQ0)2	NA
-0.864691	-0.855209				SAS[Phospho (STY)]EPSLHR	-0.783499	-1.20329	P04049;P10398	ARAF;RAF1	(mTRAQ0)SAS(UniMod:21)EPSLHR3	NA
-0.864691	-0.855209				SAS[Phospho (STY)]PDDDLGSSNWEAADLGNEER	-3.52768	-0.465639	O00193	SMAP	(mTRAQ0)SAS(UniMod:21)PDDDLGSSNWEAADLGNEER2	NA
-0.207136	-0.854767				SASAS[Phospho (STY)]HQADIK	0.0183189	0.212156	Q14739	LBR	(mTRAQ0)SASAS(UniMod:21)HQADIK(mTRAQ0)3	NA
-0.207136	-0.854767				SASQSS[Phospho (STY)]LDKLDQELK	-0.203105	-0.507457	O60271	SPAG9	(mTRAQ8)SASQSS(UniMod:21)LDK(mTRAQ8)LDQELK(mTRAQ8)4	NA
	-0.854356				SASS[Phospho (STY)]DTSEELNSQDSPPK	-1.12872	-0.96533	O14745	SLC9A3R1	(mTRAQ0)SASS(UniMod:21)DTSEELNSQDSPPK(mTRAQ0)2	NA
	-0.853459				SASS[Phospho (STY)]GAEGDVSSER	-1.86399	-1.20642	Q8TEA8	DTD1	(mTRAQ0)SASS(UniMod:21)GAEGDVSSER2	NA
	-0.853459				SASSGAEGDVSS[Phospho (STY)]EREP	-0.714058	0.144941	Q8TEA8	DTD1	_[mTRAQ-Nter0]SASSGAEGDVSS[Phospho (STY)]EREP_.2	NA
0.0524684	-0.852876				SASSYSDIEEIATPDSSAPSS[Phospho (STY)]PK	0.24857	0.1647	Q8NEY1	NAV1	(mTRAQ8)SASSYSDIEEIATPDSSAPSS(UniMod:21)PK(mTRAQ8)3	NA
0.0524684	-0.852876				SATDGNTS[Phospho (STY)]TTPPTSAK	0.542027	-0.127085	Q13620	CUL4B	(mTRAQ0)SATDGNTS(UniMod:21)TTPPTSAK(mTRAQ0)3	NA
	-0.852719				SATDGNTSTT[Phospho (STY)]PPTSAK	0.00607904	-0.659843	Q13620	CUL4B	(mTRAQ0)SATDGNTSTT(UniMod:21)PPTSAK(mTRAQ0)3	NA
-0.810322	-0.85267				SATRPSPS[Phospho (STY)]PER	-1.47605	0.2548	Q9UQ35	SRRM2	_[mTRAQ-Nter0]SATRPSPS[Phospho (STY)]PER_.3	NA
-0.810322	-0.85267				SATTTPS[Phospho (STY)]GSPR	0.376821	0.714054	Q2M2I8	AAK1	(mTRAQ0)SATTTPS(UniMod:21)GSPR2	NA
	-0.852664				SATTTPSGS[Phospho (STY)]PR	0.507678	0.835327	Q2M2I8	AAK1	(mTRAQ0)SATTTPSGS(UniMod:21)PR2	NA
	-0.852664				SAYQEYDSDS[Phospho (STY)]DVPEELK	-0.403747	-0.399975	Q96JG6	VPS50	_[mTRAQ-Nter0]SAYQEYDSDS[Phospho (STY)]DVPEELK[mTRAQ-Lys0]_.3	NA
-2.12571	-0.849831				SC(UniMod:4)FESS[Phospho (STY)]PDPELK	-1.39264	-0.64347	Q9UQ35	SRRM2	(mTRAQ8)SC(UniMod:4)FESS(UniMod:21)PDPELK(mTRAQ8)2	NA
-2.12571	-0.849831				SDAEEDGGTVS[Phospho (STY)]QEEEDR	-0.989986	-0.528071	P27824	CANX	(mTRAQ0)SDAEEDGGTVS(UniMod:21)QEEEDR2	NA
1.13479	-0.849294				SDEGQLS[Phospho (STY)]PATR	-0.992069	-0.432607	Q15149	PLEC	(mTRAQ8)SDEGQLS(UniMod:21)PATR2	NA
1.13479	-0.849294				SDGS[Phospho (STY)]LEDGDDVHR	-1.46399	-0.794191	Q9NRX5	SERINC1	_[mTRAQ-Nter0]SDGS[Phospho (STY)]LEDGDDVHR_.2	NA
-2.31964	-0.849187				SDGSGESAQPPEDS[Phospho (STY)]SPPASSESSSTR	-1.18353	-1.07152	Q7Z6Z7	HUWE1	(mTRAQ0)SDGSGESAQPPEDS(UniMod:21)SPPASSESSSTR3	NA
-2.31964	-0.849187				SDIS[Phospho (STY)]PLTPR	0.128017	0.108221	P46821	MAP1B	(mTRAQ0)SDIS(UniMod:21)PLTPR2	NA
-2.59984					SDISPLT[Phospho (STY)]PR	0.787191	0.787206	P46821	MAP1B	(mTRAQ8)SDISPLT(UniMod:21)PR2	NA
0.547086	-0.84768				SDKS[Phospho (STY)]PDLAPTPAPQSTPR	-0.961118	-0.476611	Q9BY44	EIF2A	(mTRAQ0)SDK(mTRAQ0)S(UniMod:21)PDLAPTPAPQSTPR4	NA
0.547086	-0.84768				SDLPGS[Phospho (STY)]DKDTEDGSAWK	-1.81016	-2.62503	Q15599	SLC9A3R2	_[mTRAQ-Nter0]SDLPGS[Phospho (STY)]DK[mTRAQ-Lys0]DTEDGSAWK[mTRAQ-Lys0]_.3	NA
-0.811406	-0.847396				SDPYHATSGALS[Phospho (STY)]PAK	1.09334	0.527162	P17302	GJA1	(mTRAQ0)SDPYHATSGALS(UniMod:21)PAK(mTRAQ0)3	NA
-1.20507	-0.846225				SDSQASLTVPLS[Phospho (STY)]PQVVR	-0.378207	-0.911315	Q8TEV9	SMCR8	(mTRAQ0)SDSQASLTVPLS(UniMod:21)PQVVR3	NA
-1.20507	-0.846225				SEAAS[Phospho (STY)]PALPVITK	-0.346782	-0.490481	Q99958	FOXC2	(mTRAQ0)SEAAS(UniMod:21)PALPVITK(mTRAQ0)3	NA
-1.20507	-0.846225				SEAGHAS[Phospho (STY)]SPDSEVTSLC(UniMod:4)QK	-0.660479	-0.643822	Q6NZY4	ZCCHC8	(mTRAQ0)SEAGHAS(UniMod:21)SPDSEVTSLC(UniMod:4)QK(mTRAQ0)3	NA
-1.20507	-0.846225				SEDMPFS[Phospho (STY)]PK	-1.3007	-0.695306	Q12888	TP53BP1	(mTRAQ8)SEDMPFS(UniMod:21)PK(mTRAQ8)2	NA
	-0.843851				SEDPPGQEAGS[Phospho (STY)]EEEGSSASGLAK	-1.29431	-0.92601	O75153	CLUH	_[mTRAQ-Nter0]SEDPPGQEAGS[Phospho (STY)]EEEGSSASGLAK[mTRAQ-Lys0]_.3	NA
	-0.843851				SEDPPTT[Phospho (STY)]PIR	-1.24532	-0.171274	Q12888	TP53BP1	(mTRAQ0)SEDPPTT(UniMod:21)PIR2	NA
-0.918661	-0.84369				SEGS[Phospho (STY)]PVLPHEPAK	-0.62913	-0.395195	Q9UKE5	TNIK	(mTRAQ0)SEGS(UniMod:21)PVLPHEPAK(mTRAQ0)3	NA
	-0.84369				SEPFS[Phospho (STY)]PSLRPEPPK	0.405319	0.0660291	O60885	BRD4	(mTRAQ0)SEPFS(UniMod:21)PSLRPEPPK(mTRAQ0)3	NA
-0.669942	-0.843567				SEPQPEEGS[Phospho (STY)]PAGGQK	-0.374838	-2.81509	Q9Y6K1	DNMT3A	(mTRAQ0)SEPQPEEGS(UniMod:21)PAGGQK(mTRAQ0)3	NA
-0.669942	-0.843567				SEPVINNDNPLES[Phospho (STY)]NDEK	-0.790628	-0.86118	P23497	SP100	(mTRAQ0)SEPVINNDNPLES(UniMod:21)NDEK(mTRAQ0)3	NA
	-0.842895				SES[Phospho (STY)]PKEPEQLR	-1.36432	-1.37661	P09651	HNRNPA1	(mTRAQ0)SES(UniMod:21)PK(mTRAQ0)EPEQLR2	NA
-0.125276	-0.842319				SES[Phospho (STY)]PPAELPSLR	-0.375397	-1.13254	Q14669	TRIP12	(mTRAQ8)SES(UniMod:21)PPAELPSLR2	NA
-5.08975					SES[Phospho (STY)]PPPLSDPK	-1.0359	-1.05924	Q15059	BRD3	(mTRAQ8)SES(UniMod:21)PPPLSDPK(mTRAQ8)3	NA
0.471317	-0.842319				SETS[Phospho (STY)]PVAPR	-0.156379	-0.180819	Q9Y4G8	RAPGEF2	(mTRAQ0)SETS(UniMod:21)PVAPR2	NA
0.471317	-0.842319				SEVQQPVHPKPLS[Phospho (STY)]PDSR	-1.84934	0.116169	Q9UHB6	LIMA1	(mTRAQ0)SEVQQPVHPK(mTRAQ0)PLS(UniMod:21)PDSR3	NA
-0.125276	-0.842319				SFENVS[Phospho (STY)]VESVDSSSEK	0.804726	-1.41187	Q52LW3	ARHGAP29	(mTRAQ8)SFENVS(UniMod:21)VESVDSSSEK(mTRAQ8)3	NA
0.169731	-0.842206				SFLDS[Phospho (STY)]GYR	0.716924	0.413655	P18206	VCL	(mTRAQ0)SFLDS(UniMod:21)GYR2	NA
0.169731	-0.842206				SFLSEPSS[Phospho (STY)]PGR	0.757871	0.927143	Q69YN4	VIRMA	(mTRAQ0)SFLSEPSS(UniMod:21)PGR2	NA
1.02383	-0.841637				SFNYS[Phospho (STY)]PNSSTSEVSSTSASK	1.31816	1.14786	Q5VT52	RPRD2	_[mTRAQ-Nter0]SFNYS[Phospho (STY)]PNSSTSEVSSTSASK[mTRAQ-Lys0]_.3	NA
1.02383	-0.841637				SFS[Phospho (STY)]PEER	-1.34616	-1.08562	Q9UDY2	TJP2	(mTRAQ0)SFS(UniMod:21)PEER2	NA
1.02383	-0.841637				SFSLASSSNS[Phospho (STY)]PISQR	0.889161	0.373873	Q9BXB4	OSBPL11	(mTRAQ0)SFSLASSSNS(UniMod:21)PISQR2	NA
1.02383	-0.841637				SFT[Phospho (STY)]PDHVVYAR	0.739224	1.81039	Q6NZI2	CAVIN1	(mTRAQ8)SFT(UniMod:21)PDHVVYAR3	NA
-0.991336	-0.841388				SFTSSSPSS[Phospho (STY)]PSR	0.512166	0.743034	O94875	SORBS2	(mTRAQ0)SFTSSSPSS(UniMod:21)PSR2	NA
-0.991336	-0.841388				SGAHSSAS[Phospho (STY)]PPR	-0.20667	0.318487	P18615	NELFE	(mTRAQ0)SGAHSSAS(UniMod:21)PPR3	NA
-1.04523	-0.841057				SGAQASSTPLS[Phospho (STY)]PTR	0.659477	1.02262	P02545	LMNA	(mTRAQ0)SGAQASSTPLS(UniMod:21)PTR3	NA
-1.04523	-0.841057				SGAQASSTPLSPT[Phospho (STY)]R	-0.383775	0.911797	P02545	LMNA	(mTRAQ0)SGAQASSTPLSPT(UniMod:21)R3	NA
	-0.840319				SGDET[Phospho (STY)]PGSEVPGDK	-0.612331	-2.01391	Q1KMD3	HNRNPUL2	(mTRAQ0)SGDET(UniMod:21)PGSEVPGDK(mTRAQ0)3	NA
	-0.840319				SGGLQTPEC(UniMod:4)LS[Phospho (STY)]R	-0.21593	-0.616312	P85037	FOXK1	(mTRAQ8)SGGLQTPEC(UniMod:4)LS(UniMod:21)R2	NA
0.225852	-0.837606				SGIET[Phospho (STY)]FSPPPPPPK	1.11099	1.84465	Q86YV5	PRAG1	(mTRAQ0)SGIET(UniMod:21)FSPPPPPPK(mTRAQ0)3	NA
0.225852	-0.837606				SGLTVPTS[Phospho (STY)]PK	0.877899	0.827172	Q53EL6	PDCD4	(mTRAQ0)SGLTVPTS(UniMod:21)PK(mTRAQ0)3	NA
-1.60429	-0.835731				SGMS[Phospho (STY)]PEQSR	-1.96563	-1.19804	Q9UQ35	SRRM2	(mTRAQ0)SGMS(UniMod:21)PEQSR2	NA
-1.60429	-0.835731				SGS[Phospho (STY)]AAQAEGLC(UniMod:4)K	0.808423	-0.0185247	Q92685	ALG3	(mTRAQ8)SGS(UniMod:21)AAQAEGLC(UniMod:4)K(mTRAQ8)2	NA
-0.593744	-0.835286				SGS[Phospho (STY)]EEAVTDPGER	-1.22455	-1.044	Q92508	PIEZO1	(mTRAQ0)SGS(UniMod:21)EEAVTDPGER2	NA
-0.593744	-0.835286				SGS[Phospho (STY)]MDPSGAHPSVR	1.78342	1.58629	Q07666	KHDRBS1	(mTRAQ0)SGS(UniMod:21)MDPSGAHPSVR3	NA
-1.81201	-0.834722				SGS[Phospho (STY)]PSDNSGAEEMEVSLAKPK	5.31596	7.64397	P31749	AKT1	_[mTRAQ-Nter0]SGS[Phospho (STY)]PSDNSGAEEMEVSLAK[mTRAQ-Lys0]PK[mTRAQ-Lys0]_.4	NA
-1.81201	-0.834722				SGSLDSELSVS[Phospho (STY)]PK	-0.528316	-0.823444	Q12802	AKAP13	_[mTRAQ-Nter0]SGSLDSELSVS[Phospho (STY)]PK[mTRAQ-Lys0]_.3	NA
	-0.834155				SGSLGQPS[Phospho (STY)]PSAQR	-0.550941	1.74535	Q9HBL0	TNS1	_[mTRAQ-Nter0]SGSLGQPS[Phospho (STY)]PSAQR_.2	NA
-0.39225	-0.833371				SGSSS[Phospho (STY)]PDSEITELK	-1.01136	-0.817942	P17812	CTPS1	(mTRAQ0)SGSSS(UniMod:21)PDSEITELK(mTRAQ0)3	NA
-0.39225	-0.833371				SGSSSPDS[Phospho (STY)]EITELK	-1.17935	-0.936201	P17812	CTPS1	(mTRAQ8)SGSSSPDS(UniMod:21)EITELK(mTRAQ8)3	NA
-0.569978	-0.831716				SGT[Phospho (STY)]FDLLEMDR	0.222676	-0.289245	Q9NVE7	PANK4	_[mTRAQ-Nter0]SGT[Phospho (STY)]FDLLEMDR_.2	PANK4_(T406)
-0.569978	-0.831716				SGTAETEPVEQDSS[Phospho (STY)]QPSLPLVR	-0.575152	-1.12281	Q12888	TP53BP1	(mTRAQ0)SGTAETEPVEQDSS(UniMod:21)QPSLPLVR3	NA
	-0.831559				SGTNS[Phospho (STY)]PPPPFSDWGR	-0.524974	-1.87771	Q9UKT5	FBXO4	_[mTRAQ-Nter0]SGTNS[Phospho (STY)]PPPPFSDWGR_.2	NA
	-0.831559				SGTSSPQS[Phospho (STY)]PVFR	1.01384	0.814467	Q8N556	AFAP1	(mTRAQ8)SGTSSPQS(UniMod:21)PVFR2	NA
	-0.828653				SGTSTPTTPGSTAITPGT[Phospho (STY)]PPSYSSR	5.27227	0.672106	P11137	MAP2	_[mTRAQ-Nter0]SGTSTPTTPGSTAITPGT[Phospho (STY)]PPSYSSR_.3	NA
	-0.828653				SGVDQMDLFGDMSTPPDLNS[Phospho (STY)]PTESK	0.0665759	0.770353	P98082	DAB2	(mTRAQ0)SGVDQMDLFGDMSTPPDLNS(UniMod:21)PTESK(mTRAQ0)3	NA
-2.17408	-0.827858				SGYSSPGS[Phospho (STY)]PGTPGSR	0.679557	-0.702448	P10636	MAPT	(mTRAQ0)SGYSSPGS(UniMod:21)PGTPGSR3	NA
-2.17408	-0.827858				SHIAQWS[Phospho (STY)]PHTPPR	0.916372	1.34588	P40189	IL6ST	_[mTRAQ-Nter0]SHIAQWS[Phospho (STY)]PHTPPR_.3	NA
	-0.827422				SHIAQWSPHT[Phospho (STY)]PPR	1.00972	1.08275	P40189	IL6ST	(mTRAQ0)SHIAQWSPHT(UniMod:21)PPR3	NA
	-0.827422				SHPLDLS[Phospho (STY)]PNVQSR	-1.00582	-0.631184	Q9ULH1	ASAP1	(mTRAQ0)SHPLDLS(UniMod:21)PNVQSR3	NA
-0.692158					SHQNS[Phospho (STY)]PTELNK	-0.851144	-1.48349	Q08999	RBL2	(mTRAQ8)SHQNS(UniMod:21)PTELNK(mTRAQ8)3	NA
-1.02789	-0.82674				SIGS[Phospho (STY)]PESTPK	0.572049	0.506374	Q8NEY1	NAV1	(mTRAQ0)SIGS(UniMod:21)PESTPK(mTRAQ0)2	NA
-1.02789	-0.82674				SILKPSTPIPPQEGEEVGES[Phospho (STY)]SEEQDNAPK	-1.66391	0.121291	Q9UDY2	TJP2	(mTRAQ0)SILK(mTRAQ0)PSTPIPPQEGEEVGES(UniMod:21)SEEQDNAPK(mTRAQ0)4	NA
0.228189	-0.823113				SINEENGEVS[Phospho (STY)]EDQSQNK	-0.0803755	0.0109394	Q13523	PRPF4B	_[mTRAQ-Nter0]SINEENGEVS[Phospho (STY)]EDQSQNK[mTRAQ-Lys0]_.3	NA
0.228189	-0.823113				SIQPQVS[Phospho (STY)]PR	0.562656	0.821457	Q13322	GRB10	(mTRAQ0)SIQPQVS(UniMod:21)PR2	NA
-0.984702	-0.821711				SKESVPEFPLS[Phospho (STY)]PPK	0.617835	0.667976	P16949	STMN1	_[mTRAQ-Nter0]SK[mTRAQ-Lys0]ESVPEFPLS[Phospho (STY)]PPK[mTRAQ-Lys0]_.4	NA
-0.984702	-0.821711				SKETSSPGTDDVFTPAPS[Phospho (STY)]DSPSSQR	0.543581	0.5186	P19634	SLC9A1	(mTRAQ0)SK(mTRAQ0)ETSSPGTDDVFTPAPS(UniMod:21)DSPSSQR3	NA
	-0.821525				SKETSSPGTDDVFTPAPSDS[Phospho (STY)]PSSQR	-0.102367	0.408575	P19634	SLC9A1	(mTRAQ8)SK(mTRAQ8)ETSSPGTDDVFTPAPSDS(UniMod:21)PSSQR4	NA
	-0.821525				SKPIPIMPAS[Phospho (STY)]PQK	1.14388	0.657123	O00429	DNM1L	(mTRAQ0)SK(mTRAQ0)PIPIMPAS(UniMod:21)PQK(mTRAQ0)4	NA
-0.863323	-0.82072				SKPNLPSES[Phospho (STY)]R	-0.846676	-0.362998	Q08170	SRSF4	(mTRAQ0)SK(mTRAQ0)PNLPSES(UniMod:21)R2	NA
-0.863323	-0.82072				SKPPPTYES[Phospho (STY)]EEEDK	-0.771902	-0.966283	O60885	BRD4	(mTRAQ0)SK(mTRAQ0)PPPTYES(UniMod:21)EEEDK(mTRAQ0)3	NA
-1.43274	-0.819575				SKS[Phospho (STY)]EEAHAEDSVMDHHFR	-0.494423	-1.521	Q8NC51	SERBP1	(mTRAQ0)SK(mTRAQ0)S(UniMod:21)EEAHAEDSVMDHHFR4	NA
-1.43274	-0.819575				SKS[Phospho (STY)]PLPPEEEAK	-0.838364	-1.18598	Q1KMD3	HNRNPUL2	(mTRAQ0)SK(mTRAQ0)S(UniMod:21)PLPPEEEAK(mTRAQ0)3	NA
-1.4019	-0.818798				SKT[Phospho (STY)]PTGPELDTSYK	0.470311	-1.20228	Q8NF91	SYNE1	(mTRAQ0)SK(mTRAQ0)T(UniMod:21)PTGPELDTSYK(mTRAQ0)3	NA
-1.4019	-0.818798				SLDSEPSVPSAAKPPS[Phospho (STY)]PEK	-0.590628	-0.637403	Q7Z3K3	POGZ	_[mTRAQ-Nter0]SLDSEPSVPSAAK[mTRAQ-Lys0]PPS[Phospho (STY)]PEK[mTRAQ-Lys0]_.3	NA
-0.572141	-0.816885				SLDSESIS[Phospho (STY)]PGDFHR	-0.452857	0.232088	Q52LW3	ARHGAP29	_[mTRAQ-Nter0]SLDSESIS[Phospho (STY)]PGDFHR_.3	NA
-0.572141	-0.816885				SLFTSQPS[Phospho (STY)]GEAEAPQTTDSPTTK	0.306575	0.944531	Q9H792	PEAK1	_[mTRAQ-Nter0]SLFTSQPS[Phospho (STY)]GEAEAPQTTDSPTTK[mTRAQ-Lys0]_.3	NA
-0.677897	-0.816611				SLGEISALTS[Phospho (STY)]K	0.912619	0.955555	P18206	VCL	(mTRAQ8)SLGEISALTS(UniMod:21)K(mTRAQ8)2	NA
-0.677897	-0.816611				SLGGESS[Phospho (STY)]GGTTPVGSFHTEAAR	-1.49047	0.735083	O15085	ARHGEF11	_[mTRAQ-Nter0]SLGGESS[Phospho (STY)]GGTTPVGSFHTEAAR_.3	NA
	-0.816611				SLGS[Phospho (STY)]PLLHER	0.290046	-0.529994	Q92844	TANK	(mTRAQ0)SLGS(UniMod:21)PLLHER3	NA
	-0.816611				SLGSASPGPGQPPLS[Phospho (STY)]SPTR	1.14696	0.934064	Q9C0B5	ZDHHC5	(mTRAQ0)SLGSASPGPGQPPLS(UniMod:21)SPTR3	NA
-1.55515	-0.816542				SLGSASPGPGQPPLSS[Phospho (STY)]PTR	0.543666	0.654656	Q9C0B5	ZDHHC5	_[mTRAQ-Nter0]SLGSASPGPGQPPLSS[Phospho (STY)]PTR_.3	NA
-1.55515	-0.816542				SLGSASPGPGQPPLSSPT[Phospho (STY)]R	1.2374	0.723922	Q9C0B5	ZDHHC5	(mTRAQ0)SLGSASPGPGQPPLSSPT(UniMod:21)R2	NA
	-0.816266				SLHLS[Phospho (STY)]PQEQSASYQDR	-1.2836	1.44867	Q9H410	DSN1	_[mTRAQ-Nter0]SLHLS[Phospho (STY)]PQEQSASYQDR_.3	NA
	-0.816266				SLHPWYGITPTSS[Phospho (STY)]PK	0.504766	1.13835	Q8N3F8	MICALL1	(mTRAQ0)SLHPWYGITPTSS(UniMod:21)PK(mTRAQ0)3	NA
	-0.81561				SLLLEPPRGT[Phospho (STY)]PDR	1.3027	0.303752	Q53GT1	KLHL22	(mTRAQ0)SLLLEPPRGT(UniMod:21)PDR3	NA
-0.979431	-0.812776				SLLSHEFQDET[Phospho (STY)]DTEEETLYSSK	1.11411	2.61814	O75976	CPD	(mTRAQ8)SLLSHEFQDET(UniMod:21)DTEEETLYSSK(mTRAQ8)4	NA
-0.979431	-0.812776				SLMS[Phospho (STY)]SPEDLTK	1.41259	0.503505	P46821	MAP1B	(mTRAQ0)SLMS(UniMod:21)SPEDLTK(mTRAQ0)2	NA
-1.16579	-0.812607				SLMSS[Phospho (STY)]PEDLTK	1.62276	0.701888	P46821	MAP1B	(mTRAQ0)SLMSS(UniMod:21)PEDLTK(mTRAQ0)2	NA
-1.16579	-0.812607				SLPAPVAQRPDS[Phospho (STY)]PGGGLQAPGQK	1.31475	1.91039	Q5JVS0	HABP4	_[mTRAQ-Nter0]SLPAPVAQRPDS[Phospho (STY)]PGGGLQAPGQK[mTRAQ-Lys0]_.4	NA
	-0.812489				SLPTTVPES[Phospho (STY)]PNYR	0.333152	0.689035	Q6PKG0	LARP1	(mTRAQ0)SLPTTVPES(UniMod:21)PNYR2	NA
	-0.812489				SLS[Phospho (STY)]DPIPQR	1.71366	0.933031	Q96PE2	ARHGEF17	(mTRAQ0)SLS(UniMod:21)DPIPQR2	NA
	-0.812458				SLS[Phospho (STY)]DSESDDSK	-1.21147	-1.10314	Q13185	CBX3	(mTRAQ0)SLS(UniMod:21)DSESDDSK(mTRAQ0)2	NA
	-0.812458				SLS[Phospho (STY)]PGGAALGYR	0.214423	0.278294	Q96T37	RBM15	(mTRAQ0)SLS(UniMod:21)PGGAALGYR3	NA
	-0.81242				SLS[Phospho (STY)]PGKENVSALDMEK	0.0718332	-0.600218	Q9H307	PNN	(mTRAQ8)SLS(UniMod:21)PGK(mTRAQ8)ENVSALDMEK(mTRAQ8)3	NA
	-0.81242				SLS[Phospho (STY)]PILPGR	0.902804	0.567857	Q6ZSZ5	ARHGEF18	(mTRAQ0)SLS(UniMod:21)PILPGR2	NA
-0.47372	-0.812244				SLS[Phospho (STY)]PSHLTEDR	0.110291	0.0881491	Q5T200	ZC3H13	(mTRAQ0)SLS(UniMod:21)PSHLTEDR2	NA
-0.47372	-0.812244				SLS[Phospho (STY)]QIHEAAVR	1.66162	1.38693	Q9NZM1	MYOF	_[mTRAQ-Nter0]SLS[Phospho (STY)]QIHEAAVR_.3	NA
	-0.812175				SLS[Phospho (STY)]SPTVTLSAPLEGAK	2.18173	1.65254	Q96PU5	NEDD4L	(mTRAQ0)SLS(UniMod:21)SPTVTLSAPLEGAK(mTRAQ0)3	NEDD4L_(S448)
	-0.812175				SLSDNGQPGT[Phospho (STY)]PDPADSGGTSAK	1.1446	0.530869	O75691	UTP20	(mTRAQ0)SLSDNGQPGT(UniMod:21)PDPADSGGTSAK(mTRAQ0)3	NA
	-0.811008				SLSNS[Phospho (STY)]NPDISGTPTSPDDEVR	-0.205318	-0.334226	Q96N67	DOCK7	(mTRAQ0)SLSNS(UniMod:21)NPDISGTPTSPDDEVR3	NA
	-0.811007				SLSS[Phospho (STY)]PTVTLSAPLEGAK	1.9522	1.91317	Q96PU5	NEDD4L	(mTRAQ8)SLSS(UniMod:21)PTVTLSAPLEGAK(mTRAQ8)3	NA
	-0.808578				SLSSS[Phospho (STY)]LDDTEVK	3.15049	2.78296	O95292	VAPB	(mTRAQ0)SLSSS(UniMod:21)LDDTEVK(mTRAQ0)2	NA
	-0.808578				SLSYS[Phospho (STY)]PVER	-0.907261	0.11077	Q9UQ35	SRRM2	(mTRAQ0)SLSYS(UniMod:21)PVER2	NA
	-0.808118				SLVESVSSS[Phospho (STY)]PNK	0.710946	0.45535	Q9H2U2	PPA2	(mTRAQ0)SLVESVSSS(UniMod:21)PNK(mTRAQ0)2	NA
	-0.808118				SLYGDVDS[Phospho (STY)]PLPTGEAGGPPSTR	0.0153843	0.175287	Q9Y4B5	MTCL1	_[mTRAQ-Nter0]SLYGDVDS[Phospho (STY)]PLPTGEAGGPPSTR_.3	NA
	-0.806472				SMDAMSS[Phospho (STY)]PTK	0.658605	0.645866	Q9UPN3	MACF1	(mTRAQ0)SMDAMSS(UniMod:21)PTK(mTRAQ0)2	NA
	-0.806472				SMGTGDTPGLEVPSS[Phospho (STY)]PLR	0.432502	0.486592	Q86WB0	ZC3HC1	(mTRAQ0)SMGTGDTPGLEVPSS(UniMod:21)PLR3	NA
	-0.805736				SMGTGDTPGLEVPSS[Phospho (STY)]PLRK	1.25775	0.936481	Q86WB0	ZC3HC1	(mTRAQ0)SMGTGDTPGLEVPSS(UniMod:21)PLRK(mTRAQ0)3	NA
	-0.805736				SNLDEEVNVIPPHT[Phospho (STY)]PVR	-0.98399	-2.75942	P06400	RB1	_[mTRAQ-Nter0]SNLDEEVNVIPPHT[Phospho (STY)]PVR_.3	NA
-0.669089	-0.804856				SNMS[Phospho (STY)]PHGLPAR	0.914809	0.791166	Q13330	MTA1	_[mTRAQ-Nter0]SNMS[Phospho (STY)]PHGLPAR_.3	NA
-0.669089	-0.804856				SNS[Phospho (STY)]FSDER	-0.749542	-0.612601	Q09666	AHNAK	(mTRAQ0)SNS(UniMod:21)FSDER2	NA
-1.09756	-0.804241				SNS[Phospho (STY)]PLPVPPSK	3.45064	0.487216	Q13247	SRSF6	(mTRAQ0)SNS(UniMod:21)PLPVPPSK(mTRAQ0)3	NA
-1.09756	-0.804241				SNSPLPSIQLQPQS[Phospho (STY)]PSASK	-1.09374	-0.15256	Q08174	PCDH1	(mTRAQ8)SNSPLPSIQLQPQS(UniMod:21)PSASK(mTRAQ8)3	NA
-0.990882	-0.803022				SNTAGSQS[Phospho (STY)]QVETEA	-2.75969	-0.926004	Q02790	FKBP4	(mTRAQ0)SNTAGSQS(UniMod:21)QVETEA2	NA
-0.990882	-0.803022				SNTEPQSPPIAS[Phospho (STY)]PK	0.590213	0.35059	P82094	TMF1	_[mTRAQ-Nter0]SNTEPQSPPIAS[Phospho (STY)]PK[mTRAQ-Lys0]_.3	NA
	-0.802795				SPAVATSTAAPPPPSS[Phospho (STY)]PLPSK	0.954462	1.3015	Q14157	UBAP2L	(mTRAQ8)SPAVATSTAAPPPPSS(UniMod:21)PLPSK(mTRAQ8)3	NA
	-0.802795				SPDKPGGS[Phospho (STY)]PSASR	-1.1647	-0.525545	Q9Y3T9	NOC2L	(mTRAQ0)SPDK(mTRAQ0)PGGS(UniMod:21)PSASR3	NA
	-0.802782				SPEEEGAVSS[Phospho (STY)]	-1.9114	-1.1193	Q01130	SRSF2	(mTRAQ0)SPEEEGAVSS(UniMod:21)2	NA
	-0.802782				SPES[Phospho (STY)]LPGPALEDIAIK	-0.100713	-0.408062	P78559	MAP1A	(mTRAQ0)SPES(UniMod:21)LPGPALEDIAIK(mTRAQ0)3	NA
-2.06514	-0.802738				SPFNSPS[Phospho (STY)]PQDSPR	-0.498595	0.5649	P08651	NFIC	(mTRAQ8)SPFNSPS(UniMod:21)PQDSPR3	NA
-2.06514	-0.802738				SPGAGSLGS[Phospho (STY)]PASQR	0.752526	1.23926	P53667	LIMK1	(mTRAQ0)SPGAGSLGS(UniMod:21)PASQR2	NA
	-0.800519				SPGS[Phospho (STY)]PPGPELPIETALDDR	-0.518148	0.246664	Q8TEW0	PARD3	_[mTRAQ-Nter0]SPGS[Phospho (STY)]PPGPELPIETALDDR_.3	NA
	-0.800519				SPGS[Phospho (STY)]PVGEGTGSPPK	-0.464922	-0.147124	P35611	ADD1	_[mTRAQ-Nter0]SPGS[Phospho (STY)]PVGEGTGSPPK[mTRAQ-Lys0]_.2	NA
	-0.800195				SPGSTPTT[Phospho (STY)]PTSSQAPQK	0.962073	1.00924	P35658	NUP214	(mTRAQ0)SPGSTPTT(UniMod:21)PTSSQAPQK(mTRAQ0)3	NA
	-0.800195				SPPLLES[Phospho (STY)]PDATR	0.416278	0.866429	Q15036	SNX17	(mTRAQ0)SPPLLES(UniMod:21)PDATR2	NA
	-0.799745				SPPLS[Phospho (STY)]PVGTTPVK	0.832367	1.68401	Q9BVC5	C2orf49	(mTRAQ0)SPPLS(UniMod:21)PVGTTPVK(mTRAQ0)2	NA
	-0.7993				SPPS[Phospho (STY)]PELQGPPSTEK	1.68852	0.0530016	Q9HB09	BCL2L12	(mTRAQ0)SPPS(UniMod:21)PELQGPPSTEK(mTRAQ0)3	NA
	-0.7993				SPPS[Phospho (STY)]PVER	0.0794009	0.037982	Q02952	AKAP12	(mTRAQ0)SPPS(UniMod:21)PVER2	NA
5.27227					SPPS[Phospho (STY)]TGSTYGSSQK	-0.863233	-0.276085	Q9Y2W1	THRAP3	(mTRAQ0)SPPS(UniMod:21)TGSTYGSSQK(mTRAQ0)3	NA
	-0.79829				SPPSS[Phospho (STY)]SEIFTPAHEENVR	-0.439247	-0.831716	C9JLW8	MCRIP1	(mTRAQ0)SPPSS(UniMod:21)SEIFTPAHEENVR3	NA
	-0.797356				SPPST[Phospho (STY)]GSTYGSSQK	-0.863233	-1.02303	Q9Y2W1	THRAP3	(mTRAQ8)SPPST(UniMod:21)GSTYGSSQK(mTRAQ8)2	NA
	-0.797356				SPS[Phospho (STY)]DSGYSYETIGK	0.471317	-0.801857	P46821	MAP1B	(mTRAQ0)SPS(UniMod:21)DSGYSYETIGK(mTRAQ0)2	NA
-2.94881	-0.796135				SPS[Phospho (STY)]KPLPEVTDEYK	-1.25658	-0.538656	P05455	SSB	(mTRAQ0)SPS(UniMod:21)K(mTRAQ0)PLPEVTDEYK(mTRAQ0)3	NA
-2.94881	-0.796135				SPS[Phospho (STY)]LGSDLTFATR	1.49147	0.269647	Q13425	SNTB2	(mTRAQ8)SPS(UniMod:21)LGSDLTFATR3	NA
	-0.794803				SPS[Phospho (STY)]PAHLPDDPK	0.124208	-0.110255	Q92615	LARP4B	(mTRAQ8)SPS(UniMod:21)PAHLPDDPK(mTRAQ8)3	NA
	-0.794803				SPS[Phospho (STY)]PPDGSPAATPEIR	-0.297898	-0.214436	O00499	BIN1	(mTRAQ0)SPS(UniMod:21)PPDGSPAATPEIR2	NA
-1.23131	-0.793874				SPS[Phospho (STY)]PPTQHTGQPPGQPSAPSQLSAPR	0.154488	-0.0189504	Q68EM7	ARHGAP17	(mTRAQ0)SPS(UniMod:21)PPTQHTGQPPGQPSAPSQLSAPR3	NA
-1.23131	-0.793874				SPS[Phospho (STY)]PVLR	0.962401	0.825307	O43432	EIF4G3	(mTRAQ8)SPS(UniMod:21)PVLR2	NA
-0.57043	-0.792298				SPS[Phospho (STY)]PVQGK	-0.321448	-1.02508	Q96JP5	ZFP91	(mTRAQ8)SPS(UniMod:21)PVQGK(mTRAQ8)2	NA
-0.57043	-0.792298				SPSAS[Phospho (STY)]ITDEDSNV	-0.487176	-0.722607	Q86W92	PPFIBP1	(mTRAQ0)SPSAS(UniMod:21)ITDEDSNV2	NA
-1.61411	-0.790198				SPSDSST[Phospho (STY)]ASTPVAEQIER	0.213109	0.293591	Q16643	DBN1	(mTRAQ0)SPSDSST(UniMod:21)ASTPVAEQIER3	NA
-1.61411	-0.790198				SPSDSSTAS[Phospho (STY)]TPVAEQIER	0.0602192	0.822916	Q16643	DBN1	(mTRAQ0)SPSDSSTAS(UniMod:21)TPVAEQIER3	NA
	-0.789205				SPSDSSTAST[Phospho (STY)]PVAEQIER	-1.53944	-0.0787682	Q16643	DBN1	(mTRAQ0)SPSDSSTAST(UniMod:21)PVAEQIER3	NA
	-0.787493				SPSEESAPTTS[Phospho (STY)]PESVSGSVPSSGSSGR	-0.400466	-0.224563	P54725	RAD23A	(mTRAQ8)SPSEESAPTTS(UniMod:21)PESVSGSVPSSGSSGR3	NA
	-0.787493				SPSEESAPTTSPESVSGSVPS[Phospho (STY)]SGSSGR	-0.145629	-0.32913	P54725	RAD23A	(mTRAQ0)SPSEESAPTTSPESVSGSVPS(UniMod:21)SGSSGR3	NA
-0.776142	-0.786725				SPSLS[Phospho (STY)]PNSPLPSEHR	1.032	1.18712	P41970	ELK3	(mTRAQ0)SPSLS(UniMod:21)PNSPLPSEHR3	NA
-0.776142	-0.786725				SPSLS[Phospho (STY)]PSPPSPLEK	0.70802	0.581986	P46821	MAP1B	(mTRAQ0)SPSLS(UniMod:21)PSPPSPLEK(mTRAQ0)3	NA
-0.932331	-0.785915				SPSLSPS[Phospho (STY)]PPSPLEK	0.949119	0.787969	P46821	MAP1B	(mTRAQ0)SPSLSPS(UniMod:21)PPSPLEK(mTRAQ0)3	NA
-0.932331	-0.785915				SPSLSPSPPS[Phospho (STY)]PLEK	1.01447	0.761153	P46821	MAP1B	(mTRAQ0)SPSLSPSPPS(UniMod:21)PLEK(mTRAQ0)3	NA
	-0.785915				SPSPPDGS[Phospho (STY)]PAATPEIR	0.754588	0.574545	O00499	BIN1	(mTRAQ0)SPSPPDGS(UniMod:21)PAATPEIR2	NA
	-0.785915				SPSPPT[Phospho (STY)]QHTGQPPGQPSAPSQLSAPR	0.538804	0.117149	Q68EM7	ARHGAP17	(mTRAQ0)SPSPPT(UniMod:21)QHTGQPPGQPSAPSQLSAPR3	NA
-0.339752	-0.783899				SPVPS[Phospho (STY)]PPGSPR	0.457773	0.525433	Q96MM6	HSPA12B	(mTRAQ0)SPVPS(UniMod:21)PPGSPR2	NA
-0.339752	-0.783899				SPVPSPGSS[Phospho (STY)]SPQLQVK	0.876676	1.46809	Q8N3F8	MICALL1	(mTRAQ0)SPVPSPGSS(UniMod:21)SPQLQVK(mTRAQ0)3	NA
	-0.783609				SPVPSPGSSS[Phospho (STY)]PQLQVK	0.965581	1.35597	Q8N3F8	MICALL1	(mTRAQ0)SPVPSPGSSS(UniMod:21)PQLQVK(mTRAQ0)3	NA
	-0.783609				SPVS[Phospho (STY)]TRPLPSASQK	0.73655	0.43177	Q8ND56	LSM14A	(mTRAQ0)SPVS(UniMod:21)TRPLPSASQK(mTRAQ0)3	NA
-0.617642	-0.783551				SQDADS[Phospho (STY)]PGSSGAPENLTFK	0.25767	0.598052	P55196	AFDN	_[mTRAQ-Nter0]SQDADS[Phospho (STY)]PGSSGAPENLTFK[mTRAQ-Lys0]_.3	NA
-0.617642	-0.783551				SQDATFSPGS[Phospho (STY)]EQAEK	-0.799791	-1.61845	Q86WB0	ZC3HC1	(mTRAQ0)SQDATFSPGS(UniMod:21)EQAEK(mTRAQ0)3	NA
0.924067	-0.781994				SQEPIPDDQKVS[Phospho (STY)]DDDK	-0.986643	-0.70103	Q86UE4	MTDH	(mTRAQ0)SQEPIPDDQK(mTRAQ0)VS(UniMod:21)DDDK(mTRAQ0)3	NA
0.924067	-0.781994				SQGDEAGGHGEDRPEPLS[Phospho (STY)]PK	-0.61838	-0.724408	Q9NZT2	OGFR	(mTRAQ0)SQGDEAGGHGEDRPEPLS(UniMod:21)PK(mTRAQ0)4	NA
	-0.780781				SQHS[Phospho (STY)]SGNGNDFEMITK	0.0271861	-0.389664	Q99442	SEC62	(mTRAQ0)SQHS(UniMod:21)SGNGNDFEMITK(mTRAQ0)3	NA
	-0.780781				SQS[Phospho (STY)]ADAPGPTER	-1.51858	-0.773398	Q9NSC5	HOMER3	(mTRAQ0)SQS(UniMod:21)ADAPGPTER2	NA
	-0.780781				SQS[Phospho (STY)]FAGVLGSHER	0.242651	0.317199	Q6ZS17	RIPOR1	(mTRAQ0)SQS(UniMod:21)FAGVLGSHER3	NA
	-0.780781				SQS[Phospho (STY)]LPNSLDYTQTSDPGR	-0.660394	-0.765432	Q96TC7	RMDN3	(mTRAQ0)SQS(UniMod:21)LPNSLDYTQTSDPGR3	NA
	-0.780497				SQS[Phospho (STY)]PHYFR	0.377017	-0.519928	Q9UKJ3	GPATCH8	_[mTRAQ-Nter0]SQS[Phospho (STY)]PHYFR_.3	NA
	-0.780497				SQS[Phospho (STY)]TTFNPDDMSEPEFK	0.842127	-0.426307	Q86W92	PPFIBP1	(mTRAQ8)SQS(UniMod:21)TTFNPDDMSEPEFK(mTRAQ8)3	NA
-1.77043	-0.780265				SQSS[Phospho (STY)]DTEQQSPTSGGGK	-1.21472	-1.19711	P23588	EIF4B	(mTRAQ8)SQSS(UniMod:21)DTEQQSPTSGGGK(mTRAQ8)3	NA
-1.77043	-0.780265				SQSS[Phospho (STY)]HSYDDSTLPLIDR	-0.971173	-0.653561	O60716	CTNND1	(mTRAQ0)SQSS(UniMod:21)HSYDDSTLPLIDR3	NA
	-0.778219				SQSSDTEQQS[Phospho (STY)]PTSGGGK	-1.37783	-1.55915	P23588	EIF4B	(mTRAQ0)SQSSDTEQQS(UniMod:21)PTSGGGK(mTRAQ0)3	NA
	-0.778219				SRLT[Phospho (STY)]PVSPESSSTEEK	-0.373992	-0.375885	Q13501	SQSTM1	(mTRAQ8)SRLT(UniMod:21)PVSPESSSTEEK(mTRAQ8)3	NA
-0.497909	-0.777692				SRS[Phospho (STY)]DIDVNAAASAK	0.457395	-0.0189201	Q7Z460	CLASP1	(mTRAQ0)SRS(UniMod:21)DIDVNAAASAK(mTRAQ0)3	NA
-0.497909	-0.777692				SRS[Phospho (STY)]GEGEVSGLMR	-0.66093	-1.17422	Q13263	TRIM28	(mTRAQ8)SRS(UniMod:21)GEGEVSGLMR3	NA
-1.12696	-0.777244				SRS[Phospho (STY)]PLELEPEAK	-1.10352	-1.2325	Q92466	DDB2	(mTRAQ8)SRS(UniMod:21)PLELEPEAK(mTRAQ8)3	NA
-1.12696	-0.777244				SRT[Phospho (STY)]SVQTEDDQLIAGQSAR	-0.74491	-0.369186	P35221	CTNNA1	(mTRAQ0)SRT(UniMod:21)SVQTEDDQLIAGQSAR3	NA
	-0.777235				SS[Phospho (STY)]AEAQTPEDTPNK	-1.01761	-1.54633	O43493	TGOLN2	(mTRAQ0)SS(UniMod:21)AEAQTPEDTPNK(mTRAQ0)2	NA
	-0.777235				SS[Phospho (STY)]ASAPDVDDPEAFPALA	-1.39001	-0.715566	Q8NC51	SERBP1	(mTRAQ0)SS(UniMod:21)ASAPDVDDPEAFPALA2	NA
	-0.77687				SS[Phospho (STY)]FSHYSGLK	4.17422	5.43995	Q8NC51	SERBP1	(mTRAQ0)SS(UniMod:21)FSHYSGLK(mTRAQ0)3	NA
	-0.77687				SS[Phospho (STY)]FSQHAR	0.150123	0.111822	P02545	LMNA	_[mTRAQ-Nter0]SS[Phospho (STY)]FSQHAR_.2	NA
	-0.77687				SS[Phospho (STY)]GELSSPLR	-1.58192	-1.90327	Q14162	SCARF1	(mTRAQ8)SS(UniMod:21)GELSSPLR2	NA
	-0.77687				SS[Phospho (STY)]PELTR	-1.96082	-1.27602	Q9UQ35	SRRM2	(mTRAQ0)SS(UniMod:21)PELTR2	NA
	-0.77687				SS[Phospho (STY)]PEQPRPSTSK	-1.96014	-1.72755	P29590	PML	(mTRAQ0)SS(UniMod:21)PEQPRPSTSK(mTRAQ0)3	NA
	-0.77687				SS[Phospho (STY)]PGAVAGLSNAPGTPR	0.284048	-0.4334	Q9BWG4	SSBP4	(mTRAQ0)SS(UniMod:21)PGAVAGLSNAPGTPR3	NA
-0.4943	-0.776667				SS[Phospho (STY)]PGGQDEGGFMAQGK	-0.386081	-1.10428	P49023	PXN	(mTRAQ0)SS(UniMod:21)PGGQDEGGFMAQGK(mTRAQ0)3	NA
-0.4943	-0.776667				SS[Phospho (STY)]PPLPPPAEER	-1.35498	-1.6175	Q96RK0	CIC	(mTRAQ0)SS(UniMod:21)PPLPPPAEER2	NA
-0.429229	-0.77441				SS[Phospho (STY)]PQLDPLR	-0.145533	-0.646291	Q8ND56	LSM14A	(mTRAQ0)SS(UniMod:21)PQLDPLR3	NA
-0.429229	-0.77441				SS[Phospho (STY)]PQLDPLRK	0.26319	-0.67191	Q8ND56	LSM14A	(mTRAQ0)SS(UniMod:21)PQLDPLRK(mTRAQ0)2	NA
-1.31259	-0.774189				SS[Phospho (STY)]PSVLIHSLGK	1.31944	0.470155	Q9P0K7	RAI14	(mTRAQ8)SS(UniMod:21)PSVLIHSLGK(mTRAQ8)3	NA
-1.31259	-0.774189				SS[Phospho (STY)]SLDGEHHDGYHR	-0.0122476	-0.269564	Q9C0J8	WDR33	(mTRAQ0)SS(UniMod:21)SLDGEHHDGYHR4	NA
	-0.773008				SS[Phospho (STY)]SPELVTHLK	0.0179074	0.16165	Q07960	ARHGAP1	(mTRAQ0)SS(UniMod:21)SPELVTHLK(mTRAQ0)3	NA
	-0.773008				SS[Phospho (STY)]TPEEVK	-1.95589	-1.6263	P23528	CFL1	(mTRAQ0)SS(UniMod:21)TPEEVK(mTRAQ0)2	NA
-0.622528	-0.772746				SS[Phospho (STY)]TPPGESYFGVSSLQLK	0.606185	0.589808	Q9UQ35	SRRM2	(mTRAQ8)SS(UniMod:21)TPPGESYFGVSSLQLK(mTRAQ8)3	NA
-0.622528	-0.772746				SSATSGDIWPGLSAYDNS[Phospho (STY)]PR	-0.323169	-0.268749	Q9NYF8	BCLAF1	(mTRAQ0)SSATSGDIWPGLSAYDNS(UniMod:21)PR2	NA
0.672274	-0.772193				SSDEENGPPSS[Phospho (STY)]PDLDR	-0.786838	-2.43571	Q96B36	AKT1S1	_[mTRAQ-Nter0]SSDEENGPPSS[Phospho (STY)]PDLDR_.3	NA
0.672274	-0.772193				SSDQPLTVPVS[Phospho (STY)]PK	0.0826175	-0.384767	Q9ULW0	TPX2	(mTRAQ8)SSDQPLTVPVS(UniMod:21)PK(mTRAQ8)3	NA
0.672274	-0.772193				SSLAET[Phospho (STY)]LDSTGSLDPQR	0.115032	-0.329605	Q9UGH3	SLC23A2	(mTRAQ0)SSLAET(UniMod:21)LDSTGSLDPQR3	NA
0.672274	-0.772193				SSLS[Phospho (STY)]GDEEDELFK	-0.324008	-1.52881	Q5T1M5	FKBP15	(mTRAQ0)SSLS(UniMod:21)GDEEDELFK(mTRAQ0)2	NA
	-0.771637				SSPNPFVGS[Phospho (STY)]PPK	0.923119	0.544481	P98082	DAB2	(mTRAQ0)SSPNPFVGS(UniMod:21)PPK(mTRAQ0)3	NA
	-0.771637				SSPNVANQPPS[Phospho (STY)]PGGK	0.106034	0.119062	P55196	AFDN	(mTRAQ0)SSPNVANQPPS(UniMod:21)PGGK(mTRAQ0)2	NA
	-0.771555				SSPVNNHHS[Phospho (STY)]PGQTPTLGQPEAR	-0.417303	0.184373	Q5SW79	CEP170	_[mTRAQ-Nter0]SSPVNNHHS[Phospho (STY)]PGQTPTLGQPEAR_.4	NA
	-0.770861				SSQPSPT[Phospho (STY)]AVPASDSPPTK	1.8434	-0.26025	Q3KQU3	MAP7D1	(mTRAQ8)SSQPSPT(UniMod:21)AVPASDSPPTK(mTRAQ8)3	NA
	-0.770861				SSS[Phospho (STY)]DPPAVHPPLPPLR	-1.88604	-1.60679	O43150	ASAP2	(mTRAQ0)SSS(UniMod:21)DPPAVHPPLPPLR3	NA
	-0.770393				SSS[Phospho (STY)]LGNLK	-0.0287433	0.266553	Q86W92	PPFIBP1	(mTRAQ8)SSS(UniMod:21)LGNLK(mTRAQ8)2	NA
	-0.770393				SSS[Phospho (STY)]PVTELASR	0.369656	0.0887228	Q9UQ35	SRRM2	(mTRAQ0)SSS(UniMod:21)PVTELASR2	NA
-1.21692	-0.769833				SSSSSGVPYS[Phospho (STY)]PAIPNK	1.3147	0.904377	Q9UPT5	EXOC7	(mTRAQ0)SSSSSGVPYS(UniMod:21)PAIPNK(mTRAQ0)2	NA
-1.21692	-0.769833				SST[Phospho (STY)]PLPTISSSAENTR	1.28231	0.34301	P42166;P42167	TMPO	(mTRAQ0)SST(UniMod:21)PLPTISSSAENTR3	NA
-1.86085	-0.769394				SSTPLHS[Phospho (STY)]PSPIR	0.0486773	0.38778	O95817	BAG3	(mTRAQ8)SSTPLHS(UniMod:21)PSPIR3	NA
-1.86085	-0.769394				SSTPLHSPS[Phospho (STY)]PIR	0.744247	-0.133159	O95817	BAG3	(mTRAQ0)SSTPLHSPS(UniMod:21)PIR3	NA
-0.863233	-0.767921				SSTPLPT[Phospho (STY)]ISSSAENTR	-1.34758	-1.28915	P42166;P42167	TMPO	(mTRAQ0)SSTPLPT(UniMod:21)ISSSAENTR2	NA
-0.863233	-0.767921				SSTPLPTISS[Phospho (STY)]SAENTR	-0.3861	0.165887	P42166;P42167	TMPO	(mTRAQ0)SSTPLPTISS(UniMod:21)SAENTR2	NA
-0.531377	-0.766616				SSTRPPS[Phospho (STY)]IADPDPSDLPVDR	-0.485865	-0.0830747	Q9NX94	WBP1L	(mTRAQ0)SSTRPPS(UniMod:21)IADPDPSDLPVDR3	NA
-0.531377	-0.766616				SSTSGDT[Phospho (STY)]EEEEEEEVVPFSSDEQK	0.132234	0.117906	O15231	ZNF185	(mTRAQ8)SSTSGDT(UniMod:21)EEEEEEEVVPFSSDEQK(mTRAQ8)3	NA
	-0.766188				STAPETAIEC(UniMod:4)TQAPAPAS[Phospho (STY)]EDEK	-0.583258	0.168866	Q14839	CHD4	(mTRAQ8)STAPETAIEC(UniMod:4)TQAPAPAS(UniMod:21)EDEK(mTRAQ8)3	NA
	-0.766188				STAQQELDGKPAS[Phospho (STY)]PTPVIVASHTANK	1.12054	0.548695	P35606	COPB2	(mTRAQ0)STAQQELDGK(mTRAQ0)PAS(UniMod:21)PTPVIVASHTANK(mTRAQ0)3	NA
	-0.765872				STDSEVSQS[Phospho (STY)]PAK	-0.806518	-1.5829	O75175	CNOT3	_[mTRAQ-Nter0]STDSEVSQS[Phospho (STY)]PAK[mTRAQ-Lys0]_.3	NA
-0.419114	-0.765836				STIGVMVT[Phospho (STY)]ASHNPEEDNGVK	0.14092	0.0891631	O95394	PGM3	(mTRAQ0)STIGVMVT(UniMod:21)ASHNPEEDNGVK(mTRAQ0)3	NA
-0.419114	-0.765836				STPAITLES[Phospho (STY)]PDIK	0.945177	-0.400522	P00387	CYB5R3	_[mTRAQ-Nter0]STPAITLES[Phospho (STY)]PDIK[mTRAQ-Lys0]_.3	NA
	-0.765473				STPFIVPS[Phospho (STY)]SPTEQEGR	1.05716	0.505398	Q12888	TP53BP1	(mTRAQ0)STPFIVPS(UniMod:21)SPTEQEGR3	NA
	-0.765473				STPSHGSVSSLNSTGSLS[Phospho (STY)]PK	0.788287	0.571489	Q9UBC2	EPS15L1	(mTRAQ0)STPSHGSVSSLNSTGSLS(UniMod:21)PK(mTRAQ0)3	NA
	-0.764643				STS[Phospho (STY)]PIIGSPPVR	1.93114	0.804816	Q86TB9	PATL1	(mTRAQ0)STS(UniMod:21)PIIGSPPVR3	NA
-1.51171	-0.7618				STSAPQMS[Phospho (STY)]PGSSDNQSSSPQPAQQK	-0.18692	1.10848	Q14157	UBAP2L	(mTRAQ0)STSAPQMS(UniMod:21)PGSSDNQSSSPQPAQQK(mTRAQ0)3	NA
-1.51171	-0.7618				STSAPQMSPGS[Phospho (STY)]SDNQSSSPQPAQQK	-0.812725	1.65665	Q14157	UBAP2L	(mTRAQ8)STSAPQMSPGS(UniMod:21)SDNQSSSPQPAQQK(mTRAQ8)3	NA
-1.61685	-0.761695				STSAPQMSPGSS[Phospho (STY)]DNQSSSPQPAQQK	-1.25937e-05	-0.0167719	Q14157	UBAP2L	(mTRAQ0)STSAPQMSPGSS(UniMod:21)DNQSSSPQPAQQK(mTRAQ0)4	NA
-1.61685	-0.761695				STSMDSGSSES[Phospho (STY)]PASLK	-0.247882	-1.34192	Q15811	ITSN1	(mTRAQ0)STSMDSGSSES(UniMod:21)PASLK(mTRAQ0)3	NA
	-0.761395				STSTPTS[Phospho (STY)]PGPR	0.395626	0.11237	Q8WWM7	ATXN2L	(mTRAQ8)STSTPTS(UniMod:21)PGPR3	NA
	-0.761395				STVEDFEANT[Phospho (STY)]SPTK	-4.76108	-1.31713	Q6P995	FAM171B	(mTRAQ0)STVEDFEANT(UniMod:21)SPTK(mTRAQ0)3	NA
-0.171272	-0.760002				STVEDFEANTS[Phospho (STY)]PTK	-0.4093	-1.04013	Q6P995	FAM171B	(mTRAQ0)STVEDFEANTS(UniMod:21)PTK(mTRAQ0)3	NA
-0.171272	-0.760002				SVAAEGALLPQT[Phospho (STY)]PPSPR	1.02402	0.662491	Q86X27	RALGPS2	(mTRAQ8)SVAAEGALLPQT(UniMod:21)PPSPR3	NA
	-0.759632				SVAAEGALLPQTPPS[Phospho (STY)]PR	0.792793	0.662491	Q86X27	RALGPS2	(mTRAQ8)SVAAEGALLPQTPPS(UniMod:21)PR3	NA
	-0.759632				SVAS[Phospho (STY)]NQSEMEFSSLQDMPK	-2.45771	-1.34046	Q8N163	CCAR2	(mTRAQ8)SVAS(UniMod:21)NQSEMEFSSLQDMPK(mTRAQ8)3	NA
-1.62759	-0.758574				SVGGSGGGS[Phospho (STY)]FGDNLVTR	1.10455	1.55138	P02545	LMNA	(mTRAQ0)SVGGSGGGS(UniMod:21)FGDNLVTR2	NA
-1.62759	-0.758574				SVNEILGLAESS[Phospho (STY)]PNEPK	-0.313297	-0.352252	Q9H8G2	CAAP1	(mTRAQ0)SVNEILGLAESS(UniMod:21)PNEPK(mTRAQ0)3	NA
	-0.757658				SVNFSLT[Phospho (STY)]PNEIK	0.866778	0.880546	P46821	MAP1B	(mTRAQ0)SVNFSLT(UniMod:21)PNEIK(mTRAQ0)2	NA
	-0.757658				SVS[Phospho (STY)]PPPK	-0.536184	-0.87779	Q13247	SRSF6	(mTRAQ0)SVS(UniMod:21)PPPK(mTRAQ0)2	NA
	-0.757105				SVS[Phospho (STY)]PTTEMVSNESVDYR	0.41615	0.879719	P08581	MET	(mTRAQ0)SVS(UniMod:21)PTTEMVSNESVDYR2	NA
-0.426879	-0.756744				SVSEINS[Phospho (STY)]DDELSGK	0.0520146	0.00847514	P82094	TMF1	(mTRAQ0)SVSEINS(UniMod:21)DDELSGK(mTRAQ0)2	NA
-0.426879	-0.756744				SVSGS[Phospho (STY)]PEPAAK	0.0353179	-0.255636	Q8IYB3	SRRM1	(mTRAQ0)SVSGS(UniMod:21)PEPAAK(mTRAQ0)2	NA
-0.85044	-0.756468				SVSPT[Phospho (STY)]FLNPSDENLK	0.376463	0.0734522	Q9UKA4	AKAP11	_[mTRAQ-Nter0]SVSPT[Phospho (STY)]FLNPSDENLK[mTRAQ-Lys0]_.2	NA
-0.85044	-0.756468				SVSSNVAS[Phospho (STY)]VSPIPAGSK	1.92544	0.91834	Q9Y6G9	DYNC1LI1	(mTRAQ8)SVSSNVAS(UniMod:21)VSPIPAGSK(mTRAQ8)3	NA
	-0.75627				SVSTPSEAGS[Phospho (STY)]QDSGDGAVGSR	0.0448947	-0.644448	Q13409	DYNC1I2	(mTRAQ0)SVSTPSEAGS(UniMod:21)QDSGDGAVGSR3	NA
	-0.75627				SVT[Phospho (STY)]PPPPPR	0.661045	-0.024257	O95835	LATS1	(mTRAQ0)SVT(UniMod:21)PPPPPR2	NA
	-0.755236				SWEDS[Phospho (STY)]PER	-0.345752	-0.298782	Q9UDY2	TJP2	(mTRAQ0)SWEDS(UniMod:21)PER2	NA
	-0.755236				SWS[Phospho (STY)]PPPEVSR	-0.754464	-0.663984	Q9NR19	ACSS2	(mTRAQ0)SWS(UniMod:21)PPPEVSR2	NA
	-0.755105				SYS[Phospho (STY)]PDGK	-1.19985	-0.921131	P43243	MATR3	(mTRAQ8)SYS(UniMod:21)PDGK(mTRAQ8)2	NA
	-0.755105				SYSS[Phospho (STY)]PDITQAIQEEEK	0.482329	-0.232401	P40818	USP8	(mTRAQ8)SYSS(UniMod:21)PDITQAIQEEEK(mTRAQ8)3	NA
-0.661078	-0.754115				T[Phospho (STY)]ASPPPPPK	0.936291	0.10903	Q8IYB3	SRRM1	(mTRAQ8)T(UniMod:21)ASPPPPPK(mTRAQ8)2	NA
-0.661078	-0.754115				T[Phospho (STY)]ESGEETDLISPPQEEVK	-1.50762	-1.6712	O43493	TGOLN2	(mTRAQ0)T(UniMod:21)ESGEETDLISPPQEEVK(mTRAQ0)3	NA
-0.529155	-0.752885				T[Phospho (STY)]FC[Carbamidomethyl (C)]GTPEYLAPEVLEDNDYGR	-0.123553	0.284303	P31749	AKT1	_[mTRAQ-Nter0]T[Phospho (STY)]FC[Carbamidomethyl (C)]GTPEYLAPEVLEDNDYGR_.3	NA
-0.529155	-0.752885				T[Phospho (STY)]IGGGDDSFNTFFSETGAGK	2.94842	0.99075	P68363;Q13748;Q6PEY2;Q71U36;Q9BQE3	TUBA1A;TUBA1B;TUBA1C;TUBA3C;TUBA3E	(mTRAQ0)T(UniMod:21)IGGGDDSFNTFFSETGAGK(mTRAQ0)3	NA
	-0.752877				T[Phospho (STY)]LHSDDEGTVLDDSR	0.714768	0.63682	O00170	AIP	(mTRAQ0)T(UniMod:21)LHSDDEGTVLDDSR3	NA
2.43662	-0.752698				T[Phospho (STY)]PAPEPEPC(UniMod:4)EASELPAK	1.78543	-0.667689	Q9ULV3	CIZ1	(mTRAQ0)T(UniMod:21)PAPEPEPC(UniMod:4)EASELPAK(mTRAQ0)3	NA
2.43662	-0.752698				T[Phospho (STY)]PEEEPLNLEGLVAHR	-1.05994	-1.88308	Q9HBL0	TNS1	(mTRAQ0)T(UniMod:21)PEEEPLNLEGLVAHR3	NA
-0.515548	-0.750459				T[Phospho (STY)]PEEGGYSYDISEK	-0.678298	-1.21142	P46821	MAP1B	(mTRAQ0)T(UniMod:21)PEEGGYSYDISEK(mTRAQ0)2	NA
-0.515548	-0.750459				T[Phospho (STY)]PEELDDSDFETEDFDVR	0.282401	0.401935	P35221	CTNNA1	(mTRAQ0)T(UniMod:21)PEELDDSDFETEDFDVR3	NA
	-0.750459				T[Phospho (STY)]PELPEPSVK	0.380256	-1.07055	Q8IYB3	SRRM1	(mTRAQ8)T(UniMod:21)PELPEPSVK(mTRAQ8)3	NA
	-0.750459				T[Phospho (STY)]PLLDEEEEENPDK	-3.88562	-1.81647	P23634	ATP2B4	(mTRAQ0)T(UniMod:21)PLLDEEEEENPDK(mTRAQ0)3	NA
-0.855729	-0.750267				T[Phospho (STY)]PPGPPPPDDDEDDPVPLPVSGDK	-0.863249	-1.02065	Q69YN4	VIRMA	_[mTRAQ-Nter0]T[Phospho (STY)]PPGPPPPDDDEDDPVPLPVSGDK[mTRAQ-Lys0]_.3	NA
-0.855729	-0.750267				T[Phospho (STY)]PPSTTVGSHSPPETPVLTR	0.96889	2.95603	Q9ULU4	ZMYND8	(mTRAQ0)T(UniMod:21)PPSTTVGSHSPPETPVLTR3	NA
-1.17235	-0.749297				T[Phospho (STY)]PSDDEEDNLFAPPK	-0.225715	-0.0279504	Q641Q2	WASHC2A	(mTRAQ0)T(UniMod:21)PSDDEEDNLFAPPK(mTRAQ0)3	NA
	-0.749297				T[Phospho (STY)]PTPEPAEVETR	-1.35032	-1.01166	Q9UHY1	NRBP1	(mTRAQ8)T(UniMod:21)PTPEPAEVETR2	NA
	-0.748653				T[Phospho (STY)]PTPPPR	-0.376422	-0.283544	Q8IYB3	SRRM1	(mTRAQ0)T(UniMod:21)PTPPPR2	NA
	-0.748653				T[Phospho (STY)]PTPSTPGDTQPNTPAPVPPAEDGIK	0.728735	2.34007	Q14839	CHD4	_[mTRAQ-Nter0]T[Phospho (STY)]PTPSTPGDTQPNTPAPVPPAEDGIK[mTRAQ-Lys0]_.3	NA
	-0.747873				T[Phospho (STY)]PTQPLLESGFR	0.941515	-0.118262	Q9HBL0	TNS1	(mTRAQ0)T(UniMod:21)PTQPLLESGFR2	NA
	-0.747873				T[Phospho (STY)]PVKPSSVEEEDSFFR	-1.18045	-1.27503	Q9UHB7	AFF4	(mTRAQ0)T(UniMod:21)PVK(mTRAQ0)PSSVEEEDSFFR3	NA
	-0.747531				T[Phospho (STY)]RNSGIWESPELDR	-1.70546	-0.182812	O15085	ARHGEF11	(mTRAQ0)T(UniMod:21)RNSGIWESPELDR3	NA
	-0.747531				T[Phospho (STY)]SPPGGELSPGAGR	-0.766715	-1.65407	Q99958	FOXC2	(mTRAQ0)T(UniMod:21)SPPGGELSPGAGR2	NA
-1.04249	-0.746718				T[Phospho (STY)]SSAELSTSAPDEPLLQK	-0.93195	-1.47337	Q15139	PRKD1	(mTRAQ0)T(UniMod:21)SSAELSTSAPDEPLLQK(mTRAQ0)3	NA
-1.04249	-0.746718				T[Phospho (STY)]SSFTEQLDEGTPNR	0.117293	-0.127114	Q13439	GOLGA4	(mTRAQ0)T(UniMod:21)SSFTEQLDEGTPNR2	NA
	-0.746687				T[Phospho (STY)]SSLTQFPPSQSEER	0.00429927	-0.878465	Q9H6Z4	RANBP3	(mTRAQ8)T(UniMod:21)SSLTQFPPSQSEER3	NA
-1.12029	-0.746668				T[Phospho (STY)]SSVVTLEVAK	1.29975	0.349896	P55196	AFDN	(mTRAQ0)T(UniMod:21)SSVVTLEVAK(mTRAQ0)3	NA
-1.12029	-0.746668				TADAPSEPAAS[Phospho (STY)]PHQR	-1.09672	-0.68995	Q5VUB5	FAM171A1	(mTRAQ8)TADAPSEPAAS(UniMod:21)PHQR3	NA
-0.934545	-0.745557				TADSVS[Phospho (STY)]PLEPPTK	0.00552126	0.0786209	Q9UMZ2	SYNRG	_[mTRAQ-Nter0]TADSVS[Phospho (STY)]PLEPPTK[mTRAQ-Lys0]_.2	NA
-0.934545	-0.745557				TAMPS[Phospho (STY)]PGVSQNK	0.505695	-0.304386	Q86UU0	BCL9L	(mTRAQ0)TAMPS(UniMod:21)PGVSQNK(mTRAQ0)3	NA
	-0.743572				TAPTLS[Phospho (STY)]PEHWK	0.740126	0.26448	Q96JM3	CHAMP1	_[mTRAQ-Nter0]TAPTLS[Phospho (STY)]PEHWK[mTRAQ-Lys0]_.2	NA
	-0.743572				TAQALSSGSGS[Phospho (STY)]QETK	0.0345789	0.00419957	O95747	OXSR1	(mTRAQ8)TAQALSSGSGS(UniMod:21)QETK(mTRAQ8)3	NA
-1.53811	-0.742489				TAQVPS[Phospho (STY)]PPR	0.267507	0.376087	Q9UKV3	ACIN1	(mTRAQ0)TAQVPS(UniMod:21)PPR2	NA
-1.53811	-0.742489				TAS[Phospho (STY)]APNLAETEK	0.766082	-3.15881	Q86W92	PPFIBP1	(mTRAQ8)TAS(UniMod:21)APNLAETEK(mTRAQ8)2	NA
	-0.741596				TAS[Phospho (STY)]FSESR	0.13292	0.611827	P53396	ACLY	(mTRAQ0)TAS(UniMod:21)FSESR2	ACLY_(S455)
-5.26374					TAS[Phospho (STY)]GSSVTSLDGTR	1.86278	2.0246	Q92597	NDRG1	(mTRAQ0)TAS(UniMod:21)GSSVTSLDGTR2	NDRG1_(S330)
	-0.741572				TAS[Phospho (STY)]PPPPPK	0.0407981	0.126935	Q8IYB3	SRRM1	(mTRAQ0)TAS(UniMod:21)PPPPPK(mTRAQ0)2	NA
	-0.741572				TASESISNLSEAGS[Phospho (STY)]IK	-2.18227	-0.602305	P30622	CLIP1	_[mTRAQ-Nter0]TASESISNLSEAGS[Phospho (STY)]IK[mTRAQ-Lys0]_.3	NA
	-0.740274				TATC(UniMod:4)HSSS[Phospho (STY)]SPPIDAASAEPYGFR	0.255155	-0.125116	P46821	MAP1B	(mTRAQ0)TATC(UniMod:4)HSSS(UniMod:21)SPPIDAASAEPYGFR4	NA
	-0.740274				TAVPS[Phospho (STY)]PVEAAAASDPAAAR	0.38294	0.596357	Q147X3	NAA30	_[mTRAQ-Nter0]TAVPS[Phospho (STY)]PVEAAAASDPAAAR_.3	NA
-0.417227	-0.740211				TC(UniMod:4)NS[Phospho (STY)]PQNSTDSVSDIVPDSPFPGALGSDTR	-0.820252	-0.694264	Q14694	USP10	(mTRAQ0)TC(UniMod:4)NS(UniMod:21)PQNSTDSVSDIVPDSPFPGALGSDTR3	NA
-0.417227	-0.740211				TDEEAEGPYS[Phospho (STY)]DNEMLTHK	-1.16632	-0.708158	Q6NUK4	REEP3	(mTRAQ0)TDEEAEGPYS(UniMod:21)DNEMLTHK(mTRAQ0)3	NA
	-0.739899				TDQEAPNASQPT[Phospho (STY)]PPPLPK	-1.414	-0.769394	Q9H792	PEAK1	(mTRAQ8)TDQEAPNASQPT(UniMod:21)PPPLPK(mTRAQ8)3	NA
	-0.739899				TDS[Phospho (STY)]REDEISPPPPNPVVK	-0.84417	-0.000297612	P10644	PRKAR1A	(mTRAQ8)TDS(UniMod:21)REDEISPPPPNPVVK(mTRAQ8)3	NA
	-0.73908				TDSREDEIS[Phospho (STY)]PPPPNPVVK	-0.433646	0.267421	P10644	PRKAR1A	(mTRAQ0)TDSREDEIS(UniMod:21)PPPPNPVVK(mTRAQ0)3	NA
	-0.73908				TDVSNFDEEFTGEAPTLS[Phospho (STY)]PPR	-0.992699	-1.44741	Q16512	PKN1	_[mTRAQ-Nter0]TDVSNFDEEFTGEAPTLS[Phospho (STY)]PPR_.3	NA
-1.93536	-0.739062				TEAASDPQHPAASEGAAAAAAS[Phospho (STY)]PPLLR	-0.24229	-0.527945	Q99536	VAT1	(mTRAQ0)TEAASDPQHPAASEGAAAAAAS(UniMod:21)PPLLR4	NA
	-0.739062				TEAPGT[Phospho (STY)]PEGPEPERPSPGDGNPR	-0.540302	-0.795675	Q9Y666	SLC12A7	(mTRAQ8)TEAPGT(UniMod:21)PEGPEPERPSPGDGNPR3	NA
	-0.738279				TEEARPSPAPGPGT[Phospho (STY)]PTGTPTR	0.302367	-0.685007	Q4KMP7	TBC1D10B	(mTRAQ0)TEEARPSPAPGPGT(UniMod:21)PTGTPTR3	NA
	-0.738279				TEELIES[Phospho (STY)]PK	-3.67861	-2.14082	Q99590	SCAF11	(mTRAQ8)TEELIES(UniMod:21)PK(mTRAQ8)2	NA
-1.11244	-0.73725				TEFLDLDNSPLS[Phospho (STY)]PPSPR	-0.960365	-0.686842	Q8NCF5	NFATC2IP	(mTRAQ0)TEFLDLDNSPLS(UniMod:21)PPSPR3	NA
-1.11244	-0.73725				TEFLDLDNSPLSPPS[Phospho (STY)]PR	-1.00286	-1.16923	Q8NCF5	NFATC2IP	(mTRAQ0)TEFLDLDNSPLSPPS(UniMod:21)PR2	NA
	-0.73539				TEPTS[Phospho (STY)]PTPSAFK	0.633878	0.367213	Q86XN7	PROSER1	(mTRAQ0)TEPTS(UniMod:21)PTPSAFK(mTRAQ0)3	NA
	-0.73539				TEQELPRPQSPS[Phospho (STY)]DLDSLDGR	-0.886325	0.551038	P54259	ATN1	(mTRAQ8)TEQELPRPQSPS(UniMod:21)DLDSLDGR3	NA
	-0.734237				TES[Phospho (STY)]PATAAETASEELDNR	-1.82466	-1.04861	Q9NTJ3	SMC4	_[mTRAQ-Nter0]TES[Phospho (STY)]PATAAETASEELDNR_.2	NA
	-0.734237				TESGEET[Phospho (STY)]DLISPPQEEVK	-1.50762	-1.6712	O43493	TGOLN2	(mTRAQ0)TESGEET(UniMod:21)DLISPPQEEVK(mTRAQ0)3	NA
	-0.734237				TESGEETDLIS[Phospho (STY)]PPQEEVK	-1.50762	-1.66462	O43493	TGOLN2	(mTRAQ0)TESGEETDLIS(UniMod:21)PPQEEVK(mTRAQ0)3	NA
	-0.734237				TET[Phospho (STY)]PPPLASLNVSK	0.151981	-0.130191	Q3MHD2	LSM12	(mTRAQ8)TET(UniMod:21)PPPLASLNVSK(mTRAQ8)3	NA
	-0.734113				TETISFGSVS[Phospho (STY)]PGGVK	0.4852	0.192747	Q9Y2J2	EPB41L3	(mTRAQ0)TETISFGSVS(UniMod:21)PGGVK(mTRAQ0)3	NA
	-0.734113				TFC(UniMod:4)GT[Phospho (STY)]PEYLAPEVLEDNDYGR	0.0441851	0.454766	P31749	AKT1	(mTRAQ0)TFC(UniMod:4)GT(UniMod:21)PEYLAPEVLEDNDYGR2	NA
0.774632	-0.729675				TFC[Carbamidomethyl (C)]GT[Phospho (STY)]PEYLAPEVLEDNDYGR	0.732423	1.69074	P31749	AKT1	_[mTRAQ-Nter0]TFC[Carbamidomethyl (C)]GT[Phospho (STY)]PEYLAPEVLEDNDYGR_.3	AKT1_(C310,T312)
0.774632	-0.729675				TFHVET[Phospho (STY)]PEER	1.55767	2.45619	P31749	AKT1	(mTRAQ0)TFHVET(UniMod:21)PEER2	NA
-0.3841	-0.729075				TFS[Phospho (STY)]LDAVPPDHSPR	0.65415	3.73237	Q9BST9	RTKN	_[mTRAQ-Nter0]TFS[Phospho (STY)]LDAVPPDHSPR_.3	RTKN_(S520)
-0.3841	-0.729075				TGEPSPPHDILHEPPDVVS[Phospho (STY)]DDEK	-1.70103	-0.976358	Q15311	RALBP1	(mTRAQ0)TGEPSPPHDILHEPPDVVS(UniMod:21)DDEK(mTRAQ0)4	NA
-1.32283	-0.727111				TGPPPIS[Phospho (STY)]PSK	0.64552	0.860965	Q14135	VGLL4	(mTRAQ0)TGPPPIS(UniMod:21)PSK(mTRAQ0)2	NA
-1.32283	-0.72711				TGS[Phospho (STY)]ESSQTGTSTTSSR	-0.403911	-0.339405	P23588	EIF4B	(mTRAQ0)TGS(UniMod:21)ESSQTGTSTTSSR2	NA
	-0.726957				TGSGSPFAGNS[Phospho (STY)]PAR	-0.182378	-1.13848	Q9UPT8	ZC3H4	_[mTRAQ-Nter0]TGSGSPFAGNS[Phospho (STY)]PAR_.3	NA
	-0.726956				TGSPGS[Phospho (STY)]PGAGGVQSTAK	0.205698	-0.0927525	O43237	DYNC1LI2	(mTRAQ8)TGSPGS(UniMod:21)PGAGGVQSTAK(mTRAQ8)3	NA
	-0.726543				TGSVQTPPDLES[Phospho (STY)]SEEVDAAEGAPEVVGPK	-0.630758	-0.500736	P28290	SSFA2	(mTRAQ8)TGSVQTPPDLES(UniMod:21)SEEVDAAEGAPEVVGPK(mTRAQ8)3	NA
-0.9999	-0.72587				TIQEVLEEQS[Phospho (STY)]EDEDR	-0.113668	0.0156016	P18858	LIG1	(mTRAQ0)TIQEVLEEQS(UniMod:21)EDEDR3	NA
-0.9999	-0.72587				TLENSPISSC(UniMod:4)DTS[Phospho (STY)]DTEGPVPVNSAAVLK	0.261242	0.199412	Q8N556	AFAP1	(mTRAQ8)TLENSPISSC(UniMod:4)DTS(UniMod:21)DTEGPVPVNSAAVLK(mTRAQ8)3	NA
	-0.72587				TLEVVS[Phospho (STY)]PSQSVTGSAGHTPYYQSPTDEK	0.287445	0.0922903	P46821	MAP1B	(mTRAQ0)TLEVVS(UniMod:21)PSQSVTGSAGHTPYYQSPTDEK(mTRAQ0)4	NA
	-0.725593				TLHC(UniMod:4)EGT[Phospho (STY)]EINSDDEQESK	-0.462244	-0.525885	Q9BPX3	NCAPG	(mTRAQ0)TLHC(UniMod:4)EGT(UniMod:21)EINSDDEQESK(mTRAQ0)4	NA
	-0.725593				TLHC(UniMod:4)EGTEINS[Phospho (STY)]DDEQESK	-0.567505	-0.686876	Q9BPX3	NCAPG	(mTRAQ0)TLHC(UniMod:4)EGTEINS(UniMod:21)DDEQESK(mTRAQ0)4	NA
-2.39685	-0.72513				TLIPS[Phospho (STY)]PPPRPK	1.12254	0.744804	Q9NZ52	GGA3	(mTRAQ8)TLIPS(UniMod:21)PPPRPK(mTRAQ8)3	NA
-2.39685	-0.72513				TLNMTTS[Phospho (STY)]PEEK	0.0932099	-0.186208	P49915	GMPS	(mTRAQ0)TLNMTTS(UniMod:21)PEEK(mTRAQ0)2	NA
-0.0233841	-0.724007				TLNQLGTPQDS[Phospho (STY)]PELR	-1.54085	-0.139512	O15400	STX7	(mTRAQ0)TLNQLGTPQDS(UniMod:21)PELR3	NA
-0.0233841	-0.724007				TLS[Phospho (STY)]DPPSPLPHGPPNK	0.274426	-0.00493066	Q9ULH1	ASAP1	(mTRAQ0)TLS(UniMod:21)DPPSPLPHGPPNK(mTRAQ0)3	NA
0.0402202	-0.723735				TLS[Phospho (STY)]PEFNER	-1.66809	-1.36403	Q9BSJ8	ESYT1	(mTRAQ0)TLS(UniMod:21)PEFNER2	NA
0.0402204	-0.723735				TLS[Phospho (STY)]PTPSAEGYQDVR	-0.771176	-0.47363	O14639	ABLIM1	(mTRAQ8)TLS(UniMod:21)PTPSAEGYQDVR2	NA
	-0.722855				TLSS[Phospho (STY)]PTEPVK	0.953338	0.774733	P40306	PSMB10	(mTRAQ8)TLSS(UniMod:21)PTEPVK(mTRAQ8)2	NA
	-0.722855				TLT[Phospho (STY)]PPLR	-0.106133	0.305677	Q5T200	ZC3H13	(mTRAQ0)TLT(UniMod:21)PPLR2	NA
	-0.722785				TLTDEVNS[Phospho (STY)]PDSDR	-0.66216	-0.33837	Q8TAQ2	SMARCC2	(mTRAQ0)TLTDEVNS(UniMod:21)PDSDR2	NA
	-0.722785				TLTDEVNS[Phospho (STY)]PDSDRR	-0.259942	-0.263888	Q8TAQ2	SMARCC2	(mTRAQ0)TLTDEVNS(UniMod:21)PDSDRR3	NA
-0.487176	-0.722607				TMFAQVES[Phospho (STY)]DDEEAK	-0.199211	-0.0430727	Q9NW82	WDR70	(mTRAQ0)TMFAQVES(UniMod:21)DDEEAK(mTRAQ0)2	NA
-0.487176	-0.722607				TNPPTQKPPS[Phospho (STY)]PPMSGR	0.615126	0.30374	Q8IZP0	ABI1	(mTRAQ0)TNPPTQK(mTRAQ0)PPS(UniMod:21)PPMSGR3	NA
	-0.7211				TPAPPEPGS[Phospho (STY)]PAPGEGPSGR	-0.172222	0.519982	P0C1Z6	TFPT	(mTRAQ0)TPAPPEPGS(UniMod:21)PAPGEGPSGR2	NA
	-0.7211				TPEELDDS[Phospho (STY)]DFETEDFDVR	0.721784	0.296495	P35221	CTNNA1	(mTRAQ0)TPEELDDS(UniMod:21)DFETEDFDVR3	NA
-0.622124	-0.718813				TPESQPDT[Phospho (STY)]PPGTPLVSQDEK	-0.584111	-0.8312	Q96T60	PNKP	(mTRAQ8)TPESQPDT(UniMod:21)PPGTPLVSQDEK(mTRAQ8)4	NA
-0.622124	-0.718813				TPIS[Phospho (STY)]PLK	1.06341	0.668733	Q9NQW6	ANLN	(mTRAQ0)TPIS(UniMod:21)PLK(mTRAQ0)2	NA
1.14818	-0.717077				TPPGPC(UniMod:4)C(UniMod:4)S[Phospho (STY)]PGVGWAQR	1.04133	1.07359	Q2VPK5	CTU2	(mTRAQ0)TPPGPC(UniMod:4)C(UniMod:4)S(UniMod:21)PGVGWAQR3	NA
1.14818	-0.717077				TPPSTTVGSHS[Phospho (STY)]PPETPVLTR	2.24518	1.47772	Q9ULU4	ZMYND8	(mTRAQ0)TPPSTTVGSHS(UniMod:21)PPETPVLTR3	NA
-0.747007	-0.716208				TPS[Phospho (STY)]DDEEDNLFAPPK	-0.852857	-0.0822303	Q641Q2	WASHC2A	(mTRAQ0)TPS(UniMod:21)DDEEDNLFAPPK(mTRAQ0)3	NA
-0.747007	-0.716208				TPS[Phospho (STY)]PPPPIPEDIALGK	0.163048	-0.348018	Q5T200	ZC3H13	_[mTRAQ-Nter0]TPS[Phospho (STY)]PPPPIPEDIALGK[mTRAQ-Lys0]_.3	NA
	-0.716208				TPS[Phospho (STY)]PSQPK	-0.222786	0.498916	Q9NTI5	PDS5B	(mTRAQ0)TPS(UniMod:21)PSQPK(mTRAQ0)2	NA
	-0.716208				TPS[Phospho (STY)]SEEISPTK	-0.928361	-0.161182	Q15311	RALBP1	(mTRAQ0)TPS(UniMod:21)SEEISPTK(mTRAQ0)2	NA
-1.39001	-0.715566				TPSLS[Phospho (STY)]PASSLDV	1.00888	0.946754	Q32P44	EML3	(mTRAQ0)TPSLS(UniMod:21)PASSLDV2	NA
-1.39001	-0.715566				TPT[Phospho (STY)]PEPFDSETR	-0.39225	-0.833371	Q9NSY0	NRBP2	(mTRAQ0)TPT(UniMod:21)PEPFDSETR2	NA
-0.848804	-0.71556				TPT[Phospho (STY)]PSTPGDTQPNTPAPVPPAEDGIK	0.736734	0.967547	Q14839	CHD4	(mTRAQ0)TPT(UniMod:21)PSTPGDTQPNTPAPVPPAEDGIK(mTRAQ0)3	NA
-0.848804	-0.71556				TPTPST[Phospho (STY)]PGDTQPNTPAPVPPAEDGIK	1.72271	3.36419	Q14839	CHD4	(mTRAQ0)TPTPST(UniMod:21)PGDTQPNTPAPVPPAEDGIK(mTRAQ0)3	NA
-1.55498	-0.715388				TPTPSTPGDTQPNT[Phospho (STY)]PAPVPPAEDGIK	0.944066	1.03785	Q14839	CHD4	(mTRAQ0)TPTPSTPGDTQPNT(UniMod:21)PAPVPPAEDGIK(mTRAQ0)3	NA
-1.55498	-0.715388				TPTS[Phospho (STY)]PLK	0.847004	0.467926	O60264	SMARCA5	(mTRAQ8)TPTS(UniMod:21)PLK(mTRAQ8)2	NA
-0.912445	-0.714681				TPVS[Phospho (STY)]PVK	0.337964	0.506414	P23443	RPS6KB1	(mTRAQ0)TPVS(UniMod:21)PVK(mTRAQ0)2	NA
-0.912445	-0.714681				TQPDGTSVPGEPAS[Phospho (STY)]PISQR	0.0406886	0.50863	Q14980	NUMA1	(mTRAQ0)TQPDGTSVPGEPAS(UniMod:21)PISQR3	NA
0.888399	-0.714452				TQPSSGVDSAVGTLPAT[Phospho (STY)]SPQSTSVQAK	1.26275	-0.454875	Q13428	TCOF1	(mTRAQ0)TQPSSGVDSAVGTLPAT(UniMod:21)SPQSTSVQAK(mTRAQ0)4	NA
0.888399	-0.714452				TQPSSGVDSAVGTLPATSPQSTS[Phospho (STY)]VQAK	1.67344	-0.34271	Q13428	TCOF1	(mTRAQ0)TQPSSGVDSAVGTLPATSPQSTS(UniMod:21)VQAK(mTRAQ0)4	NA
-0.490188	-0.714184				TQT[Phospho (STY)]PPLGQTPQLGLK	1.41545	0.758064	P78344	EIF4G2	(mTRAQ0)TQT(UniMod:21)PPLGQTPQLGLK(mTRAQ0)3	NA
-0.490188	-0.714184				TQT[Phospho (STY)]PPVSPAPQPTEER	-1.4501	-1.20278	Q14247	CTTN	(mTRAQ0)TQT(UniMod:21)PPVSPAPQPTEER3	NA
	-0.714184				TQTPPVS[Phospho (STY)]PAPQPTEER	-0.484046	-0.164134	Q14247	CTTN	(mTRAQ0)TQTPPVS(UniMod:21)PAPQPTEER2	NA
	-0.714184				TS[Phospho (STY)]DIFGSPVTATSR	-0.609107	0.675829	Q9H910	JPT2	(mTRAQ8)TS(UniMod:21)DIFGSPVTATSR2	NA
	-0.712668				TS[Phospho (STY)]MGGTQQQFVEGVR	0.435695	0.403579	P35222	CTNNB1	(mTRAQ0)TS(UniMod:21)MGGTQQQFVEGVR2	NA
-1.12193	-0.712221				TS[Phospho (STY)]PDTLR	-1.93093	-1.37844	Q01130	SRSF2	(mTRAQ0)TS(UniMod:21)PDTLR2	NA
-1.12193	-0.712221				TS[Phospho (STY)]PINEDIR	-1.97406	-1.97604	Q9P2R6	RERE	(mTRAQ0)TS(UniMod:21)PINEDIR2	NA
-0.906953	-0.711696				TS[Phospho (STY)]PLNSSGSSQGR	-1.47123	-1.14633	P51003	PAPOLA	(mTRAQ0)TS(UniMod:21)PLNSSGSSQGR2	NA
-0.906953	-0.711696				TS[Phospho (STY)]PPC(UniMod:4)SPANLSR	-1.46609	-1.07891	P49585	PCYT1A	(mTRAQ0)TS(UniMod:21)PPC(UniMod:4)SPANLSR2	NA
-0.602205	-0.711696				TS[Phospho (STY)]PPLLDR	-1.59813	-1.48646	Q9UQ35	SRRM2	(mTRAQ8)TS(UniMod:21)PPLLDR2	NA
-0.602205	-0.711696				TS[Phospho (STY)]PQPESGIK	-0.394556	-0.62615	Q5EBL4	RILPL1	(mTRAQ0)TS(UniMod:21)PQPESGIK(mTRAQ0)3	NA
	-0.710183				TS[Phospho (STY)]SLTQFPPSQSEER	-0.496262	-0.602754	Q9H6Z4	RANBP3	(mTRAQ0)TS(UniMod:21)SLTQFPPSQSEER3	NA
	-0.710183				TS[Phospho (STY)]VQTEDDQLIAGQSAR	-2.27044	-1.44637	P35221	CTNNA1	(mTRAQ0)TS(UniMod:21)VQTEDDQLIAGQSAR3	NA
-0.960105	-0.710148				TSAVSS[Phospho (STY)]PLLDQQR	0.201858	0.307223	Q5T200	ZC3H13	(mTRAQ0)TSAVSS(UniMod:21)PLLDQQR3	NA
-0.960105	-0.710148				TSDIFGS[Phospho (STY)]PVTATSR	-0.454951	0.288496	Q9H910	JPT2	(mTRAQ0)TSDIFGS(UniMod:21)PVTATSR2	NA
-0.0423323	-0.709122				TSISDPPES[Phospho (STY)]PPLLPPR	-0.701427	-1.05533	Q07889	SOS1	(mTRAQ8)TSISDPPES(UniMod:21)PPLLPPR3	NA
-0.0423323	-0.709122				TSPSS[Phospho (STY)]PAPLPHQEATPR	-0.599593	-0.105253	P04920	SLC4A2	_[mTRAQ-Nter0]TSPSS[Phospho (STY)]PAPLPHQEATPR_.3	NA
	-0.709122				TSQVGAASAPAKES[Phospho (STY)]PR	-0.345354	-0.424489	Q13428	TCOF1	(mTRAQ0)TSQVGAASAPAK(mTRAQ0)ES(UniMod:21)PR3	NA
	-0.709122				TSS[Phospho (STY)]FAEPGGGGGGGGGGPGGSASGPGGTGGGK	1.75348	1.98355	P49840	GSK3A	_[mTRAQ-Nter0]TSS[Phospho (STY)]FAEPGGGGGGGGGGPGGSASGPGGTGGGK[mTRAQ-Lys0]_.4	GSK3A_(S21)
-0.854998	-0.709053				TSSLT[Phospho (STY)]QFPPSQSEER	0.0779119	-0.139445	Q9H6Z4	RANBP3	(mTRAQ0)TSSLT(UniMod:21)QFPPSQSEER2	NA
-0.854998	-0.709053				TSSVSNPQDSVGS[Phospho (STY)]PC(UniMod:4)SR	-0.73801	-0.153311	P49023	PXN	(mTRAQ0)TSSVSNPQDSVGS(UniMod:21)PC(UniMod:4)SR3	NA
	-0.709053				TSTS[Phospho (STY)]PPPEK	-0.94884	-0.328244	Q9H1E3	NUCKS1	(mTRAQ0)TSTS(UniMod:21)PPPEK(mTRAQ0)2	NA
	-0.709053				TT[Phospho (STY)]PNSGDVQVTEDAVR	-4.19832	-1.91722	P35269	GTF2F1	(mTRAQ0)TT(UniMod:21)PNSGDVQVTEDAVR2	NA
	-0.708722				TTPES[Phospho (STY)]PPYSSGSYDSIK	0.0772954	-0.071764	Q96MY1	NOL4L	(mTRAQ0)TTPES(UniMod:21)PPYSSGSYDSIK(mTRAQ0)3	NA
	-0.708722				TTPESPPYS[Phospho (STY)]SGSYDSIK	-0.00151028	-0.0666986	Q96MY1	NOL4L	(mTRAQ0)TTPESPPYS(UniMod:21)SGSYDSIK(mTRAQ0)3	NA
	-0.70788				TTS[Phospho (STY)]PLEEEER	-1.50485	-0.696733	Q9UKV3	ACIN1	(mTRAQ0)TTS(UniMod:21)PLEEEER2	NA
	-0.70788				TTS[Phospho (STY)]PPEVSGYSYEK	-0.196525	-0.778877	P46821	MAP1B	(mTRAQ0)TTS(UniMod:21)PPEVSGYSYEK(mTRAQ0)3	NA
-1.33623	-0.707132				TTSFFLNS[Phospho (STY)]PEK	-0.282287	-1.42366	Q8WYP5	AHCTF1	_[mTRAQ-Nter0]TTSFFLNS[Phospho (STY)]PEK[mTRAQ-Lys0]_.3	NA
-1.33623	-0.707132				TTSIS[Phospho (STY)]PALAR	-0.36273	-0.221682	Q9UKE5	TNIK	_[mTRAQ-Nter0]TTSIS[Phospho (STY)]PALAR_.2	NA
	-0.705875				TVEEPSNPEASSSTSVTPDVS[Phospho (STY)]DNEPDHYR	-0.101434	-0.423849	P60484	PTEN	_[mTRAQ-Nter0]TVEEPSNPEASSSTSVTPDVS[Phospho (STY)]DNEPDHYR_.3	NA
	-0.705875				TVFPGAVPVLPAS[Phospho (STY)]PPPK	0.669089	0.641924	Q9UBC2	EPS15L1	_[mTRAQ-Nter0]TVFPGAVPVLPAS[Phospho (STY)]PPPK[mTRAQ-Lys0]_.2	NA
	-0.702666				TVFS[Phospho (STY)]PTLPAAR	0.938716	0.822251	Q7Z2W4	ZC3HAV1	(mTRAQ0)TVFS(UniMod:21)PTLPAAR2	NA
	-0.702666				TVGTPIAS[Phospho (STY)]VPGSTNTGTVPGSEK	1.12028	0.80777	Q99460	PSMD1	(mTRAQ8)TVGTPIAS(UniMod:21)VPGSTNTGTVPGSEK(mTRAQ8)3	NA
-0.728474	-0.701214				TVIIEQSWGS[Phospho (STY)]PK	0.805325	0.72428	P10809	HSPD1	(mTRAQ0)TVIIEQSWGS(UniMod:21)PK(mTRAQ0)3	NA
-0.728474	-0.701214				TVS[Phospho (STY)]DNSLSNSR	-0.151743	-0.82315	Q96RU3	FNBP1	(mTRAQ0)TVS(UniMod:21)DNSLSNSR2	NA
	-0.700218				TVS[Phospho (STY)]PPIR	0.27938	0.387835	Q9UHB6	LIMA1	(mTRAQ0)TVS(UniMod:21)PPIR2	NA
	-0.700218				TVT[Phospho (STY)]PASSAK	-0.123479	0.489228	Q16555	DPYSL2	(mTRAQ0)TVT(UniMod:21)PASSAK(mTRAQ0)2	NA
	-0.697392				TYS[Phospho (STY)]DEANQMR	-0.729875	-1.24015	Q9BXF6	RAB11FIP5	(mTRAQ0)TYS(UniMod:21)DEANQMR2	NA
	-0.697392				VAAAAGSGPS[Phospho (STY)]PPGSPGHDR	-0.746855	-0.113808	Q9BTU6	PI4K2A	_[mTRAQ-Nter0]VAAAAGSGPS[Phospho (STY)]PPGSPGHDR_.3	NA
	-0.69613				VAAETQS[Phospho (STY)]PSLFGSTK	0.150314	0.89637	Q9UKX7	NUP50	(mTRAQ0)VAAETQS(UniMod:21)PSLFGSTK(mTRAQ0)3	NA
	-0.69613				VADPDHDHTGFLTEY[Phospho (STY)]VATR	0.880738	0.524892	P28482	MAPK1	(mTRAQ0)VADPDHDHTGFLTEY(UniMod:21)VATR4	NA
	-0.69613				VAHEPVAPPEDKESES[Phospho (STY)]EAK	0.283543	-1.12733	O95674	CDS2	(mTRAQ0)VAHEPVAPPEDK(mTRAQ0)ESES(UniMod:21)EAK(mTRAQ0)4	NA
-0.820252	-0.694264				VAQGATEKS[Phospho (STY)]PEDK	-0.336881	-0.919828	P49321	NASP	(mTRAQ0)VAQGATEK(mTRAQ0)S(UniMod:21)PEDK(mTRAQ0)4	NA
-0.820252	-0.694264				VASEAPLEHKPQVEASS[Phospho (STY)]PR	-0.350491	-0.807683	Q8TD19	NEK9	(mTRAQ8)VASEAPLEHK(mTRAQ8)PQVEASS(UniMod:21)PR3	NA
-0.672396	-0.694212				VASS[Phospho (STY)]PVMVSNPATR	-0.367317	-0.119578	P51610	HCFC1	(mTRAQ0)VASS(UniMod:21)PVMVSNPATR2	NA
-0.672396	-0.694212				VATLNS[Phospho (STY)]EEESDPPTYK	-0.204152	0.0852316	Q00341	HDLBP	(mTRAQ0)VATLNS(UniMod:21)EEESDPPTYK(mTRAQ0)3	NA
	-0.691798				VATTPGS[Phospho (STY)]PSLGR	0.632399	1.17561	Q9HBL0	TNS1	(mTRAQ0)VATTPGS(UniMod:21)PSLGR2	NA
	-0.691798				VAVEYLDPS[Phospho (STY)]PEVQK	0.0812973	-0.637604	O43684	BUB3	_[mTRAQ-Nter0]VAVEYLDPS[Phospho (STY)]PEVQK[mTRAQ-Lys0]_.3	NA
-1.02318	-0.689702				VDGETAS[Phospho (STY)]DSESR	-1.77171	-0.756319	O95674	CDS2	(mTRAQ0)VDGETAS(UniMod:21)DSESR2	NA
-1.02318	-0.689702				VDHGAEIITQS[Phospho (STY)]PGR	-0.629761	-0.316876	P11137	MAP2	(mTRAQ0)VDHGAEIITQS(UniMod:21)PGR3	NA
	-0.689702				VDIDT[Phospho (STY)]PDIDIHGPEGK	0.342409	-0.210008	Q09666	AHNAK	(mTRAQ0)VDIDT(UniMod:21)PDIDIHGPEGK(mTRAQ0)3	NA
	-0.689702				VDPSLMEDS[Phospho (STY)]DDGPSLPTK	1.50617	0.331709	O15258	RER1	(mTRAQ0)VDPSLMEDS(UniMod:21)DDGPSLPTK(mTRAQ0)3	NA
-1.56548	-0.684388				VDS[Phospho (STY)]PLPSDK	-0.302644	-0.356658	Q12893	TMEM115	_[mTRAQ-Nter0]VDS[Phospho (STY)]PLPSDK[mTRAQ-Lys0]_.2	NA
-1.56548	-0.684388				VEELIES[Phospho (STY)]EAPPK	-0.871247	-0.00300272	Q96B23	C18orf25	_[mTRAQ-Nter0]VEELIES[Phospho (STY)]EAPPK[mTRAQ-Lys0]_.3	NA
-0.696394	-0.682823				VELS[Phospho (STY)]PGPPKPAGR	-0.0652245	0.237927	Q8IZ73	RPUSD2	(mTRAQ0)VELS(UniMod:21)PGPPK(mTRAQ0)PAGR3	NA
-0.696394	-0.682823				VESVEPS[Phospho (STY)]ENEASK	-0.0703756	-0.172903	Q9H307	PNN	(mTRAQ8)VESVEPS(UniMod:21)ENEASK(mTRAQ8)3	NA
-0.612185	-0.68247				VETLSPESALQGS[Phospho (STY)]PR	-0.974922	-0.876584	Q99958	FOXC2	(mTRAQ8)VETLSPESALQGS(UniMod:21)PR2	NA
-0.612185	-0.68247				VFDDES[Phospho (STY)]DEKEDEEYADEK	0.362953	-0.327465	O43719	HTATSF1	(mTRAQ8)VFDDES(UniMod:21)DEK(mTRAQ8)EDEEYADEK(mTRAQ8)3	NA
	-0.68247				VFIDQNLS[Phospho (STY)]PGK	0.897556	0.917342	Q14186	TFDP1	_[mTRAQ-Nter0]VFIDQNLS[Phospho (STY)]PGK[mTRAQ-Lys0]_.3	NA
	-0.68247				VFVGGLS[Phospho (STY)]PDTSEEQIK	0.523798	0.123043	O14979	HNRNPDL	(mTRAQ8)VFVGGLS(UniMod:21)PDTSEEQIK(mTRAQ8)2	NA
-0.592474	-0.681857				VGDGDLS[Phospho (STY)]AEEIPENEVSLR	-2.07896	0.148225	Q14684	RRP1B	_[mTRAQ-Nter0]VGDGDLS[Phospho (STY)]AEEIPENEVSLR_.3	NA
-0.592474	-0.681857				VGDST[Phospho (STY)]PVSEKPVSAAVDANASESP	-0.241079	-0.505988	Q9H8Y8	GORASP2	(mTRAQ0)VGDST(UniMod:21)PVSEK(mTRAQ0)PVSAAVDANASESP3	NA
-1.06341	-0.68112				VGDSTPVS[Phospho (STY)]EKPVSAAVDANASESP	0.407125	-0.137438	Q9H8Y8	GORASP2	(mTRAQ8)VGDSTPVS(UniMod:21)EK(mTRAQ8)PVSAAVDANASESP3	NA
	-0.68068				VGDSTPVSEKPVSAAVDANASES[Phospho (STY)]P	-1.34126	-0.965852	Q9H8Y8	GORASP2	(mTRAQ0)VGDSTPVSEK(mTRAQ0)PVSAAVDANASES(UniMod:21)P3	NA
	-0.68068				VGDTEKPEPERS[Phospho (STY)]PPNR	-0.676029	-0.722922	Q9NZ63	C9orf78	(mTRAQ0)VGDTEK(mTRAQ0)PEPERS(UniMod:21)PPNR3	NA
-2.28246					VGGS[Phospho (STY)]DEEASGIPSR	1.27911	1.19524	Q9NQ55	PPAN	(mTRAQ0)VGGS(UniMod:21)DEEASGIPSR2	NA
-0.292526	-0.679829				VGLST[Phospho (STY)]PPPPAYESIIK	1.34655	1.27668	Q8N699	MYCT1	(mTRAQ0)VGLST(UniMod:21)PPPPAYESIIK(mTRAQ0)3	NA
-0.292526	-0.679829				VGNES[Phospho (STY)]PVQELK	-0.29402	-0.0731058	Q5JSH3	WDR44	(mTRAQ0)VGNES(UniMod:21)PVQELK(mTRAQ0)3	NA
-0.288076	-0.679116				VGPGNHGTEGS[Phospho (STY)]GGER	-0.735263	-0.683127	Q99442	SEC62	(mTRAQ0)VGPGNHGTEGS(UniMod:21)GGER2	NA
-0.288076	-0.679116				VGPGNHGTEGSGGERHS[Phospho (STY)]DTDSDR	-0.258943	-0.36128	Q99442	SEC62	(mTRAQ0)VGPGNHGTEGSGGERHS(UniMod:21)DTDSDR4	NA
-0.863706	-0.676834				VGS[Phospho (STY)]LDNVGHLPAGGAVK	-0.698633	-0.230967	P27816	MAP4	(mTRAQ0)VGS(UniMod:21)LDNVGHLPAGGAVK(mTRAQ0)3	NA
-0.863706	-0.676834				VGS[Phospho (STY)]PLTLTDAQTR	0.0263388	0.443702	Q99569	PKP4	(mTRAQ0)VGS(UniMod:21)PLTLTDAQTR2	NA
	-0.676834				VGS[Phospho (STY)]TENIK	-0.515957	-0.623448	P27816	MAP4	(mTRAQ8)VGS(UniMod:21)TENIK(mTRAQ8)2	NA
	-0.676834				VGTHQS[Phospho (STY)]L	0.125695	1.06192	Q7KYR7;Q8WVV5	BTN2A1;BTN2A2	(mTRAQ0)VGTHQS(UniMod:21)L2	NA
-1.22217	-0.676702				VHAYFAPVT[Phospho (STY)]PPPSVGGSR	-0.48261	0.570328	Q96IG2	FBXL20	_[mTRAQ-Nter0]VHAYFAPVT[Phospho (STY)]PPPSVGGSR_.3	NA
-1.22217	-0.676702				VHDRS[Phospho (STY)]EEEEEEEEEEEEEQPR	-2.1116	-0.659087	Q5TAQ9	DCAF8	(mTRAQ0)VHDRS(UniMod:21)EEEEEEEEEEEEEQPR3	NA
	-0.675931				VHS[Phospho (STY)]PPASLVPR	-1.60993	-3.15588	Q9BTE3	MCMBP	_[mTRAQ-Nter0]VHS[Phospho (STY)]PPASLVPR_.3	NA
	-0.675931				VIGQDHDFS[Phospho (STY)]ESSEEEAPAEASSGALR	-2.1164	-1.08868	P23497	SP100	(mTRAQ0)VIGQDHDFS(UniMod:21)ESSEEEAPAEASSGALR3	NA
0.391793	-0.675394				VIKDEALS[Phospho (STY)]DGDDLR	0.459954	0.463278	Q01831	XPC	(mTRAQ0)VIK(mTRAQ0)DEALS(UniMod:21)DGDDLR3	NA
0.391793	-0.675394				VIPEDAS[Phospho (STY)]ESEEK	-0.315231	-0.344704	Q9H2P0	ADNP	(mTRAQ0)VIPEDAS(UniMod:21)ESEEK(mTRAQ0)3	NA
-0.482901	-0.674718				VKEEPPS[Phospho (STY)]PPQSPR	0.0107612	0.319652	Q00613	HSF1	(mTRAQ0)VK(mTRAQ0)EEPPS(UniMod:21)PPQSPR3	NA
-0.482901	-0.674718				VKEEPPSPPQS[Phospho (STY)]PR	-0.288571	-0.23337	Q00613	HSF1	(mTRAQ0)VK(mTRAQ0)EEPPSPPQS(UniMod:21)PR3	NA
-0.882845	-0.674718				VKPAS[Phospho (STY)]PVAQPK	0.561219	0.80916	Q96EV2	RBM33	(mTRAQ0)VK(mTRAQ0)PAS(UniMod:21)PVAQPK(mTRAQ0)3	NA
-0.882845	-0.674718				VKPET[Phospho (STY)]PPR	0.232336	0.0994615	Q9UQ35	SRRM2	(mTRAQ0)VK(mTRAQ0)PET(UniMod:21)PPR2	NA
0.365901	-0.672813				VKPPPSPT[Phospho (STY)]TEGPSLQPDLAPEEAAGTQRPK	1.03866	1.06138	Q9Y2D5	AKAP2	(mTRAQ8)VK(mTRAQ8)PPPSPT(UniMod:21)TEGPSLQPDLAPEEAAGTQRPK(mTRAQ8)4	NA
0.365901	-0.672813				VLDEEGS[Phospho (STY)]ER	-0.830954	-0.770153	O43719	HTATSF1	(mTRAQ0)VLDEEGS(UniMod:21)ER2	NA
	-0.670938				VLDTSSLTQSAPAS[Phospho (STY)]PTNK	0.779578	0.20539	Q8N122	RPTOR	(mTRAQ0)VLDTSSLTQSAPAS(UniMod:21)PTNK(mTRAQ0)3	NA
	-0.670938				VLGAGGAGPAPAT[Phospho (STY)]PSR	2.83228	0.431848	Q32P44	EML3	(mTRAQ0)VLGAGGAGPAPAT(UniMod:21)PSR3	NA
-0.547889	-0.670728				VLGS[Phospho (STY)]EGEEEDEALSPAK	-0.420877	-0.692798	P18858	LIG1	(mTRAQ0)VLGS(UniMod:21)EGEEEDEALSPAK(mTRAQ0)3	NA
-0.547889	-0.670728				VLGSEGEEEDEALS[Phospho (STY)]PAK	-0.518265	-0.394451	P18858	LIG1	(mTRAQ0)VLGSEGEEEDEALS(UniMod:21)PAK(mTRAQ0)3	NA
	-0.668814				VLHS[Phospho (STY)]PPAVR	0.374001	0.885722	Q9Y4B5	MTCL1	(mTRAQ0)VLHS(UniMod:21)PPAVR3	NA
	-0.668814				VLPS[Phospho (STY)]ISLSPGPQPPK	0.853539	0.813071	Q99638	RAD9A	(mTRAQ0)VLPS(UniMod:21)ISLSPGPQPPK(mTRAQ0)3	NA
0.647754	-0.668708				VLSST[Phospho (STY)]SEEDEPGVVK	0.0139182	0.355035	Q8NI08	NCOA7	(mTRAQ0)VLSST(UniMod:21)SEEDEPGVVK(mTRAQ0)3	NA
0.647754	-0.668708				VLT[Phospho (STY)]PEEQLADK	-1.00083	-1.31816	O75822	EIF3J	(mTRAQ0)VLT(UniMod:21)PEEQLADK(mTRAQ0)3	NA
1.78543	-0.667689				VLVQNAAGS[Phospho (STY)]QEK	0.733833	0.773781	Q9Y490	TLN1	_[mTRAQ-Nter0]VLVQNAAGS[Phospho (STY)]QEK[mTRAQ-Lys0]_.2	NA
1.78543	-0.667689				VMLGET[Phospho (STY)]NPADSKPGTIR	0.882666	1.25241	P15531	NME1	(mTRAQ0)VMLGET(UniMod:21)NPADSK(mTRAQ0)PGTIR3	NA
	-0.665897				VNDAEPGS[Phospho (STY)]PEAPQGK	-1.55883	-1.40144	Q8N8A6	DDX51	(mTRAQ0)VNDAEPGS(UniMod:21)PEAPQGK(mTRAQ0)3	NA
	-0.665897				VNFSEEGET[Phospho (STY)]EEDDQDSSHSSVTTVK	0.452602	0.488229	Q5JTV8	TOR1AIP1	(mTRAQ0)VNFSEEGET(UniMod:21)EEDDQDSSHSSVTTVK(mTRAQ0)4	NA
-0.304673	-0.665737				VNFSEEGETEEDDQDS[Phospho (STY)]SHSSVTTVK	0.397776	0.249212	Q5JTV8	TOR1AIP1	(mTRAQ0)VNFSEEGETEEDDQDS(UniMod:21)SHSSVTTVK(mTRAQ0)3	NA
-0.304673	-0.665737				VNGDAS[Phospho (STY)]PAAAESGAK	-0.582172	-0.243053	P29966	MARCKS	(mTRAQ8)VNGDAS(UniMod:21)PAAAESGAK(mTRAQ8)2	NA
	-0.665339				VPAEDETQSIDS[Phospho (STY)]EDSFVPGR	0.220401	0.55417	Q8WZ73	RFFL	_[mTRAQ-Nter0]VPAEDETQSIDS[Phospho (STY)]EDSFVPGR_.3	NA
	-0.665339				VPAS[Phospho (STY)]PLPGLER	-1.26437	0.562656	Q7KZI7	MARK2	(mTRAQ0)VPAS(UniMod:21)PLPGLER2	NA
	-0.665325				VPASETS[Phospho (STY)]PGPPPMGPPPPSSK	1.48326	1.51392	Q9HD15	SRA1	(mTRAQ0)VPASETS(UniMod:21)PGPPPMGPPPPSSK(mTRAQ0)3	NA
	-0.665325				VPEASSEPFDTSS[Phospho (STY)]PQAGR	0.553891	0.214739	Q9H4I2	ZHX3	_[mTRAQ-Nter0]VPEASSEPFDTSS[Phospho (STY)]PQAGR_.3	NA
	-0.664643				VPGGS[Phospho (STY)]PR	0.314542	0.609168	Q9Y6G9	DYNC1LI1	(mTRAQ0)VPGGS(UniMod:21)PR2	NA
	-0.664643				VPPAPVPC(UniMod:4)PPPSPGPSAVPSS[Phospho (STY)]PK	2.22534	1.48687	O95817	BAG3	(mTRAQ8)VPPAPVPC(UniMod:4)PPPSPGPSAVPSS(UniMod:21)PK(mTRAQ8)3	NA
	-0.664565				VPS[Phospho (STY)]PDHR	-0.685568	-0.498772	Q8NAV1	PRPF38A	(mTRAQ0)VPS(UniMod:21)PDHR2	NA
	-0.664565				VPS[Phospho (STY)]PGMEEAGC(UniMod:4)SR	0.766009	-0.403391	Q96RL1	UIMC1	(mTRAQ0)VPS(UniMod:21)PGMEEAGC(UniMod:4)SR2	NA
-0.474885	-0.663691				VPS[Phospho (STY)]PPPAPEPPWHC(UniMod:4)GDR	-0.888295	0.254349	O15037	KHNYN	(mTRAQ0)VPS(UniMod:21)PPPAPEPPWHC(UniMod:4)GDR3	NA
-0.474885	-0.663691				VPS[Phospho (STY)]PPPTGDDGGGGGR	-0.0206478	0.250242	P50851	LRBA	(mTRAQ0)VPS(UniMod:21)PPPTGDDGGGGGR2	NA
0.1996	-0.661915				VPS[Phospho (STY)]PTPAPK	0.836643	0.832267	Q9UQ35	SRRM2	(mTRAQ0)VPS(UniMod:21)PTPAPK(mTRAQ0)3	NA
0.1996	-0.661915				VPSPT[Phospho (STY)]EEPYAPEL	0.043414	-0.175506	Q6N075	MFSD5	(mTRAQ0)VPSPT(UniMod:21)EEPYAPEL2	NA
	-0.661915				VPSS[Phospho (STY)]DEEVVEEPQSR	0.347802	0.429562	Q9C0C2	TNKS1BP1	(mTRAQ0)VPSS(UniMod:21)DEEVVEEPQSR2	NA
	-0.659376				VPST[Phospho (STY)]PPPK	0.399743	0.842116	Q9H7N4	SCAF1	(mTRAQ0)VPST(UniMod:21)PPPK(mTRAQ0)2	NA
	-0.659376				VQAYEEPSVASS[Phospho (STY)]PNGK	-0.0501033	0.521132	Q99575	POP1	_[mTRAQ-Nter0]VQAYEEPSVASS[Phospho (STY)]PNGK[mTRAQ-Lys0]_.3	NA
-2.1116	-0.659087				VQEKPDS[Phospho (STY)]PGGSTQIQR	0.677887	0.339609	Q13459	MYO9B	(mTRAQ8)VQEK(mTRAQ8)PDS(UniMod:21)PGGSTQIQR3	NA
-2.1116	-0.659087				VQIPVSRPDPEPVS[Phospho (STY)]DNEEDSYDEEIHDPR	0.227385	0.627594	Q07157	TJP1	(mTRAQ0)VQIPVSRPDPEPVS(UniMod:21)DNEEDSYDEEIHDPR4	NA
-1.70151					VQIS[Phospho (STY)]PDSGGLPER	0.105096	0.660815	Q92945	KHSRP	(mTRAQ0)VQIS(UniMod:21)PDSGGLPER2	NA
	-0.657099				VQS[Phospho (STY)]PEPPAPER	-1.06772	-0.63108	Q14160	SCRIB	(mTRAQ0)VQS(UniMod:21)PEPPAPER2	NA
	-0.657099				VQSLEGEKLS[Phospho (STY)]PK	0.407139	0.267421	P46821	MAP1B	_[mTRAQ-Nter0]VQSLEGEK[mTRAQ-Lys0]LS[Phospho (STY)]PK[mTRAQ-Lys0]_.2	NA
-1.23182	-0.655189				VQTT[Phospho (STY)]PPPAVQGQK	1.18702	0.53786	Q2M2I8	AAK1	(mTRAQ0)VQTT(UniMod:21)PPPAVQGQK(mTRAQ0)3	NA
-1.23182	-0.655189				VQVAALQAS[Phospho (STY)]PPLDQDDR	-0.934107	-0.240638	Q9UDY2	TJP2	_[mTRAQ-Nter0]VQVAALQAS[Phospho (STY)]PPLDQDDR_.3	NA
-0.677374	-0.654512				VS[Phospho (STY)]GSFPEDSSK	-1.60196	-1.23937	O15400	STX7	(mTRAQ0)VS(UniMod:21)GSFPEDSSK(mTRAQ0)2	NA
-0.677374	-0.654512				VS[Phospho (STY)]HSPPPK	1.14867	0.0974333	Q8IYB3	SRRM1	(mTRAQ0)VS(UniMod:21)HSPPPK(mTRAQ0)3	NA
-1.05946	-0.654418				VS[Phospho (STY)]PPAPGSAPETPEDK	-1.80769	-0.176834	Q13459	MYO9B	_[mTRAQ-Nter0]VS[Phospho (STY)]PPAPGSAPETPEDK[mTRAQ-Lys0]_.3	NA
-1.05946	-0.654418				VS[Phospho (STY)]PSPSQESLSSSK	-0.139923	-1.20278	Q5JSH3	WDR44	(mTRAQ8)VS(UniMod:21)PSPSQESLSSSK(mTRAQ8)3	NA
	-0.654266				VS[Phospho (STY)]VTPPEESQNSDTPPRPDR	-1.09793	-0.352434	Q05209	PTPN12	(mTRAQ0)VS(UniMod:21)VTPPEESQNSDTPPRPDR3	NA
	-0.654266				VSADAAPDC(UniMod:4)PETSNQT[Phospho (STY)]PPGPGAAAGPGID	0.830479	-0.242408	Q9NXH9	TRMT1	(mTRAQ0)VSADAAPDC(UniMod:4)PETSNQT(UniMod:21)PPGPGAAAGPGID3	NA
-0.971173	-0.653561				VSAEAEVAPVSPEVTQEVVEEHC(UniMod:4)AS[Phospho (STY)]PEDK	-0.460393	-0.198613	P46821	MAP1B	(mTRAQ0)VSAEAEVAPVSPEVTQEVVEEHC(UniMod:4)AS(UniMod:21)PEDK(mTRAQ0)4	NA
-0.971173	-0.653561				VSDQNS[Phospho (STY)]PVLPK	-0.0371285	-0.107412	Q9UPU5	USP24	(mTRAQ8)VSDQNS(UniMod:21)PVLPK(mTRAQ8)2	NA
	-0.652814				VSEEQT[Phospho (STY)]QPPSPAGAGMSTAMGR	0.466905	0.180688	Q16666	IFI16	(mTRAQ0)VSEEQT(UniMod:21)QPPSPAGAGMSTAMGR3	NA
	-0.652814				VSEEQTQPPS[Phospho (STY)]PAGAGMSTAMGR	1.42582	0.578621	Q16666	IFI16	(mTRAQ0)VSEEQTQPPS(UniMod:21)PAGAGMSTAMGR3	NA
-1.39612	-0.652791				VSNLQVS[Phospho (STY)]PK	-0.478157	0.298836	O00443	PIK3C2A	(mTRAQ0)VSNLQVS(UniMod:21)PK(mTRAQ0)3	NA
-1.39612	-0.652791				VSNS[Phospho (STY)]PEPQK	-0.831045	-1.15954	O60271	SPAG9	(mTRAQ8)VSNS(UniMod:21)PEPQK(mTRAQ8)2	NA
0.20836	-0.652233				VSPPAPGS[Phospho (STY)]APETPEDK	-0.0936229	2.05192	Q13459	MYO9B	_[mTRAQ-Nter0]VSPPAPGS[Phospho (STY)]APETPEDK[mTRAQ-Lys0]_.3	NA
0.20836	-0.652233				VSVS[Phospho (STY)]PGR	0.184291	-0.00520267	Q8IYB3	SRRM1	(mTRAQ8)VSVS(UniMod:21)PGR1	NA
-1.04681					VSVT[Phospho (STY)]PPEESQNSDTPPRPDR	-0.92838	-0.532179	Q05209	PTPN12	_[mTRAQ-Nter0]VSVT[Phospho (STY)]PPEESQNSDTPPRPDR_.3	NA
	-0.652039				VSVTPPEES[Phospho (STY)]QNSDTPPRPDR	-0.354906	-2.09991	Q05209	PTPN12	(mTRAQ0)VSVTPPEES(UniMod:21)QNSDTPPRPDR3	NA
	-0.652039				VTGS[Phospho (STY)]LETK	-0.367156	-0.312732	P21796	VDAC1	(mTRAQ0)VTGS(UniMod:21)LETK(mTRAQ0)2	NA
	-0.650748				VTLYNTDQDGSDS[Phospho (STY)]PR	0.109798	0.347048	Q9UPW0	FOXJ3	(mTRAQ0)VTLYNTDQDGSDS(UniMod:21)PR2	NA
	-0.650748				VTNDIS[Phospho (STY)]PESSPGVGR	-0.285669	0.345514	Q15154	PCM1	(mTRAQ0)VTNDIS(UniMod:21)PESSPGVGR2	NA
	-0.649667				VTQHES[Phospho (STY)]DNENEIQIQNK	-0.782049	-0.416765	Q5VZL5	ZMYM4	(mTRAQ8)VTQHES(UniMod:21)DNENEIQIQNK(mTRAQ8)3	NA
	-0.649611				VTQVDGNS[Phospho (STY)]PVR	-0.479771	0.492591	P48444	ARCN1	(mTRAQ0)VTQVDGNS(UniMod:21)PVR2	NA
	-0.649611				VTS[Phospho (STY)]PTKV	0.665087	0.151546	Q05682	CALD1	(mTRAQ8)VTS(UniMod:21)PTK(mTRAQ8)V2	NA
-0.454842	-0.648285				VTSFSTPPT[Phospho (STY)]PER	-0.496018	-0.335923	Q6ICG6	KIAA0930	(mTRAQ0)VTSFSTPPT(UniMod:21)PER2	NA
-0.454841	-0.648285				VTSSVPLPSGSTSS[Phospho (STY)]PGR	0.454591	0.979248	Q15036	SNX17	(mTRAQ0)VTSSVPLPSGSTSS(UniMod:21)PGR2	NA
-1.07846	-0.647456				VVDNS[Phospho (STY)]PPPALPPK	0.33062	0.362271	Q13905	RAPGEF1	(mTRAQ0)VVDNS(UniMod:21)PPPALPPK(mTRAQ0)2	NA
-1.07846	-0.647456				VVDYS[Phospho (STY)]QFQESDDADEDYGR	0.106985	0.767287	Q9H1E3	NUCKS1	(mTRAQ0)VVDYS(UniMod:21)QFQESDDADEDYGR2	NA
-0.0161315	-0.646119				VVDYSQFQES[Phospho (STY)]DDADEDYGR	0.208078	0.605348	Q9H1E3	NUCKS1	(mTRAQ0)VVDYSQFQES(UniMod:21)DDADEDYGR2	NA
-0.0161313	-0.646119				VVDYSQFQESDDADEDY[Phospho (STY)]GR	1.6563	-0.0890334	Q9H1E3	NUCKS1	(mTRAQ0)VVDYSQFQESDDADEDY(UniMod:21)GR2	NA
-0.518908	-0.645656				VVGQT[Phospho (STY)]TPESFEK	1.42574	0.511184	Q02952	AKAP12	(mTRAQ0)VVGQT(UniMod:21)TPESFEK(mTRAQ0)3	NA
-0.518908	-0.645656				VVGQTT[Phospho (STY)]PESFEK	1.11496	0.344997	Q02952	AKAP12	(mTRAQ0)VVGQTT(UniMod:21)PESFEK(mTRAQ0)2	NA
	-0.644865				VVLASAS[Phospho (STY)]PR	0.563694	0.815574	O95671	ASMTL	(mTRAQ8)VVLASAS(UniMod:21)PR2	NA
	-0.644865				VVNTDHGS[Phospho (STY)]PEQLQIPVTDSGR	-0.423115	0.296849	Q6IQ49	SDE2	(mTRAQ0)VVNTDHGS(UniMod:21)PEQLQIPVTDSGR3	NA
0.0448947	-0.644448				VVPEDGS[Phospho (STY)]PEKR	-0.222057	-0.90435	Q02040	AKAP17A	(mTRAQ8)VVPEDGS(UniMod:21)PEK(mTRAQ8)R3	NA
0.0448947	-0.644448				VVPGQFDDADSS[Phospho (STY)]DSENR	0.0675309	0.454354	Q9BRS2	RIOK1	(mTRAQ0)VVPGQFDDADSS(UniMod:21)DSENR2	NA
-1.26913	-0.644231				VVSSTS[Phospho (STY)]EEEEAFTEK	3.34716	4.16411	Q8N573	OXR1	(mTRAQ0)VVSSTS(UniMod:21)EEEEAFTEK(mTRAQ0)3	NA
-1.26913	-0.644231				VVVS[Phospho (STY)]PTKK	0.742358	0.805211	P19338	NCL	(mTRAQ0)VVVS(UniMod:21)PTK(mTRAQ0)K(mTRAQ0)3	NA
-0.660479	-0.643822				VYEDSGIPLPAES[Phospho (STY)]PK	-0.794703	-0.394588	Q8IXM2	BAP18	(mTRAQ0)VYEDSGIPLPAES(UniMod:21)PK(mTRAQ0)3	NA
	-0.643822				VYFQS[Phospho (STY)]PPGAAGEGPGGADDEGPVR	0.0333591	-0.111759	Q96C90	PPP1R14B	(mTRAQ8)VYFQS(UniMod:21)PPGAAGEGPGGADDEGPVR3	NA
	-0.643822				WAHDKFS[Phospho (STY)]GEEGEIEDDESGTENR	-0.86412	-0.399145	Q9Y2W1	THRAP3	(mTRAQ0)WAHDK(mTRAQ0)FS(UniMod:21)GEEGEIEDDESGTENR4	NA
-0.660479	-0.643822				WQPDT[Phospho (STY)]EEEYEDSSGNVVNK	0.587422	-0.130926	Q12874	SF3A3	(mTRAQ8)WQPDT(UniMod:21)EEEYEDSSGNVVNK(mTRAQ8)3	NA
	-0.643509				WRPHS[Phospho (STY)]PDGPR	0.414588	0.546593	Q6Y7W6	GIGYF2	_[mTRAQ-Nter0]WRPHS[Phospho (STY)]PDGPR_.2	NA
	-0.643509				WS[Phospho (STY)]PPQNYK	0.550979	0.00461129	Q96K21	ZFYVE19	(mTRAQ0)WS(UniMod:21)PPQNYK(mTRAQ0)3	NA
	-0.643509				WTKPSSFS[Phospho (STY)]DSER	0.934394	0.930279	Q8NC56	LEMD2	(mTRAQ8)WTK(mTRAQ8)PSSFS(UniMod:21)DSER3	NA
	-0.643509				YADEEIPRS[Phospho (STY)]PFK	-1.0635	-1.1968	O75369	FLNB	(mTRAQ8)YADEEIPRS(UniMod:21)PFK(mTRAQ8)3	NA
-2.26638	-0.641284				YDERPGPS[Phospho (STY)]PLPHR	-0.363507	0.0431934	P08621	SNRNP70	(mTRAQ0)YDERPGPS(UniMod:21)PLPHR4	NA
-2.26638	-0.641284				YDIPATAATAT[Phospho (STY)]SPTPNPVPSVPANPPK	2.31674	1.50889	P51610	HCFC1	(mTRAQ0)YDIPATAATAT(UniMod:21)SPTPNPVPSVPANPPK(mTRAQ0)3	NA
-0.807005	-0.640292				YDIPATAATATSPTPNPVPS[Phospho (STY)]VPANPPK	2.48599	1.50889	P51610	HCFC1	(mTRAQ0)YDIPATAATATSPTPNPVPS(UniMod:21)VPANPPK(mTRAQ0)3	NA
-0.807005	-0.640292				YDLDFKS[Phospho (STY)]PDDPSR	0.422514	-1.16954	P06733	ENO1	(mTRAQ0)YDLDFK(mTRAQ0)S(UniMod:21)PDDPSR3	NA
-0.521589	-0.640178				YEGSYALT[Phospho (STY)]SEEAER	-0.956708	-0.798577	O95810	CAVIN2	(mTRAQ0)YEGSYALT(UniMod:21)SEEAER2	NA
-0.521589	-0.640178				YEGSYALTS[Phospho (STY)]EEAER	-0.935001	-0.934685	O95810	CAVIN2	(mTRAQ0)YEGSYALTS(UniMod:21)EEAER3	NA
	-0.639966				YESQEPLAGQES[Phospho (STY)]PLPLATR	-0.677162	-0.20236	Q9C0C2	TNKS1BP1	(mTRAQ0)YESQEPLAGQES(UniMod:21)PLPLATR2	NA
	-0.639966				YETPSDAIEVIS[Phospho (STY)]PASSPAPPQEK	0.00365239	-1.71425	O75376	NCOR1	(mTRAQ8)YETPSDAIEVIS(UniMod:21)PASSPAPPQEK(mTRAQ8)3	NA
	-0.638285				YEYDPDIS[Phospho (STY)]PPR	-0.801138	-1.66239	Q9BRD0	BUD13	_[mTRAQ-Nter0]YEYDPDIS[Phospho (STY)]PPR_.2	NA
	-0.638285				YFEADPPGQVAAS[Phospho (STY)]PDPTT	0.246855	0.283739	O43598	DNPH1	(mTRAQ8)YFEADPPGQVAAS(UniMod:21)PDPTT3	NA
-0.893891	-0.636535				YFQS[Phospho (STY)]PSR	0.426731	-0.129279	Q16629	SRSF7	(mTRAQ0)YFQS(UniMod:21)PSR2	NA
-0.893891	-0.636535				YGGDEIPFS[Phospho (STY)]PYR	-0.570983	0.657611	P21333	FLNA	(mTRAQ8)YGGDEIPFS(UniMod:21)PYR2	NA
-0.720276	-0.63621				YGGSVGSQPPPVAPEPGPVPS[Phospho (STY)]SPSQEPPTK	1.46762	0.407626	Q04323	UBXN1	(mTRAQ0)YGGSVGSQPPPVAPEPGPVPS(UniMod:21)SPSQEPPTK(mTRAQ0)3	NA
-0.720276	-0.63621				YGGSVGSQPPPVAPEPGPVPSS[Phospho (STY)]PSQEPPTK	1.2062	0.809565	Q04323	UBXN1	(mTRAQ0)YGGSVGSQPPPVAPEPGPVPSS(UniMod:21)PSQEPPTK(mTRAQ0)3	NA
-0.0675232	-0.636005				YGLQDS[Phospho (STY)]DEEEEEHPSK	-0.214301	-0.871323	P52948	NUP98	(mTRAQ0)YGLQDS(UniMod:21)DEEEEEHPSK(mTRAQ0)4	NA
-0.0675232	-0.636005				YGPADVEDTTGS[Phospho (STY)]GATDSK	-0.102318	-0.584506	P24534	EEF1B2	(mTRAQ0)YGPADVEDTTGS(UniMod:21)GATDSK(mTRAQ0)2	NA
	-0.635718				YGPADVEDTTGSGATDS[Phospho (STY)]K	-0.272607	-1.47015	P24534	EEF1B2	(mTRAQ0)YGPADVEDTTGSGATDS(UniMod:21)K(mTRAQ0)2	NA
	-0.635718				YLLGDAPVS[Phospho (STY)]PSSQK	1.32541	1.08627	Q9NYB0	TERF2IP	(mTRAQ0)YLLGDAPVS(UniMod:21)PSSQK(mTRAQ0)2	NA
[truncated: 8,111 more rows]

## Sheet: Fig. S2
Fig. S2e
	Dark			Light			Ionomycin
1 hour	0.606171	0.950152	1.44368	2.58961	1.63408	2.6134	2.17758	2.748	2.34145

## Sheet: Fig. S3
Fig. S3a													Fig. S3b					Fig. S3d
EAhy926_ctrl_1	EAhy926_ctrl_2	EAhy926_ctrl_3	EAhy926_light30min_1	EAhy926_light30min_2	EAhy926_light30min_3	HUEVC_ctrl_1	HUEVC_ctrl_2	HUEVC_ctrl_3	HUEVC_light30min_1	HUEVC_light30min_2	HUEVC_light30min_3			EA. Hy926				Log2(FC)_rep1	Log2(FC)_rep2
16.0994	15.9598	16.7042	15.8578	15.873	16.629	14.9845	15.4968	15.4886	15.4225	15.2985	15.3055		mins	Rep1	Rep2	Rep3		-1.397	0.0240488
15.4499	NA	NA	15.4391	NA	NA	NA	NA	14.5725	14.4853	14.624	NA		30	0.975	0.985	0.95		-0.112364	0.067737
NA	NA	NA	15.1166	NA	NA	NA	14.6135	NA	NA	NA	NA		60	0.975	0.985	0.95		-0.0822081	-0.0954354
15.1028	NA	14.9865	NA	NA	NA	NA	NA	NA	NA	14.4782	14.5518							-0.086324	-0.00631856
13.177	12.8902	12.88	13.2556	13.0349	11.9644	9.59094	10.4452	9.89702	10.6455	10.4652	8.57845			HUVEC				0.0969932	0.0649571
NA	11.6057	NA	9.63733	NA	NA	NA	10.3443	NA	9.582	NA	10.5271		mins	Rep1	Rep2	Rep3		0.137065	-0.856637
NA	NA	NA	NA	NA	NA	NA	11.9289	NA	NA	NA	17.2385		30	0.945	0.995	0.965		-0.00797879	0.00953749
12.5631	NA	NA	NA	12.4569	12.0859	NA	NA	NA	NA	NA	NA		60	0.96	0.925	0.945		-0.0975198	0.308188
11.9689	NA	NA	10.8018	11.2754	NA	NA	NA	NA	NA	NA	NA							-0.592869	1.29205
NA	NA	13.6597	NA	NA	NA	NA	NA	NA	NA	NA	NA		Fig. S3c					0.139178	0.453108
NA	12.4912	NA	NA	NA	NA	NA	NA	NA	NA	NA	NA		ctrl_1	ctrl_2	sus_025_30min_1	sus_025_30min_2		0.680461	0.737144
NA	NA	NA	NA	12.1938	NA	NA	NA	NA	NA	9.88349	NA		15.6207	15.1124	14.2237	15.1365		-0.0742094	0.103639
NA	NA	NA	NA	NA	NA	8.66939	9.54371	NA	NA	NA	NA		16.8815	16.9729	16.7691	17.0406		-0.0360334	0.08271
11.2099	NA	NA	NA	11.3933	12.1836	NA	NA	NA	NA	NA	NA		15.9222	15.9282	15.84	15.8328		-0.308575	-0.229595
NA	NA	NA	NA	16.64	NA	NA	NA	NA	NA	NA	NA		17.6227	17.5847	17.5363	17.5784		0.168151	0.0561543
16.118	NA	15.8575	16.0964	15.7838	NA	NA	NA	NA	NA	NA	NA		18.9089	18.7521	19.0059	18.8171		-0.0221675	0.065645
15.7555	NA	NA	NA	NA	NA	NA	NA	NA	NA	NA	NA		14.0787	14.4906	14.2158	13.634		-0.228099	-0.010515
14.7618	15.7485	13.8053	15.5439	15.72	14.085	NA	15.2515	15.9626	15.5182	NA	NA		17.0581	16.9375	17.0501	16.9471		0.0988061	0.0317274
NA	NA	16.3237	15.7248	NA	NA	13.8544	16.3825	16.0747	NA	15.9732	15.7897		16.3075	16.0001	16.2099	16.3083		-0.103102	-0.051624
14.7924	NA	14.5665	NA	NA	NA	NA	NA	NA	NA	NA	NA		15.1445	14.4868	14.5516	15.7788		0.142452	0.377183
NA	NA	14.9698	NA	NA	14.3678	NA	NA	NA	NA	NA	NA		18.4211	18.4607	18.5603	18.9138		0.112842	-0.199486
16.0954	NA	16.4016	NA	NA	NA	NA	NA	NA	NA	NA	NA		18.2129	17.7432	18.8934	18.4804		0.0705314	-0.161216
NA	NA	NA	NA	NA	NA	NA	13.6005	NA	NA	NA	NA		16.1795	16.3401	16.1053	16.4437		-0.0608998	0.524543
15.0253	NA	NA	NA	NA	NA	NA	15.2885	15.0164	15.1093	NA	14.8841		18.4004	18.3067	18.3643	18.3894		-0.0436574	0.0322394
NA	NA	14.1064	NA	NA	NA	NA	NA	NA	NA	14.8258	NA		14.783	14.6207	14.4744	14.3911		-0.101955	0.243818
15.5802	NA	NA	15.5818	15.2882	NA	NA	15.4589	15.8623	NA	15.4042	NA		18.7469	19.0991	18.915	19.1553		0.0466975	-0.442059
NA	NA	NA	NA	NA	NA	12.062	NA	NA	NA	NA	NA		18.0133	17.9093	17.9911	17.975		0.274954	0.0981812
13.8137	13.7832	14.0487	14.0337	13.9901	14.2307	NA	NA	12.681	12.2402	12.4667	12.6151		13.539	12.9639	13.3109	12.9534		-0.0668147	0.0482075
13.6227	NA	12.7133	13.6308	13.3313	13.4777	NA	NA	NA	NA	NA	NA		16.2181	16.0079	16.3169	16.0396		-0.359162	0.1396
NA	NA	13.8551	NA	NA	NA	NA	NA	NA	14.7874	14.9283	14.8307		17.45	17.281	17.3469	17.2293		-0.120383	0.0431193
13.5873	13.4622	NA	13.9226	NA	NA	12.5442	NA	NA	NA	NA	NA		13.8841	13.7258	14.0266	14.103		0.199515	-0.543432
13.4251	13.4156	NA	NA	NA	NA	NA	NA	NA	NA	NA	NA		17.1089	17.179	17.2218	16.9795		-0.111584	-0.207262
NA	12.0889	NA	NA	NA	NA	NA	14.2932	NA	NA	NA	NA		17.6903	17.6304	17.7608	17.4692		0.342933	0.71808
NA	NA	NA	NA	NA	NA	7.50731	NA	NA	NA	NA	NA		15.7348	15.5692	15.6739	16.0937		0.103523	0.00261482
NA	12.0894	NA	NA	NA	NA	NA	NA	NA	NA	NA	13.4303		16.1871	16.3361	16.1435	16.3684		0.235964	-0.895679
NA	NA	NA	NA	NA	11.5296	NA	NA	NA	NA	NA	NA		17.1186	16.7803	17.0167	17.0241		-0.0767518	0.0769362
NA	NA	NA	NA	NA	NA	NA	12.823	NA	NA	NA	NA		16.6948	16.7942	16.7415	16.3522		-0.167822	-0.248943
9.9619	NA	NA	NA	NA	11.6276	NA	14.0291	NA	NA	15.9204	NA		16.6183	16.6062	16.8932	16.7044		0.0510049	0.110753
NA	NA	NA	NA	NA	NA	NA	11.9182	11.2441	NA	NA	NA		19.1715	19.07	19.1047	19.1182		-0.158516	-0.273497
17.0859	17.0061	17.2053	17.2006	17.2835	17.261	NA	17.1695	16.5984	16.2143	16.5445	16.4736		18.2783	18.332	17.9191	18.4716		-0.185539	-0.0142555
16.6252	15.7091	14.3698	15.1916	15.7785	14.4564	13.3178	15.1227	NA	NA	13.9108	NA		20.2838	20.2694	20.1634	20.3125		0.102302	-0.136418
NA	15.3723	NA	NA	NA	NA	13.8142	NA	NA	NA	NA	NA		16.7095	17.1536	16.909	16.6102		-0.0975955	-0.0734476
NA	NA	NA	NA	15.4882	15.5922	NA	NA	14.594	15.0136	14.8479	NA		16.12	15.9395	16.0084	15.7322		-0.0237523	-0.61412
NA	NA	NA	NA	15.521	NA	13.9045	NA	13.7371	NA	13.5862	13.3533		13.2093	13.3066	13.5522	14.0247		0.0278703	-0.213842
15.8726	14.9351	15.4229	15.9355	NA	NA	NA	NA	NA	NA	NA	NA		19.1779	19.2581	19.2815	19.2607		0.43198	-0.0048315
NA	NA	NA	NA	NA	NA	NA	NA	NA	NA	14.2474	NA		21.8023	21.5232	22.0383	20.6275		-0.0929802	0.10547
13.7635	14.1255	13.7158	15.1534	14.9781	NA	NA	14.0665	NA	NA	13.0653	NA		17.7734	17.6758	17.6967	17.7527		-0.253544	0.0803509
14.4743	14.9825	15.1298	14.7326	NA	NA	NA	13.6771	9.08923	NA	10.9557	11.2796		12.363	12.1472	12.1951	11.8983		-0.259192	-0.205624
NA	NA	NA	NA	NA	NA	13.6747	NA	NA	NA	NA	NA		17.0496	17.1194	17.1006	17.2302		-0.0889394	-0.0333476
NA	NA	NA	NA	NA	NA	NA	NA	NA	NA	12.9679	NA		18.953	18.3837	18.7945	18.1102		-0.304215	0.297719
16.9283	16.9633	16.7467	NA	NA	16.8796	NA	15.623	15.4496	15.4971	14.9426	NA		15.1797	15.1005	14.9942	15.0863		-0.00994496	-0.197056
NA	NA	NA	12.9605	NA	NA	NA	NA	NA	NA	12.0891	NA		16.0327	16.1832	16.135	16.0467		0.194694	0.274893
14.6963	NA	NA	NA	17.21	NA	NA	NA	15.1999	NA	NA	NA		12.4062	12.7783	12.3086	12.7048		-0.392496	-1.06219
NA	NA	NA	11.1429	NA	NA	NA	NA	NA	NA	NA	NA		17.012	16.291	16.9882	15.6769		-0.0170673	0.0603442
15.031	14.644	15.0346	14.8448	14.8024	15.101	13.7016	12.4688	13.89	13.7311	14.4913	13.7831		16.3455	16.6708	16.3734	16.457		0.123255	-0.363278
NA	NA	11.7894	NA	NA	NA	11.8651	12.6631	13.2549	13.1324	NA	NA		16.4432	16.5797	16.8751	16.5749		-0.0487755	-0.0867801
13.0032	12.8881	13.0509	NA	12.9373	12.6238	NA	NA	NA	NA	NA	NA		16.5428	16.7449	16.4498	16.8504		-0.160655	-0.086937
NA	NA	NA	12.3131	NA	NA	NA	NA	NA	NA	NA	NA		11.7188	11.7311	11.4653	11.8114		-0.150782	-0.138181
NA	NA	10.85	11.0717	11.6523	NA	NA	NA	NA	NA	NA	NA		21.4273	20.9588	21.1681	20.7532		-0.185635	0.0738504
NA	NA	NA	NA	NA	13.4145	NA	NA	NA	NA	NA	NA		16.616	16.3418	16.527	16.3085		-0.342637	0.20488
11.4187	11.2236	11.5281	10.7725	11.4056	10.9055	NA	NA	NA	NA	NA	NA		15.8832	15.4756	15.5789	15.7733		-0.278491	-0.243144
16.9228	16.8234	17.2767	16.7827	16.6891	17.3974	17.0894	17.5455	17.7336	17.6861	17.6246	17.657		16.9505	16.7823	16.9406	16.5852		-0.0494492	-0.00661757
NA	NA	NA	NA	NA	NA	15.0213	15.1409	14.9393	14.8901	14.7862	14.7073		15.5096	14.5803	15.7043	14.8552		-0.0489821	-0.0356776
NA	NA	NA	14.238	NA	NA	NA	NA	NA	NA	NA	NA		15.4582	15.0233	15.0657	13.9611		0.426767	-0.229988
NA	NA	NA	NA	NA	NA	13.6944	13.1549	13.3862	NA	NA	NA		19.0457	18.9217	19.0287	18.9821		-0.0640238	-0.00695408
NA	NA	NA	NA	14.592	NA	NA	NA	NA	NA	NA	NA		13.8735	14.1123	13.9967	13.749		-0.24102	-0.163438
NA	NA	NA	NA	NA	NA	NA	12.8731	13.6258	NA	13.3497	NA		18.5754	18.5562	18.5266	18.4694		-0.143141	-0.0480044
NA	12.5719	NA	12.6261	12.717	NA	13.1125	12.0307	NA	12.2633	12.7982	NA		21.6653	21.5821	21.5046	21.4952		-0.352961	-0.210708
NA	NA	NA	NA	NA	NA	12.1608	NA	NA	NA	NA	NA		19.7765	19.4183	19.6257	19.2802		-0.119598	-0.109971
19.8696	19.8173	19.902	19.7197	19.7629	19.9265	20.3453	19.7884	19.9146	19.9105	19.8433	20.0653		18.4064	17.9519	18.2208	18.0258		0.0740923	0.289751
NA	NA	16.5538	16.1163	16.3968	15.9843	16.7442	NA	NA	NA	NA	NA		17.0217	16.721	16.6791	16.9259		-0.0648581	0.051612
NA	NA	NA	NA	NA	NA	NA	NA	NA	NA	10.0816	NA		17.0421	16.7941	16.7637	16.5509		0.114479	0.0954011
NA	NA	NA	NA	NA	NA	NA	NA	17.3226	NA	17.0592	NA		19.3672	19.3643	19.3178	19.3577		-0.0331323	0.0302755
NA	NA	NA	NA	NA	NA	NA	NA	NA	13.1231	NA	NA		19.495	19.4877	19.446	19.4521		0.0265617	0.0420146
NA	NA	NA	NA	NA	NA	NA	13.9927	13.8451	13.5989	13.7219	13.6074		12.4167	12.9682	12.8435	12.7382		-0.0494781	-0.0391404
NA	NA	NA	NA	NA	NA	15.6219	NA	16.1703	16.0263	15.9817	15.783		18.9251	18.8158	18.861	18.8088		0.143299	0.649
NA	NA	NA	NA	NA	NA	13.373	14.0614	13.2075	13.1273	14.3617	NA		18.2242	17.962	17.9832	17.7986		-0.0248932	0.43359
NA	NA	NA	NA	NA	NA	14.3752	15.099	14.9769	15.0947	14.987	14.7881		20.2448	20.1551	20.1016	20.1071		-0.102277	-0.286069
NA	NA	NA	15.2566	NA	NA	14.6286	12.9461	14.2139	NA	NA	NA		14.7596	14.5351	14.4066	14.3244		-0.0231689	0.0938979
17.5856	17.5461	17.7224	17.4957	17.4703	17.7809	16.5072	16.108	16.1048	16.2195	16.2199	16.0854		20.5826	20.5695	20.463	20.4595		-0.123379	-0.117599
16.9975	16.9142	17.0321	16.9761	NA	16.9807	15.2477	15.3838	15.0999	NA	NA	14.8244		20.2104	19.8763	20.2845	20.166		-0.0491821	0.0298504
NA	NA	NA	NA	16.2239	NA	NA	NA	NA	NA	NA	NA		18.4691	18.0912	18.4042	18.1428		-0.23627	-1.89476
NA	15.2998	NA	15.0681	14.9581	NA	NA	NA	NA	NA	NA	NA		15.8637	15.8419	15.9782	15.9373		-1.70873	0.654179
15.2102	15.253	NA	15.4262	15.0793	NA	NA	NA	NA	13.5263	13.7588	13.3247		20.1189	20.1678	20.0858	20.1981		-0.0194281	0.146854
15.987	NA	16.0326	NA	NA	NA	14.2601	14.5347	NA	NA	NA	NA		17.7713	17.6921	17.7978	17.7341		-0.0323753	0.0099376
NA	NA	14.9704	NA	14.8074	NA	NA	11.275	NA	NA	11.4233	12.559		18.4612	18.4514	18.4118	18.4122		-0.0580836	0.0159005
15.7155	15.631	15.7944	15.4753	15.5696	15.9886	16.4968	16.2059	16.187	16.2529	16.2473	16.2127		14.6718	14.7306	14.8151	15.3796		-0.0967497	-0.072608
NA	14.6256	NA	NA	NA	NA	NA	NA	NA	14.4934	NA	NA		14.4387	13.9024	14.4138	14.336		-0.0915561	-0.290043
13.0498	13.4863	NA	12.6271	12.7958	NA	NA	12.3305	NA	NA	NA	NA		19.7012	19.4444	19.5989	19.1583		0.0121782	0.0989786
17.3216	17.4796	NA	17.3665	17.5317	NA	17.7453	17.9686	17.5306	17.589	17.6055	NA		19.5579	19.4201	19.5347	19.514		0.308465	0.00462094
NA	NA	16.0907	NA	16.0988	16.0041	15.7127	16.31	16.5363	16.5899	16.6041	NA		17.9202	17.7277	17.7968	17.6101		0.188639	0.1087
NA	16.6191	15.8908	NA	NA	NA	NA	NA	NA	NA	NA	NA		18.7092	18.5267	18.66	18.5565		-0.0580046	-0.1349
16.1057	16.2103	NA	16.2681	16.0937	16.0513	15.9275	15.4747	15.6	15.5941	15.5259	15.6231		15.0096	14.7207	14.7733	12.8259		0.249542	0.287994
14.8907	14.6229	14.8499	15.0059	14.9812	15.0267	13.1734	12.9451	13.1123	13.2514	12.8327	13.0687		14.8392	14.2416	13.1305	14.8958		-0.208601	-0.0258213
13.456	13.6895	13.6021	13.5983	13.3948	13.3496	14.0012	13.9831	14.0434	14.0204	14.0044	14.09		20.7077	20.7358	20.6883	20.8827		-0.252067	-0.118173
NA	11.0742	NA	11.2229	NA	NA	NA	NA	NA	NA	NA	NA		19.924	19.9727	19.8916	19.9826		-0.343055	-0.250003
14.7349	14.5466	14.6079	14.7225	14.4071	14.763	NA	NA	NA	NA	NA	NA		18.9761	19.0313	18.918	19.0472		-0.116966	0.0653337
NA	14.3614	NA	NA	14.5209	NA	NA	NA	NA	NA	NA	NA		19.9495	19.9502	19.8527	19.8776		-0.0163588	0.0602599
15.7396	15.6793	15.9262	15.8453	15.8841	15.8895	NA	NA	NA	NA	NA	NA		16.7971	16.9891	16.7056	16.699		0.094401	-0.268946
15.4865	15.3191	15.291	15.4565	15.4344	15.2774	NA	14.3669	14.4927	14.3171	14.3463	14.3739		16.1944	16.0266	16.2066	16.1256		-0.060102	0.194279
NA	NA	NA	NA	NA	NA	NA	12.1175	NA	NA	NA	NA		16.207	15.8398	16.5155	15.8444		0.027621	0.09573
12.9731	13.2704	NA	13.5167	13.5376	NA	12.9363	NA	13.0424	12.7406	NA	12.7105		19.1442	19.0786	19.3328	19.1873		-0.294577	0.162199
12.6622	12.4016	12.6464	12.7348	12.331	12.5125	12.7813	12.6125	12.9212	12.5074	12.6651	12.5785		18.6013	18.5403	18.5433	18.4054		0.341593	0.0958932
13.319	12.7629	13.2775	13.1125	12.9144	13.0856	11.1824	NA	11.3937	11.0523	11.8374	NA		16.1176	16.2019	16.3672	16.4899		0.154231	-0.21595
16.8829	17.1492	16.9897	16.9044	17.1878	17.2257	14.7212	16.3754	17.0179	16.3192	16.3677	16.8698		18.104	17.9801	17.8954	17.9542		-0.0538254	-0.136082
14.7016	14.7142	14.0792	14.8261	14.1496	14.6059	NA	13.7049	13.1481	13.2263	13.7693	12.8948		13.7041	13.3717	13.452	13.2536		-0.0561199	0.0286184
15.9252	15.9385	15.5441	15.986	15.7856	14.6737	NA	15.746	16.0705	15.7743	15.7968	15.7474		15.5245	15.4644	15.1815	15.2144		0.0372707	0.172894
15.6999	15.6806	15.8292	15.8339	15.6683	15.8642	15.4829	15.7372	15.3683	15.1906	15.0884	15.4425		21.6576	21.5334	21.5406	21.5988		-0.16422	0.0183523
NA	11.2757	NA	NA	NA	NA	NA	NA	NA	NA	10.4405	NA		20.1192	20.1197	20.1028	20.1799		0.0901761	0.218597
15.3401	15.6677	14.0923	15.5276	15.3559	15.3276	13.349	14.8599	15.2635	15.1216	15.2779	15.229		17.7404	17.956	17.8348	17.687		-0.0380964	-0.0484662
13.7362	14.9263	13.9883	14.2644	14.4175	14.9695	13.5942	14.6786	13.5724	12.9032	14.2483	13.5525		18.6966	18.6021	18.6365	18.7964		-0.0871708	0.0520909
8.21066	13.9465	13.3946	12.6639	13.7664	13.4232	12.1886	12.8482	13.7183	12.9448	13.6749	11.5694		17.6676	17.3913	17.6953	17.4871		-0.0375201	-0.0566872
14.389	14.381	14.4108	14.2808	14.1385	14.5136	13.3348	13.4613	13.3964	13.1315	NA	12.1214		18.795	18.574	18.5004	18.7362		-0.307255	-0.0242737
13.6421	13.1469	13.6018	13.454	13.2958	13.278	10.1083	12.0427	11.5205	11.5148	11.4	10.9514		16.0849	16.2941	16.4265	16.39		-0.0289484	-0.028222
12.2072	11.777	11.5525	11.76	11.903	11.9108	NA	8.50818	9.73816	8.69395	10.0678	NA		18.3509	18.2841	18.5051	18.0681		0.251294	0.00470103
10.3722	11.4518	11.2263	11.3852	11.6959	11.8481	NA	8.94257	7.5295	8.36712	0	NA		16.9165	16.7744	16.8626	16.6383		-0.114415	-0.185594
12.9537	NA	NA	NA	NA	NA	NA	NA	NA	NA	NA	NA		20.2038	20.2834	20.1477	20.312		0.000380426	0.063181
16.5881	17.0591	14.9473	17.0993	17.083	16.0669	NA	17.0731	17.901	18.1297	18.0948	18.0654		16.7484	16.6686	16.7857	16.8415		-0.0467235	0.0200243
16.0384	16.7906	15.7103	16.6475	16.597	16.2996	NA	16.5368	17.3929	16.9942	17.1697	17.0833		16.6944	16.731	16.5302	16.7494		0.0175777	0.034354
NA	NA	NA	NA	NA	14.3905	NA	NA	NA	NA	NA	NA		19.5091	19.416	19.5993	19.6346		-0.16205	-0.744709
NA	14.7237	14.4457	NA	NA	NA	NA	13.1899	12.8329	12.7586	NA	NA		17.8732	17.8482	17.8351	17.7997		0.317303	0.167038
14.0042	13.9069	14.8041	14.0591	13.5808	14.5979	14.3726	15.16	15.1985	15.1085	14.9655	15.0516		20.2855	20.2478	20.1983	20.2999		0.039111	0.0944232
13.6482	NA	12.6227	13.8085	14.1268	NA	NA	13.4482	13.1047	12.6045	12.96	13.5973		20.9278	20.8706	20.8903	20.8139		-0.0887656	-1.07177
NA	NA	NA	NA	NA	NA	NA	NA	15.5594	NA	NA	15.6856		18.1852	17.9947	17.8779	17.9704		-0.0271173	-0.175961
NA	NA	NA	NA	NA	NA	15.2233	15.0221	15.354	15.1522	15.3155	15.2735		18.9661	18.855	18.9372	18.8267		-0.0978001	-0.273695
NA	NA	NA	NA	NA	NA	11.6628	NA	12.6753	12.7266	12.5202	12.1774		13.2628	13.5348	13.5141	13.5395		-0.398364	0.152698
NA	NA	NA	NA	NA	NA	NA	NA	NA	NA	14.9524	NA		18.122	17.7765	18.0076	17.5909		0.169203	0.0322923
16.388	NA	16.5872	16.2958	16.3721	16.2565	NA	NA	NA	NA	NA	NA		14.6908	14.4915	14.6912	14.5547		-0.052027	0.078861
NA	12.4256	NA	NA	NA	NA	NA	12.1106	NA	NA	NA	NA		20.7401	20.6858	20.6933	20.7058		-0.101137	-0.00438861
NA	NA	NA	NA	NA	12.319	NA	NA	NA	NA	NA	NA		19.4803	19.3652	19.4979	19.3996		-0.0777427	-0.170472
13.0941	12.7129	12.9169	12.6245	12.6935	13.302	NA	NA	NA	NA	NA	NA		17.5196	17.4597	17.3576	16.7149		0.195356	0.194722
16.7923	16.8436	16.8729	16.6732	16.6437	16.722	16.967	16.6809	16.5336	16.5609	16.6865	16.5141		20.5032	20.367	20.8205	20.534		-0.0370068	0.0256647
16.2167	16.3753	16.3061	16.2723	16.2537	16.1785	16.9029	16.4669	16.4182	16.4084	16.1858	16.4689		20.0234	19.7006	20.0626	19.795		-0.102753	0.299157
15.2239	15.2934	14.914	15.2065	15.1889	14.5571	15.8895	15.3221	15.2173	15.302	15.3632	15.256		21.1982	21.0038	21.1094	19.932		-0.0912738	0.0718661
14.5433	14.4928	14.0789	14.2996	14.4375	12.198	14.9911	14.8124	14.8964	15.2216	14.9563	14.6317		19.2324	19.2503	19.2053	19.0743		0.0933151	0.57952
15.9809	15.7556	15.9812	15.6614	15.5702	15.6982	14.6651	15.2738	15.1299	14.7447	14.7514	15.0086		18.3196	18.3483	18.2218	18.0746		0.0475022	-0.180438
14.3061	14.4522	14.0732	14.1529	14.2881	14.0403	13.8957	14.1063	13.8458	13.7574	13.7647	13.9895		15.9335	15.1295	15.5352	15.2822		-0.0802833	-0.138023
13.4609	12.72	11.1884	13.0718	13.0158	11.1216	13.0576	13.2238	12.1571	13.091	12.732	11.1464		14.3465	14.5858	14.5157	14.6181		0.388088	-0.878536
14.7036	14.324	14.8569	14.517	14.3442	14.4383	13.1221	13.9999	13.2407	12.5507	13.3506	13.1688		19.7907	19.6189	19.7387	19.6978		-0.0406726	-0.246854
NA	12.7393	NA	NA	NA	NA	NA	NA	NA	NA	NA	NA		21.0045	21.0924	20.9033	21.088		-0.0768645	-0.0601751
NA	NA	NA	NA	NA	NA	NA	NA	NA	NA	13.8027	NA		17.2812	17.5242	17.2034	17.3537		-0.0529387	-0.0423688
NA	NA	NA	NA	NA	NA	NA	NA	12.996	NA	NA	NA		19.2081	19.1252	19.4035	19.3199		-0.158569	-1.88215
NA	NA	NA	12.7232	NA	NA	11.1198	NA	13.4856	12.9072	12.9612	12.9452		21.9757	21.9358	21.9387	21.9615		-0.0532627	0.188415
NA	12.9076	13.0287	13.0227	13.2182	NA	NA	NA	NA	NA	NA	NA		15.9307	15.7781	15.8279	16.0772		-0.122387	-0.0330951
10.9186	11.256	10.7044	NA	11.3483	10.8267	NA	NA	NA	NA	NA	NA		22.3299	21.8614	22.2387	21.9332		-0.252838	-0.0618357
18.2122	18.0332	NA	NA	18.0943	NA	18.8437	18.652	18.7262	18.7934	18.6406	18.838		21.0373	20.449	21.1306	21.0285		-0.0147808	-0.282267
14.6548	15.6381	15.6557	14.711	15.4407	15.2805	17.0312	15.9757	15.3556	15.5846	16.3711	15.4865		18.2992	18.3908	18.3467	18.2104		-0.218537	0.253794
NA	NA	17.4634	NA	NA	17.7028	NA	NA	NA	NA	NA	NA		19.9806	20.0312	19.9003	19.8932		0.0821414	-0.0293595
15.4647	15.3222	15.4431	15.3679	15.2618	15.2384	15.8858	15.9281	15.6873	15.9391	16.0624	15.8908		14.5647	14.9607	14.9528	14.0821		0.106619	-0.057697
14.9104	15.0647	15.0217	14.4755	15.2899	14.9056	15.7491	14.671	15.4007	15.0751	14.9786	15.2044		18.6992	18.3951	18.6585	18.1482		-0.0960072	-0.323242
15.8176	15.9061	15.9987	15.9115	16.025	15.8982	13.0599	13.6645	13.4976	13.5225	13.6215	13.7948		18.3113	18.2689	18.2345	18.2088		0.352386	-0.446312
NA	NA	14.3346	NA	14.5351	NA	NA	NA	NA	NA	NA	NA		18.5998	18.3847	18.5469	18.3423		0.0152121	0.0124401
13.6431	13.4503	12.7424	12.9519	13.5876	13.3169	NA	NA	NA	NA	NA	NA		14.0368	15.3873	13.8782	13.5051		-0.00068354	-0.189955
13.602	NA	NA	NA	13.668	NA	NA	NA	12.9227	NA	NA	NA		17.7083	17.5918	17.6551	17.7802		-0.0661694	-0.209859
13.1653	12.7316	14.3032	12.2771	11.1291	13.7362	9.27929	11.5874	11.2488	11.2674	11.1322	NA		18.4995	18.7812	18.3771	18.7481		0.0257009	0.221236
13.1123	NA	13.9434	13.3826	12.5769	13.2518	NA	NA	NA	NA	NA	NA		17.9041	17.8018	17.6513	17.74		-0.300094	0.243596
18.8058	18.8948	19.0406	18.7677	18.8347	18.9955	19.3815	19.4	19.3058	19.355	19.5606	19.3987		16.6252	16.3669	16.6104	16.0846		-0.324937	0.132033
13.1668	14.0241	13.3532	NA	14.0355	13.7732	15.2655	11.2531	13.4089	13.631	14.3573	13.6485		17.5586	16.7684	17.3401	17.0222		-0.123982	-0.117894
11.1685	11.9188	10.8507	10.3992	11.8561	11.6211	15.5238	14.9033	15.2088	15.0411	15.1526	15.3292		16.5471	16.1531	16.6292	16.1237		0.00449427	0.0359807
NA	NA	NA	NA	NA	NA	NA	13.8774	NA	NA	NA	NA		17.3095	17.469	17.4161	17.4113		0.116102	-0.0753397
NA	NA	NA	NA	NA	NA	14.6654	15.0192	14.8099	14.8023	14.751	14.7269		19.7891	19.5874	19.6931	19.2641		0.0884267	0.0753807
19.4035	19.3416	19.2309	19.3399	19.3152	19.3563	18.4508	18.2539	18.4751	18.4215	18.4805	18.4263		14.2344	14.4924	14.5868	14.0461		0.127687	-0.289739
16.5768	16.3658	16.3087	16.5017	16.2592	16.5488	NA	NA	15.4651	NA	16.4171	NA		18.0543	18.1719	18.0695	18.1843		-0.027361	-0.00446232
15.8733	15.7095	15.7801	15.4573	15.8607	15.7852	14.6909	13.8823	14.4603	14.1218	14.4891	13.9526		16.054	16.095	16.0533	15.9051		-0.0666205	-0.0600471
NA	NA	NA	NA	NA	NA	NA	12.3706	0	NA	NA	NA		15.3025	15.5091	15.2364	15.2992		-0.000920858	-0.0423736
14.6539	15.1629	13.9013	14.9674	14.8563	12.9722	12.0093	14.4041	14.668	14.4813	14.5654	14.6662		17.7935	17.3122	17.8192	17.5334		0.0127704	-0.248504
NA	NA	15.2172	NA	NA	NA	NA	19.2281	NA	NA	NA	NA		18.864	18.3362	18.5639	18.5798		0.0812713	0.103632
15.7748	NA	15.9266	15.726	NA	15.7819	15.8741	NA	15.5352	15.5208	15.5745	NA		17.9215	18.7818	17.5966	18.9139		0.0466024	-0.0123382
NA	NA	14.4418	NA	NA	14.762	14.4667	14.8149	NA	14.8855	NA	NA		18.7006	18.6029	18.5766	18.485		0.172005	0.2446
14.4096	14.4553	NA	NA	NA	NA	14.9831	NA	14.6057	NA	NA	NA		18.0518	18.0371	18.0563	18.0731		0.0768651	0.0307188
NA	NA	14.3985	NA	NA	NA	NA	14.5419	NA	NA	NA	NA		20.0658	20.0886	20.1819	20.0132		-0.0430672	-0.0824298
NA	NA	NA	NA	NA	NA	NA	NA	NA	NA	13.9183	NA		16.242	16.2698	16.3304	16.3452		-0.0538408	-0.125029
NA	NA	13.3004	NA	12.6496	13.0984	12.9253	12.8141	12.6541	NA	12.7612	12.2189		17.9084	18.0782	18.0361	17.7885		-0.0450532	0.172807
14.311	14.1811	14.0871	14.4092	14.2963	14.3526	13.8104	13.873	13.9672	13.9815	13.8688	14.0067		19.4841	19.4256	19.4568	19.4212		0.156525	-0.637786
NA	11.3472	NA	9.64654	NA	NA	11.4811	NA	NA	NA	NA	NA		18.7379	18.7246	18.6713	18.6646		-0.0864854	-0.194667
11.4857	NA	NA	NA	NA	NA	NA	NA	NA	NA	NA	NA		17.541	17.5031	17.5401	17.4607		0.114483	-0.0602619
16.3303	16.2804	16.1946	16.3705	16.177	16.0788	16.7406	16.7804	16.6977	16.7256	16.6644	16.6471		17.9474	17.7955	17.9602	17.547		-0.0495033	0.0511345
NA	NA	NA	14.6776	NA	NA	NA	NA	NA	NA	NA	NA		16.6296	16.4859	16.7109	16.5895		0.00613983	-0.00488468
14.3607	14.4622	14.6556	NA	14.161	NA	NA	14.8598	NA	NA	NA	NA		16.3783	16.2565	16.425	16.2442		-0.00381301	-0.143826
14.8742	NA	NA	NA	NA	NA	NA	16.0754	16.15	16.0756	15.8832	NA		16.5414	16.5401	16.7134	16.7847		0.348695	-0.127425
NA	NA	NA	14.3515	NA	14.5693	15.0957	NA	14.685	14.749	14.6831	14.6934		18.2666	18.2587	18.3435	18.2894		-0.0764757	0.105135
NA	NA	NA	NA	14.6153	NA	NA	NA	NA	NA	NA	NA		16.9787	16.8206	16.9356	16.7382		0.463427	0.449468
14.646	14.0713	14.3197	NA	NA	14.4214	14.9482	14.9696	NA	15.0518	14.8556	14.7763		16.7756	16.7001	16.7217	16.575		-0.0112416	-0.0763888
14.9642	15.0572	NA	14.7259	NA	NA	NA	NA	NA	15.1932	15.216	NA		18.8952	18.4561	18.8501	18.6289		0.0230322	-0.00138912
NA	NA	NA	NA	13.5693	NA	NA	13.3568	12.9086	NA	NA	NA		14.5801	14.341	14.7367	13.7033		-0.056725	0.147269
NA	10.9852	NA	NA	NA	NA	NA	NA	NA	NA	NA	NA		16.2228	15.6104	16.1363	15.4158		0.10626	-0.0248522
9.51255	10.5018	10.5536	9.48489	8.79653	9.77336	NA	11.8694	10.1828	8.98739	9.4741	NA		15.5005	15.5864	15.6149	15.5261		-0.0359403	0.0486983
NA	11.4892	NA	NA	12.1694	12.0398	NA	NA	11.3636	NA	NA	10.0369		18.359	18.2537	18.3095	18.3048		0.0909896	-0.0825941
15.9676	15.8728	16.229	15.8824	15.9783	16.1392	15.5737	15.5453	15.3215	15.0718	15.1764	15.2954		16.566	16.5911	16.5721	16.5862		-0.122034	0.154227
NA	NA	NA	NA	NA	NA	NA	13.8085	NA	NA	NA	NA		16.9086	17.2261	16.9048	17.0822		-0.271516	-0.0993205
14.2582	13.8229	14.1556	14.0214	13.8265	13.991	NA	NA	13.6434	NA	14.056	NA		14.8074	14.8131	15.1561	14.6857		-0.00448741	0.073068
12.8106	NA	NA	12.6723	NA	12.8481	NA	NA	NA	NA	NA	NA		17.603	17.362	17.5265	17.4671		-0.0231448	0.0179843
12.6586	NA	12.4355	12.8804	NA	12.4374	10.712	NA	10.5176	11.2807	11.6008	NA		17.3318	17.2139	17.7953	17.6634		0.133555	-0.156567
13.1713	12.5082	13.7131	12.9347	12.1651	13.286	13.7488	NA	NA	NA	NA	NA		20.1482	20.1293	20.1369	20.0529		0.0419111	-0.138038
[truncated: 40,833 more rows]

## Sheet: Fig. S4
Fig. S4a		Fig. S4b
[truncated: 32 more rows]
[truncated: 10 more columns]

## Sheet: Fig. S6a
Fig. S6a
[truncated: 840 more rows]

[truncated: 6 more sheets: Fig. S6b, Fig. S7, Fig. S8, Fig. S9, Fig. S10, Fig. S12]
